# Supplementary material for: An integrated SAGA and TFIID PIC assembly pathway selective for poised and induced promoters
Source: Genes Dev. 2022 Sep 1;36(17-18):985–1001. doi: 10.1101/gad.350026.122 (PMC9732905; doi:10.1101/gad.350026.122)
Supplement: Supplemental Material [file supp_gad.350026.122_Supplemental_Table_S1.xlsx]

## Sheet: Table S1 PIC Features
Internal ID (Rossi et al, Nature 2021)	Chrom	Strand	UAS_REF_Coordinate ( or equivalent) version 1	UAS_REF_Coordinate ( or equivalent) version 2	REF_Target Rossi (2021)	Sua7_Coordinate (PEGRID 12275)	TSS_Coordinate Rossi (2021)	+1_Nuc_Dyad	NFR/NDR_Midpoint	Systematic ID	Common Name	Rossi class (Nature, 2021, Level 1)	Doncziew classes (eLife 2020)	Kubik Nucleosome class (Mol Cell 2015): Fragile vs Stable "-1" nucleosomes; https://doi.org/10.1016/j.molcel.2015.10.002)	Rhee TAF Class (Nature 2012, Supp Data 1)	Rhee TATA Class (Nature 2012, Supp Data 1)	Huisinga class (Mol Cell 2004)	M0 series	H0 series	H02aNotM02ab-72	Sua7_Occupancy_25C (PEGRID 12275)	Sua7_Occupancy_25C (PERCENTRANK)	Sua7_Occupancy_37C (PEGRID 26344)	Taf2_Occupancy_25C (PEGRID 11846)	Sua7/Taf2 25˚C (norm to median)	Taf2_Occupancy_37C (PEGRID 28736)	Spt7_Occupancy_25C (PEGRID 11960)	Spt7_Occupancy_37C (PEGRID 20115)	mRNA YPD (copies/cell) (Holstege, 1998)	mRNA percentrank	ProCap count	ProCap percentrank	Rossi class (Nature, 2021, Level 1) (1 = RP or STM)	Doncziew classes (eLife 2020) (1 = RP or CR)	Kubik Nucleosome class (Mol Cell 2015) (1 = RP or "fragile" -1 nucleosome)	Rhee TAF Class (Nature 2012, Supp Data 1) (1 = RP or TAF-depleted)	Rhee TATA Class (Nature 2012, Supp Data 1) (1 = RP or TATA_box)	Huisinga class (Mol Cell 2004) (1 = RP or SAGA-dominated)	1 = M02 or M03	1 = H02 or H03	SUM of 8 classes	Average of 8 classes	Promoter class	Inducible	Induced	M02a	M03a	H02a	M-series selection sort
10001	chr4	-	130613	130613	Reb1	130547	130548	130475	130703	YDL184C	RPL41A	01_RP	TFIID	stable	TAF1-enriched	TATA_like	RP				34160.2	0.997	3113.3	2194.64	1.19733	817.751	637.106	325.232	29.035	0.986	2787.87	0.99	1	1	1	1	1	1	1	1	8	1	Inducible	Induced	RP-like	0	0	0	1
10002	chr4	-	221896	222045	Reb1	221895	221901	221782	221900	YDL133C-A	RPL41B	01_RP	TFIID	fragile	TAF1-enriched	TATA_box	RP				29603.9	0.996	228.69	1544.38	1.47453	193.447	494.694	87.2574	34.825	0.991	1535.35	0.96	1	1	1	1	1	1	1	1	8	1	Inducible	Induced	RP-like	0	0	0	2
10003	chr15	-	649073	649222	Sum1	649072	649069	648975	649144	YOR167C	RPS28A	01_RP	TFIID	stable	TAF1-enriched	TATA_like	RP				8260.46	0.951	790.02	470.28	1.35115	167.067	112.43	23.7975	36.925	0.992	1290.04	0.946	1	1	1	1	1	1	1	1	8	1	Inducible	Induced	RP-like	0	0	0	3
10004	chr4	-	310219	310368	Abf1	310218	310213		310416	YDL081C	RPP1A	01_RP	TFIID	stable	TAF1-enriched	TATA_like	RP				10154	0.96	280.665	545.757	1.43118	101.12	194.879	15.865	42.56	0.995	479.074	0.77	1	1	1	1	1	1	1	1	8	1	Inducible	Induced	RP-like	0	0	0	4
10005	chr15	-	253952	253952	Rap1	253633	253639	253568	253943	YOL040C	RPS15	01_RP	TFIID	fragile	TAF1-enriched	TATA_like	RP				18503.2	0.988	893.97	984.105	1.44631	171.464	314.805	174.515	38.3	0.993	2655.11	0.989	1	1	1	1	1	1	1	1	8	1	Inducible	Induced	RP-like	0	0	0	5
10006	chr4	+	1239389	1239238	Cbf1	1239388	1239404		1239029	YDR382W	RPP2B	01_RP	TFIID	fragile	TAF1-depleted	TATA_like	RP				18248.8	0.988	140.333	574.787	2.44221	70.3442	209.87	39.6624	38.29	0.993	510.82	0.788	1	1	1	1	1	1	1	1	8	1	Inducible	Induced	RP-like	0	0	0	6
10007	chr15	-	1028912	1028912	Fhl1	1028695	1028705	1028640	1028857	YOR369C	RPS12	01_RP	TFIID	fragile	TAF1-enriched	TATA_box	RP				28177.9	0.996	155.925	1910.15	1.13474	79.1372	382.263	222.11	68.075	0.998	591.628	0.826	1	1	1	1	1	1	1	1	8	1	Inducible	Induced	RP-like	0	0	0	7
10008	chr7	-	366242	366242	Rap1	366038	366060	365972	366189	YGL076C	RPL7A	01_RP	TFIID	fragile	TAF1-enriched	TATA_like	RP				12426.2	0.969	140.333	1265.69	0.755208	123.102	577.143	230.042	19.33	0.973	871.569	0.898	1	1	1	1	1	1	1	1	8	1	Inducible	Induced	RP-like	0	0	0	8
10009	chr4	+	1301388	1301388	Hmo1	1301571	1301564	1301670	1301463	YDR418W	RPL12B	01_RP	TFIID	fragile	TAF1-enriched	TATA_like	RP				15763.5	0.981	556.133	1402.13	0.864811	206.636	307.31	182.447	25.855	0.982	1266.95	0.944	1	1	1	1	1	1	1	1	8	1	Inducible	Induced	RP-like	0	0	0	9
10010	chr8	-	36029	36029	Rap1	35255	35255	35963	36193	YHL033C	RPL8A	01_RP	TFIID	fragile	TAF1-enriched	TATA_like	RP				130.179	0.051	46.7775	220.625	0.0453882	48.3616	1071.84	55.5274	11.44	0.961	89.4657	0.274	1	1	1	1	1	1	1	1	8	1	Inducible	Induced	RP-like	0	0	0	10
10011	chr8	+	75158	75158	Fhl1	75359	75372	75429	75213	YHL015W	RPS20	01_RP	TFIID	fragile	TAF1-enriched	TATA_like	RP				13562.3	0.974	187.11	1474.71	0.707432	131.895	607.124	142.785	50.135	0.997	372.293	0.701	1	1	1	1	1	1	1	1	8	1	Inducible	Induced	RP-like	0	0	0	11
10012	chr12	+	498756	498756	Rap1	498866	498862		498487	YLR167W	RPS31	01_RP	TFIID	fragile	TAF1-enriched	TATA_like	RP				24852.4	0.994	83.16	1355.68	1.41015	65.9477	389.759	55.5274	96.195	0.999	1855.69	0.973	1	1	1	1	1	1	1	1	8	1	Inducible	Induced	RP-like	0	0	0	12
10013	chr13	-	510398	510547	Reb1	510397	510406	510328	510483	YMR121C	RPL15B	01_RP	TFIID	stable	TAF1-enriched		RP				2491.16	0.752	1767.15	209.013	0.916819	334.135	44.9722	214.177	1.305	0.738	253.967	0.579	1	1	1	1		1	1	1	7	1	Inducible	Poised		0	0	0	13
10014	chr6	-	223956	223956	Rap1	223826	223865	223738	223998	YFR032C-A	RPL29	01_RP	TFIID	fragile	TAF1-enriched	TATA_like	RP				16775.4	0.985	275.468	897.016	1.43856	140.688	374.768	261.772	45.235	0.996	193.361	0.489	1	1	1	1	1	1	1	1	8	1	Inducible	Induced	RP-like	0	0	0	14
10015	chr10	+	75566	75566	Rap1	75871	75897		75522	YJL189W	RPL39	01_RP	TFIID	fragile	TAF1-enriched	TATA_like	RP				15017.9	0.978	197.505	908.628	1.2714	92.3268	584.638	190.38	44.515	0.995	314.573	0.653	1	1	1	1	1	1	1	1	8	1	Inducible	Induced	RP-like	0	0	0	15
10016	chr10	-	75566	75566	Rap1	75376	75382	75262	75487	YJL190C	RPS22A	01_RP	TFIID	fragile	TAF1-enriched	TATA_box	RP				12911.4	0.971	67.5675	807.024	1.23068	48.3616	479.703	118.987	39.81	0.994	1252.52	0.942	1	1	1	1	1	1	1	1	8	1	Inducible	Induced	RP-like	0	0	0	16
10017	chr12	-	781661	781661	Fhl1	781419	781419		781618	YLR325C	RPL38	01_RP	TFIID	fragile	TAF1-enriched	TATA_like	RP				12597.8	0.97	576.923	583.496	1.66079	158.274	517.18	269.705	36.31	0.992	1598.84	0.962	1	1	1	1	1	1	1	1	8	1	Inducible	Induced	RP-like	0	0	0	17
10018	chr7	+	438631	438631	Hmo1	438987	438997	439070	438695	YGL030W	RPL30	01_RP	TFIID	fragile	TAF1-enriched	TATA_like	RP				21248.8	0.992	150.728	1120.54	1.45869	74.7407	704.564	261.772	46.81	0.996	784.989	0.884	1	1	1	1	1	1	1	1	8	1	Inducible	Induced	RP-like	0	0	0	18
10019	chr16	-	732018	732018	Rap1	731833	731889		732109	YPR102C	RPL11A	01_RP	TFIID	fragile	TAF1-depleted	TATA_like	RP				12852.2	0.97	280.665	658.973	1.50026	123.102	622.115	253.84	23.305	0.978	89.4657	0.274	1	1	1	1	1	1	1	1	8	1	Inducible	Induced	RP-like	0	0	0	19
10020	chr7	-	648981	648981	Rap1	648965	648979	648904	649108	YGR085C	RPL11B	01_RP	TFIID	stable	TAF1-depleted	TATA_like	RP				23367.2	0.993	296.258	1274.4	1.41045	175.86	344.787	87.2574	11.665	0.961	790.761	0.885	1	1	1	1	1	1	1	1	8	1	Inducible	Induced	RP-like	0	0	0	20
10021	chr7	-	228544	228544	Rap1	228370	228378	228294	228547	YGL147C	RPL9A	01_RP	TFIID	fragile			RP				10769.4	0.964	57.1725	603.817	1.37196	83.5337	442.226	87.2574	29.505	0.986	349.205	0.681	1	1	1			1	1	1	6	1	Inducible	Induced	RP-like	0	0	0	21
10022	chr15	+	253952	253952	Rap1	254098	254098		253723	YOL039W	RPP2A	01_RP	TFIID	fragile	TAF1-enriched	TATA_like	RP				1242.62	0.377	88.3575	269.976	0.354055	136.292	359.777	190.38	24.68	0.98	5.77198	0.047	1	1	1	1	1	1	1	1	8	1	Inducible	Induced	RP-like	0	0	0	22
10023	chr4	-	1450972	1450972	Swi4	1450886	1450889		1451069	YDR500C	RPL37B	01_RP	TFIID	fragile	TAF1-enriched	TATA_like	RP				12722.1	0.97	816.008	1463.09	0.66887	237.412	404.75	285.57	23.85	0.979	170.273	0.448	1	1	1	1	1	1	1	1	8	1	Inducible	Induced	RP-like	0	0	0	23
10024	chr16	+	135630	135630	Sut1	135758	135753	135816	135636	YPL220W	RPL1A	01_RP	TFIID	stable	TAF1-depleted	TATA_like	RP				8325.55	0.952	602.91	522.534	1.22562	153.878	149.907	214.177	15.715	0.968	932.175	0.909	1	1	1	1	1	1	1	1	8	1	Inducible	Induced	RP-like	0	0	0	24
10025	chr10	+	608243	608092	Abf1	608242	608195	608317	608112	YJR094W-A	RPL43B	01_RP	TFIID	fragile	TAF1-enriched	TATA_like	RP				11662.9	0.967	285.863	833.151	1.07681	114.309	224.861	79.3249	19.625	0.973	14.43	0.071	1	1	1	1	1	1	1	1	8	1	Inducible	Induced	RP-like	0	0	0	25
10026	chr12	+	522600	522449	Hmo1	522599	522590	522711	522559	YLR185W	RPL37A	01_RP	TFIID	fragile	TAF1-enriched	TATA_like	RP				16290.2	0.983	291.06	1291.82	0.970019	109.913	187.384	55.5274	24.155	0.98	132.756	0.377	1	1	1	1	1	1	1	1	8	1	Inducible	Induced	RP-like	0	0	0	26
10027	chr5	-	53563	53563	Fhl1	53283	53293	53160	53616	YEL054C	RPL12A	01_RP	TFIID	stable	TAF1-enriched	TATA_like	RP				15680.7	0.98	129.938	807.024	1.49463	70.3442	344.787	158.65	19.45	0.973	435.785	0.744	1	1	1	1	1	1	1	1	8	1	Inducible	Induced	RP-like	0	0	0	27
10028	chr4	+	229712	229712	Rap1	229832	229808		229433	YDL130W	RPP1B	01_RP	TFIID	stable	TAF1-enriched	TATA_like	RP				16473.6	0.984	254.678	1155.38	1.09678	118.706	412.245	111.055	28.26	0.985	294.371	0.631	1	1	1	1	1	1	1	1	8	1	Inducible	Induced	RP-like	0	0	0	28
10029	chr6	-	65172	65172	Rap1	65014	64990	64937	65135	YFL034C-A	RPL22B	01_RP	TFIID	fragile	TAF1-enriched	TATA_like	RP				9858.12	0.959	88.3575	728.644	1.04072	35.1721	307.31	174.515	3.865	0.908	349.205	0.681	1	1	1	1	1	1	1	1	8	1	Inducible	Induced	RP-like	0	0	0	29
10030	chr11	+	158411	158411	Rap1	158573	158565	158636	158451	YKL156W	RPS27A	01_RP	TFIID	fragile	TAF1-enriched	TATA_like	RP				9639.18	0.958	712.058	1434.06	0.517045	303.359	247.347	142.785	15.245	0.967	282.827	0.614	1	1	1	1	1	1	1	1	8	1	Inducible	Induced	RP-like	0	0	0	30
10031	chr12	-	202638	202787	Fhl1	202637	202644		202815	YLR029C	RPL15A	01_RP	TFIID	fragile	TAF1-enriched	TATA_like	RP				25006.2	0.994	171.518	1724.36	1.11552	101.12	562.152	47.5949	47.74	0.997	2606.05	0.988	1	1	1	1	1	1	1	1	8	1	Inducible	Induced	RP-like	0	0	0	31
10032	chr4	-	1355750	1355750	Rap1	1355594	1355609	1355511	1355784	YDR447C	RPS17B	01_RP	TFIID	fragile	TAF1-enriched	TATA_like	RP				11964.7	0.967	166.32	696.711	1.321	109.913	509.685	174.515	20.765	0.976	352.091	0.684	1	1	1	1	1	1	1	1	8	1	Inducible	Induced	RP-like	0	0	0	32
10033	chr16	-	76467	76467	Fhl1	76374	76373		76444	YPL249C-A	RPL36B	01_RP	TFIID	fragile	TAF1-depleted	TATA_like	RP				4686.45	0.907	223.493	960.881	0.375173	281.377	921.929	579.072	32.18	0.989	233.765	0.553	1	1	1	1	1	1	1	1	8	1	Inducible	Induced	RP-like	0	0	0	33
10034	chr7	-	149153	149153	Rap1	149011	149001	148943	149318	YGL189C	RPS26A	01_RP	TFIID	fragile	TAF1-enriched	TATA_like	RP				16432.2	0.984	769.23	1463.09	0.863931	184.654	622.115	253.84	42.12	0.995	753.243	0.877	1	1	1	1	1	1	1	1	8	1	Inducible	Induced	RP-like	0	0	0	34
10035	chr4	+	321990	321990	Hmo1	322175	322192	322248	322103	YDL075W	RPL31A	01_RP	TFIID	fragile	TAF1-enriched	TATA_like	RP				12485.4	0.97	181.913	795.412	1.20744	105.516	637.106	174.515	33.165	0.989	1347.76	0.95	1	1	1	1	1	1	1	1	8	1	Inducible	Induced	RP-like	0	0	0	35
10036	chr12	+	282839	282839	Yrr1	282857	282879	282974	282716	YLR075W	RPL10	01_RP	CR	fragile	TAF1-enriched	TATA_box	RP				35124.7	0.998	654.885	2615.57	1.03301	246.205	906.939	150.717	62.785	0.998	1010.1	0.92	1	1	1	1	1	1	1	1	8	1	Inducible	Induced	RP-like	0	0	0	36
10037	chr5	+	423296	423296	Fhl1	423537	423516	423584	423345	YER131W	RPS26B	01_RP	TFIID	fragile	TAF1-enriched	TATA_like	RP				16373	0.983	98.7525	763.48	1.64963	92.3268	464.712	206.245	26.21	0.982	227.993	0.544	1	1	1	1	1	1	1	1	8	1	Inducible	Induced	RP-like	0	0	0	37
10038	chr13	+	732222	732222	Fhl1	732382	732369	732433	732235	YMR230W	RPS10B	01_RP	TFIID	fragile	TAF1-enriched	TATA_like	RP				6952.75	0.943	187.11	844.763	0.633109	123.102	382.263	166.582	18.965	0.973	857.139	0.896	1	1	1	1	1	1	1	1	8	1	Inducible	Induced	RP-like	0	0	0	38
10039	chr3	-	178434	178434	Sfp1	178254	178258	178187	178398	YCR031C	RPS14A	01_RP	TFIID	fragile	TAF1-enriched	TATA_like	RP				15278.3	0.98	888.773	981.202	1.19777	206.636	457.217	190.38	35.965	0.992	1310.24	0.948	1	1	1	1	1	1	1	1	8	1	Inducible	Induced	RP-like	0	0	0	39
10040	chr7	+	254343	254343	Fhl1	254534	254533	254618	254426	YGL135W	RPL1B	01_RP	TFIID	fragile	TAF1-depleted	TATA_like	RP				19745.8	0.99	98.7525	1738.88	0.873501	109.913	839.48	261.772	23.525	0.979	2305.91	0.982	1	1	1	1	1	1	1	1	8	1	Inducible	Induced	RP-like	0	0	0	40
10041	chr4	-	341361	341361	Rap1	341265	341277	341189	341407	YDL061C	RPS29B	01_RP	TFIID	fragile	TAF1-enriched	TATA_like	RP				14881.9	0.978	301.455	1184.41	0.966522	123.102	224.861	142.785	27.625	0.984	1587.29	0.961	1	1	1	1	1	1	1	1	8	1	Inducible	Induced	RP-like	0	0	0	41
10042	chr14	+	302003	302003	Rap1	302658	302648		302273	YNL178W	RPS3	01_RP	TFIID	fragile	TAF1-enriched	TATA_like	RP				17550.5	0.987	176.715	960.881	1.405	70.3442	82.449	967.764	43.67	0.995	556.996	0.809	1	1	1	1	1	1	1	1	8	1	Inducible	Induced	RP-like	0	0	0	42
10043	chr10	+	651555	651555	Sfp1	651859	651853	651932	651557	YJR123W	RPS5	01_RP	TFIID	fragile	TAF1-enriched	TATA_like	RP				14100.8	0.975	415.8	595.108	1.82265	83.5337	472.208	190.38	55.625	0.998	1699.85	0.966	1	1	1	1	1	1	1	1	8	1	Inducible	Induced	RP-like	0	0	0	43
10044	chr16	+	654031	654031	Rap1	654116	654101	654190	653974	YPR043W	RPL43A	01_RP	TFIID	fragile	TAF1-enriched	TATA_like	RP				18201.4	0.987	275.468	1361.49	1.02837	189.05	787.013	222.11	33.695	0.99	1627.7	0.963	1	1	1	1	1	1	1	1	8	1	Inducible	Induced	RP-like	0	0	0	44
10045	chr11	+	551621	551470	Abf1	551620	551609	551684	551491	YKR057W	RPS21A	01_RP	TFIID	fragile	TAF1-enriched	TATA_like	RP				11029.7	0.965	686.07	740.256	1.14615	136.292	164.898	63.4599	25.245	0.981	640.69	0.844	1	1	1	1	1	1	1	1	8	1	Inducible	Induced	RP-like	0	0	0	45
10046	chr13	+	651092	650941	Rap1	651091	651113	651190	651024	YMR194W	RPL36A	01_RP	TFIID	stable	TAF1-enriched	TATA_like	RP				6254.52	0.934	441.788	568.981	0.845576	193.447	149.907	39.6624	11.17	0.96	611.83	0.834	1	1	1	1	1	1	1	1	8	1	Inducible	Induced	RP-like	0	0	0	46
10047	chr12	-	713309	713309	Fhl1	713210	713219	713137	713348	YLR287C-A	RPS30A	01_RP	CR	fragile	TAF1-enriched	TATA_like	RP				11858.1	0.967	1299.38	1352.78	0.674288	369.307	277.328	111.055	39.975	0.994	357.863	0.691	1	1	1	1	1	1	1	1	8	1	Inducible	Induced	RP-like	0	0	0	47
10048	chr7	-	535003	535003	Fhl1	534836	534867	534774	534973	YGR027C	RPS25A	01_RP	TFIID	fragile	TAF1-enriched	TATA_like	RP				15420.3	0.98	919.958	949.269	1.24957	241.808	674.583	436.287	49.235	0.997	655.12	0.849	1	1	1	1	1	1	1	1	8	1	Inducible	Induced	RP-like	0	0	0	48
10049	chr8	-	383112	383112	Rap1	382796	382803		383129	YHR141C	RPL42B	01_RP	TFIID	fragile	TAF1-enriched	TATA_like	RP				14917.4	0.978	691.268	1079.9	1.06259	145.085	524.675	222.11	25.71	0.982	565.654	0.814	1	1	1	1	1	1	1	1	8	1	Inducible	Induced	RP-like	0	0	0	49
10050	chr14	+	499579	499579	Rap1	499601	499633	499718	499533	YNL067W	RPL9B	01_RP	TFIID	fragile	TAF1-enriched	TATA_like	RP				31568.5	0.997	2214.14	2052.4	1.18317	180.257	629.61	103.122	10.29	0.957	802.305	0.888	1	1	1	1	1	1	1	1	8	1	Inducible	Induced	RP-like	0	0	0	50
10051	chr12	+	263101	263101	Rap1	263146	263135	263223	262940	YLR061W	RPL22A	01_RP	TFIID	fragile	TAF1-enriched	TATA_like	RP				16236.9	0.983	109.148	1016.04	1.22928	83.5337	592.134	150.717	30.995	0.988	415.583	0.733	1	1	1	1	1	1	1	1	8	1	Inducible	Induced	RP-like	0	0	0	51
10052	chr12	+	855727	855727	Tbf1	856439	856439	856491	856023	YLR367W	RPS22B	01_RP	TFIID	fragile			RP				88.7586	0.042	62.37	162.566	0.0419988	83.5337	1071.84	190.38	7.66	0.948	331.889	0.668	1	1	1			1	1	1	6	1	Inducible	Induced	RP-like	0	0	0	52
10053	chr13	+	146170	146170	Rap1	146439	146432	146501	146197	YML063W	RPS1B	01_RP	TFIID	fragile	TAF1-enriched	TATA_like	RP				15183.6	0.979	187.11	1358.59	0.859696	118.706	614.62	230.042	33.005	0.989	658.006	0.85	1	1	1	1	1	1	1	1	8	1	Inducible	Induced	RP-like	0	0	0	53
10054	chr5	-	270388	270388	Rap1	270223	270223	270167	270542	YER056C-A	RPL34A	01_RP	TFIID	fragile	TAF1-enriched	TATA_like	RP				10331.5	0.962	332.64	888.307	0.894657	162.671	494.694	618.734	15.345	0.967	1249.63	0.941	1	1	1	1	1	1	1	1	8	1	Inducible	Induced	RP-like	0	0	0	54
10055	chr2	+	45276	45276	Rap1	45532	45547	45666	45328	YBL092W	RPL32	01_RP	TFIID	fragile	TAF1-enriched	TATA_like	RP				8420.23	0.952	197.505	728.644	0.888925	202.24	329.796	134.852	47.605	0.996	1849.92	0.973	1	1	1	1	1	1	1	1	8	1	Inducible	Induced	RP-like	0	0	0	55
10056	chr12	+	897925	897925	Rap1	898023	897982		897607	YLR388W	RPS29A	01_RP	TFIID	fragile			RP				6751.57	0.94	166.32	920.24	0.564365	184.654	284.824	182.447	16.89	0.97	77.9217	0.24	1	1	1			1	1	1	6	1	Inducible	Induced	RP-like	0	0	0	56
10057	chr4	+	491287	491287	Hmo1	491463	491445	491530	491256	YDR025W	RPS11A	01_RP	TFIID	fragile	TAF1-enriched	TATA_like	RP				18278.3	0.988	452.183	1358.59	1.03492	153.878	487.199	230.042	20.62	0.975	1538.23	0.96	1	1	1	1	1	1	1	1	8	1	Inducible	Induced	RP-like	0	0	0	57
10058	chr15	+	80007	80007	Sfp1	80306	80321	80366	79983	YOL127W	RPL25	01_RP	TFIID	fragile	TAF1-enriched	TATA_like	RP				15189.5	0.979	259.875	804.121	1.45305	105.516	652.096	190.38	39.16	0.994	606.058	0.832	1	1	1	1	1	1	1	1	8	1	Inducible	Induced	RP-like	0	0	0	58
10059	chr15	+	866888	866888	Rap1	867042	867043	867118	866838	YOR293W	RPS10A	01_RP	TFIID	fragile	TAF1-enriched	TATA_like	RP				16089	0.982	301.455	1248.27	0.991459	70.3442	659.592	388.692	33.06	0.989	2825.38	0.99	1	1	1	1	1	1	1	1	8	1	Inducible	Induced	RP-like	0	0	0	59
10060	chr14	+	331075	331075	Rap1	331280	331288	331327	331072	YNL162W	RPL42A	01_RP	TFIID	fragile	TAF1-enriched	TATA_like	RP				15970.6	0.982	291.06	1483.41	0.828163	109.913	727.05	293.502	20.19	0.974	115.44	0.338	1	1	1	1	1	1	1	1	8	1	Inducible	Induced	RP-like	0	0	0	60
10061	chr4	+	217319	217319	Rap1	217546	217528	217601	217226	YDL136W	RPL35B	01_RP	TFIID	fragile	TAF1-enriched	TATA_like	RP				10136.2	0.96	280.665	827.345	0.942424	96.7233	164.898	237.975	6.07	0.937	554.11	0.808	1	1	1	1	1	1	1	1	8	1	Inducible	Induced	RP-like	0	0	0	61
10062	chr13	+	225643	225643	Rap1	225844	225856	225906	225626	YML024W	RPS17A	01_RP	TFIID	fragile	TAF1-enriched	TATA_like	RP				14704.3	0.977	857.588	1106.03	1.02267	180.257	599.629	277.637	35.76	0.991	640.69	0.844	1	1	1	1	1	1	1	1	8	1	Inducible	Induced	RP-like	0	0	0	62
10063	chr8	-	148899	148899	Fhl1	148728	148749	148669	148793	YHR021C	RPS27B	01_RP	TFIID	fragile	TAF1-enriched	TATA_like	RP				18603.8	0.989	452.183	1431.16	0.99993	153.878	464.712	174.515	33.455	0.99	190.475	0.484	1	1	1	1	1	1	1	1	8	1	Inducible	Induced	RP-like	0	0	0	63
10064	chr12	-	796604	796604	Fhl1	796386	796387	796330	796532	YLR333C	RPS25B	01_RP	TFIID	fragile			RP				7195.36	0.945	317.048	783.8	0.706161	149.481	584.638	404.557	12.085	0.962	458.872	0.761	1	1	1			1	1	1	6	1	Inducible	Induced	RP-like	0	0	0	64
10065	chr15	-	93054	93054	Rap1	92900	92918	92843	93066	YOL121C	RPS19A	01_RP	TFIID	fragile	TAF1-enriched	TATA_like	RP				20160	0.991	135.135	850.569	1.82322	109.913	464.712	214.177	16.82	0.97	178.931	0.465	1	1	1	1	1	1	1	1	8	1	Inducible	Induced	RP-like	0	0	0	65
10066	chr15	-	678965	678965	Stb5	678855	678845	678767	678874	YOR182C	RPS30B	01_RP	TFIID	fragile	TAF1-enriched	TATA_like	RP				11793.1	0.967	561.33	1280.21	0.708602	259.394	734.545	420.422	30.015	0.987	230.879	0.548	1	1	1	1	1	1	1	1	8	1	Inducible	Induced	RP-like	0	0	0	66
10067	chr4	+	1401524	1401524	Hmo1	1401713	1401700	1401817	1401529	YDR471W	RPL27B	01_RP	TFIID	fragile	TAF1-enriched	TATA_like	RP				19284.3	0.989	291.06	1637.27	0.906023	127.499	487.199	118.987	15.3	0.967	444.442	0.75	1	1	1	1	1	1	1	1	8	1	Inducible	Induced	RP-like	0	0	0	67
10068	chr7	+	277232	277232	Rap1	277500	277484		277109	YGL123W	RPS2	01_RP	TFIID	fragile	TAF1-enriched	TATA_like	RP				18100.8	0.987	535.343	987.008	1.4107	171.464	329.796	158.65	48.865	0.997	542.566	0.803	1	1	1	1	1	1	1	1	8	1	Inducible	Induced	RP-like	0	0	0	68
10069	chr10	-	157523	157523	Rap1	157334	157343	157229	157475	YJL136C	RPS21B	01_RP	TFIID	fragile	TAF1-enriched	TATA_like	RP				11165.8	0.965	343.035	737.353	1.16486	109.913	727.05	277.637	21.195	0.976	109.668	0.325	1	1	1	1	1	1	1	1	8	1	Inducible	Induced	RP-like	0	0	0	69
10070	chr10	+	73751	73751	Fhl1	73739	73753	73814	73603	YJL191W	RPS14B	01_RP	CR	fragile	TAF1-enriched	TATA_box	RP				36207.6	0.998	405.405	4008.99	0.694737	197.843	757.032	87.2574	2.8	0.875	4718.59	0.996	1	1	1	1	1	1	1	1	8	1	Inducible	Induced	RP-like	0	0	0	70
10071	chr12	-	48846	48846	Rap1	48690	48702	48598	48823	YLL045C	RPL8B	01_RP	TFIID	fragile	TAF1-depleted	TATA_box	RP				9514.92	0.957	88.3575	824.442	0.887772	96.7233	344.787	182.447	24.855	0.98	2320.34	0.982	1	1	1	1	1	1	1	1	8	1	Inducible	Induced	RP-like	0	0	0	71
10072	chr8	+	104108	104108	Rap1	104219	104222	104323	104108	YHL001W	RPL14B	01_RP	TFIID	fragile	TAF1-enriched	TATA_like	RP				9574.09	0.958	665.28	891.21	0.826369	281.377	292.319	134.852	8.22	0.949	274.169	0.604	1	1	1	1	1	1	1	1	8	1	Inducible	Induced	RP-like	0	0	0	72
10073	chr16	+	794736	794736	Rap1	794936	794934	794980	794737	YPR132W	RPS23B	01_RP	TFIID	fragile	TAF1-enriched	TATA_like	RP				13781.2	0.974	867.983	1555.99	0.6813	294.566	682.078	317.3	35.51	0.991	845.595	0.894	1	1	1	1	1	1	1	1	8	1	Inducible	Induced	RP-like	0	0	0	73
10074	chr2	+	606216	606065	Fhl1	606215	606200	606298	606174	YBR191W	RPL21A	01_RP	TFIID	fragile	TAF1-enriched	TATA_like	RP				10260.5	0.961	135.135	1123.45	0.702542	96.7233	292.319	71.3924	34.545	0.99	683.98	0.86	1	1	1	1	1	1	1	1	8	1	Inducible	Induced	RP-like	0	0	0	74
10075	chr4	+	1359617	1359617	Rap1	1359898	1359892	1359931	1359411	YDR450W	RPS18A	01_RP	TFIID	fragile	TAF1-enriched	TATA_like	RP				14006.1	0.975	706.86	969.59	1.11118	189.05	457.217	230.042	27.595	0.984	681.094	0.858	1	1	1	1	1	1	1	1	8	1	Inducible	Induced	RP-like	0	0	0	75
10076	chr11	-	618923	618923	Rap1	618792	618832	618730	618925	YKR094C	RPL40B	01_RP	TFIID	fragile	TAF1-enriched	TATA_box	RP				15958.8	0.982	187.11	1294.72	0.948156	167.067	299.814	126.92	26.56	0.983	262.625	0.591	1	1	1	1	1	1	1	1	8	1	Inducible	Induced	RP-like	0	0	0	76
10077	chr15	-	779760	779760	Hmo1	779557	779557	779563	779938	YOR234C	RPL33B	01_RP	TFIID	fragile	TAF1-enriched	TATA_like	RP				3278.15	0.845	109.148	551.563	0.457183	149.481	382.263	118.987	13.075	0.964	43.2899	0.148	1	1	1	1	1	1	1	1	8	1	Inducible	Induced	RP-like	0	0	0	77
10078	chr5	+	305998	305998	Fhl1	306273	306268	306347	306100	YER074W	RPS24A	01_RP	TFIID	fragile	TAF1-enriched	TATA_like	RP				12313.8	0.969	472.973	1251.18	0.757057	241.808	794.508	499.747	28.19	0.985	666.664	0.854	1	1	1	1	1	1	1	1	8	1	Inducible	Induced	RP-like	0	0	0	78
10079	chr16	+	302971	302971	Rap1	303062	303073	303160	302927	YPL131W	RPL5	01_RP	TFIID	fragile	TAF1-enriched	TATA_like	RP				13970.6	0.974	93.555	1100.22	0.976766	57.1547	277.328	87.2574	29.825	0.986	3448.76	0.993	1	1	1	1	1	1	1	1	8	1	Inducible	Induced	RP-like	0	0	0	79
10080	chr16	+	406376	406376	Rap1	406579	406605	406629	406435	YPL079W	RPL21B	01_RP	TFIID	fragile	TAF1-enriched	TATA_like	RP				13154	0.972	337.838	1027.65	0.984623	206.636	389.759	103.122	26.03	0.982	1278.49	0.945	1	1	1	1	1	1	1	1	8	1	Inducible	Induced	RP-like	0	0	0	80
10081	chr7	-	788533	788533	Rap1	788227	788218	788149	788411	YGR148C	RPL24B	01_RP	TFIID	fragile	TAF1-enriched	TATA_like	RP				10171.7	0.961	841.995	908.628	0.861124	167.067	667.087	460.084	29.295	0.986	1197.69	0.937	1	1	1	1	1	1	1	1	8	1	Inducible	Induced	RP-like	0	0	0	81
10082	chr9	-	99767	99767	Put3	99459	99453		99781	YIL133C	RPL16A	01_RP	TFIID	fragile	TAF1-enriched	TATA_like	RP				16562.3	0.984	317.048	917.337	1.38883	136.292	764.527	237.975	16.195	0.969	620.488	0.838	1	1	1	1	1	1	1	1	8	1	Inducible	Induced	RP-like	0	0	0	82
10083	chr16	+	281863	281863	Tbf1	282071	282065	282128	281753	YPL143W	RPL33A	01_RP	TFIID	fragile	TAF1-enriched	TATA_like	RP				13373	0.973	576.923	1152.48	0.89259	193.447	667.087	412.489	34.56	0.991	274.169	0.604	1	1	1	1	1	1	1	1	8	1	Inducible	Induced	RP-like	0	0	0	83
10084	chr7	+	555524	555524	Rap1	555765	555734	555819	555611	YGR034W	RPL26B	01_RP	TFIID	fragile	TAF1-enriched	TATA_like	RP				19716.2	0.99	129.938	1143.77	1.326	131.895	307.31	134.852	35.7	0.991	678.208	0.856	1	1	1	1	1	1	1	1	8	1	Inducible	Induced	RP-like	0	0	0	84
10085	chr11	+	109067	109067	Rap1	109224	109198	109313	109031	YKL180W	RPL17A	01_RP	TFIID	fragile	TAF1-enriched	TATA_like	RP				11384.8	0.966	223.493	1338.27	0.654392	158.274	562.152	126.92	20.24	0.974	499.276	0.781	1	1	1	1	1	1	1	1	8	1	Inducible	Induced	RP-like	0	0	0	85
10086	chr13	-	124418	124418	Rap1	124225	124221	124152	124505	YML073C	RPL6A	01_RP	TFIID	fragile	TAF1-enriched	TATA_like	RP				13627.4	0.974	285.863	1030.55	1.01718	123.102	779.518	198.312	23.7	0.979	1884.55	0.975	1	1	1	1	1	1	1	1	8	1	Inducible	Induced	RP-like	0	0	0	86
10087	chr12	+	805796	805796	Rap1	805798	805822	805870	805696	YLR340W	RPP0	01_RP	TFIID	fragile	TAF1-enriched	TATA_like	RP				17189.6	0.986	228.69	1007.33	1.31265	74.7407	337.291	31.73	44.985	0.996	1546.89	0.96	1	1	1	1	1	1	1	1	8	1	Inducible	Induced	RP-like	0	0	0	87
10088	chr7	+	726786	726786	Rap1	726920	726918	726993	726618	YGR118W	RPS23A	01_RP	TFIID	fragile	TAF1-enriched	TATA_like	RP				15171.8	0.979	753.638	1013.13	1.15193	219.826	539.666	277.637	21.29	0.976	689.752	0.862	1	1	1	1	1	1	1	1	8	1	Inducible	Induced	RP-like	0	0	0	88
10089	chr4	+	117392	117392	Fhl1	117616	117615	117683	117458	YDL191W	RPL35A	01_RP	TFIID	fragile	TAF1-enriched	TATA_like	RP				12432.1	0.969	665.28	1114.74	0.857884	206.636	487.199	95.1899	10.105	0.956	727.27	0.87	1	1	1	1	1	1	1	1	8	1	Inducible	Induced	RP-like	0	0	0	89
10090	chr12	-	932304	932304	Rap1	931812	931805	931672	932090	YLR406C	RPL31B	01_RP	TFIID	fragile	TAF1-enriched	TATA_like	RP				21929.3	0.992	98.7525	1030.55	1.63686	61.5512	509.685	356.962	13.67	0.964	487.732	0.774	1	1	1	1	1	1	1	1	8	1	Inducible	Induced	RP-like	0	0	0	90
10091	chr15	-	901404	901404	Rap1	901250	901274	901181	901444	YOR312C	RPL20B	01_RP	TFIID	fragile	TAF1-enriched	TATA_like	RP				10142.1	0.96	311.85	1230.86	0.633839	136.292	569.647	404.557	25.385	0.981	1278.49	0.945	1	1	1	1	1	1	1	1	8	1	Inducible	Induced	RP-like	0	0	0	91
10092	chr7	+	310785	310785	Rap1	310915	310919	310989	310767	YGL103W	RPL28	01_RP	TFIID	fragile	TAF1-enriched	TATA_like	RP				37740.1	0.999	181.913	1956.6	1.48374	153.878	1131.8	158.65	58.005	0.998	2294.36	0.982	1	1	1	1	1	1	1	1	8	1	Inducible	Induced	RP-like	0	0	0	92
10093	chr6	-	221846	221846	Rap1	221449	221473	221415	221790	YFR031C-A	RPL2A	01_RP	TFIID	fragile	TAF1-enriched	TATA_like	RP				15272.4	0.979	98.7525	1033.46	1.13677	105.516	794.508	230.042	23.89	0.979	441.556	0.749	1	1	1	1	1	1	1	1	8	1	Inducible	Induced	RP-like	0	0	0	93
10094	chr2	+	604375	604375	Rap1	604464	604468	604524	604327	YBR189W	RPS9B	01_RP	TFIID	fragile	TAF1-enriched	TATA_like	RP				14278.3	0.976	98.7525	867.986	1.26538	57.1547	719.555	118.987	38.845	0.993	1417.02	0.954	1	1	1	1	1	1	1	1	8	1	Inducible	Induced	RP-like	0	0	0	94
10095	chr12	-	1019073	1019073	Rap1	1018956	1018975	1018888	1019103	YLR441C	RPS1A	01_RP	TFIID	fragile	TAF1-enriched	TATA_like	RP				14461.7	0.976	254.678	1367.3	0.813606	175.86	412.245	166.582	33.56	0.99	1327.56	0.949	1	1	1	1	1	1	1	1	8	1	Inducible	Induced	RP-like	0	0	0	95
10096	chr11	+	431625	431625	Rap1	431849	431752		431377	YKL006W	RPL14A	01_RP	TFIID	fragile	TAF1-enriched	TATA_like	RP				14236.9	0.976	119.543	972.493	1.12612	131.895	464.712	111.055	26.2	0.982	25.9739	0.101	1	1	1	1	1	1	1	1	8	1	Inducible	Induced	RP-like	0	0	0	96
10097	chr9	-	257425	257425	Rap1	257125	257151	257067	257442	YIL052C	RPL34B	01_RP	TFIID	fragile	TAF1-enriched	TATA_like	RP				15739.9	0.981	280.665	856.374	1.41382	92.3268	337.291	214.177	25.485	0.981	1137.08	0.93	1	1	1	1	1	1	1	1	8	1	Inducible	Induced	RP-like	0	0	0	97
10098	chr4	+	579337	579337	Rap1	579407	579420	579484	579266	YDR064W	RPS13	01_RP	TFIID	stable	TAF1-enriched	TATA_like	RP				21532.8	0.992	155.925	1367.3	1.21142	74.7407	479.703	95.1899	31.975	0.988	1881.67	0.974	1	1	1	1	1	1	1	1	8	1	Inducible	Induced	RP-like	0	0	0	98
10099	chr2	-	60987	60987	Rap1	60861	60849	60743	60985	YBL087C	RPL23A	01_RP	TFIID	fragile	TAF1-enriched	TATA_like	RP				4893.56	0.913	124.74	693.808	0.542552	83.5337	352.282	182.447	17.39	0.97	317.459	0.655	1	1	1	1	1	1	1	1	8	1	Inducible	Induced	RP-like	0	0	0	99
10100	chr9	-	232753	232753	Mcm1	232433	232464	232401	232783	YIL069C	RPS24B	01_RP	TFIID	fragile	TAF1-enriched	TATA_like	RP				15059.4	0.978	223.493	1370.2	0.845434	123.102	299.814	79.3249	9.205	0.952	2386.71	0.983	1	1	1	1	1	1	1	1	8	1	Inducible	Induced	RP-like	0	0	0	100
10101	chr15	+	505379	505379	Hmo1	505744	505736		505361	YOR096W	RPS7A	01_RP	TFIID	fragile	TAF1-enriched	TATA_like	RP				17242.8	0.986	114.345	1021.84	1.29802	101.12	577.143	206.245	28.175	0.985	1076.47	0.926	1	1	1	1	1	1	1	1	8	1	Inducible	Induced	RP-like	0	0	0	101
10102	chr7	-	438631	438631	Hmo1	438444	438450	438383	438758	YGL031C	RPL24A	01_RP	TFIID	fragile			RP				14077.1	0.975	155.925	1140.86	0.949152	79.1372	554.657	206.245	35.03	0.991	326.117	0.661	1	1	1			1	1	1	6	1	Inducible	Induced	RP-like	0	0	0	102
10103	chr2	+	168128	168128	Yap7	168371	168371	168446	168071	YBL027W	RPL19B	01_RP	TFIID	fragile	TAF1-depleted	TATA_like	RP				16402.6	0.983	363.825	1570.5	0.803396	228.619	562.152	214.177	27.725	0.984	132.756	0.377	1	1	1	1	1	1	1	1	8	1	Inducible	Induced	RP-like	0	0	0	103
10104	chr4	+	308044	308044	Rap1	308369	308368	308430	308217	YDL082W	RPL13A	01_RP	TFIID	fragile	TAF1-enriched	TATA_like	RP				11278.3	0.966	187.11	923.143	0.939788	92.3268	479.703	174.515	14.66	0.966	1414.14	0.953	1	1	1	1	1	1	1	1	8	1	Inducible	Induced	RP-like	0	0	0	104
10105	chr13	-	551534	551534	Rap1	551245	551246	551164	551561	YMR142C	RPL13B	01_RP	TFIID	fragile	TAF1-enriched	TATA_like	RP				14804.9	0.977	379.418	1146.67	0.993171	211.033	562.152	158.65	31.215	0.988	487.732	0.774	1	1	1	1	1	1	1	1	8	1	Inducible	Induced	RP-like	0	0	0	105
10106	chr2	-	89614	89614	Fhl1	89484	89503	89416	89520	YBL072C	RPS8A	01_RP	TFIID	fragile	TAF1-enriched	TATA_like	RP				14698.4	0.976	446.985	1410.84	0.8014	136.292	562.152	285.57	30.44	0.988	2028.85	0.978	1	1	1	1	1	1	1	1	8	1	Inducible	Induced	RP-like	0	0	0	106
10107	chr5	+	362467	362467	Hmo1	362702	362708	362749	362608	YER102W	RPS8B	01_RP	TFIID	fragile	TAF1-enriched	TATA_like	RP				14106.7	0.976	181.913	1079.9	1.00484	70.3442	749.536	349.03	20.67	0.975	724.384	0.87	1	1	1	1	1	1	1	1	8	1	Inducible	Induced	RP-like	0	0	0	107
10108	chr8	+	126108	126108	Rap1	126468	126471	126548	126173	YHR010W	RPL27A	01_RP	TFIID	fragile	TAF1-enriched	TATA_like	RP				13544.6	0.973	109.148	757.674	1.37512	87.9302	622.115	293.502	34.54	0.99	343.433	0.676	1	1	1	1	1	1	1	1	8	1	Inducible	Induced	RP-like	0	0	0	108
10109	chr5	+	396485	396485	Rap1	396718	396676	396792	396500	YER117W	RPL23B	01_RP	TFIID	fragile	TAF1-enriched	TATA_like	RP				12449.9	0.97	431.393	989.911	0.967443	189.05	494.694	166.582	26.415	0.983	1610.38	0.963	1	1	1	1	1	1	1	1	8	1	Inducible	Induced	RP-like	0	0	0	109
10110	chr12	+	819004	819004	Fhl1	819264	819262	819351	819105	YLR344W	RPL26A	01_RP	TFIID	fragile	TAF1-enriched	TATA_like	RP				12822.7	0.97	556.133	1024.75	0.962539	285.773	277.328	198.312	12.695	0.963	502.162	0.783	1	1	1	1	1	1	1	1	8	1	Inducible	Induced	RP-like	0	0	0	110
10111	chr15	-	94537	94537	Rap1	94447	94430	94379	94605	YOL120C	RPL18A	01_RP	TFIID	fragile	TAF1-enriched	TATA_like	RP				17018	0.985	129.938	1567.6	0.835082	92.3268	839.48	230.042	30.315	0.987	4666.65	0.996	1	1	1	1	1	1	1	1	8	1	Inducible	Induced	RP-like	0	0	0	111
10112	chr4	-	307964	307964	Hmo1	307826	307829	307768	307886	YDL083C	RPS16B	01_RP	TFIID	fragile	TAF1-enriched	TATA_like	RP				13088.9	0.972	171.518	931.852	1.08047	145.085	389.759	126.92	23.96	0.979	562.768	0.812	1	1	1	1	1	1	1	1	8	1	Inducible	Induced	RP-like	0	0	0	112
10113	chr9	+	68476	68476	Rap1	68432	68432	68539	68341	YIL148W	RPL40A	01_RP	TFIID	fragile	TAF1-enriched	TATA_like	RP				242.607	0.072	57.1725	133.536	0.139753	162.671	577.143	277.637	37.61	0.992	0	0	1	1	1	1	1	1	1	1	8	1	Inducible	Induced	RP-like	0	0	0	113
10114	chr14	-	444549	444549	Rap1	444358	444381	444278	444535	YNL096C	RPS7B	01_RP	TFIID	fragile	TAF1-enriched	TATA_like	RP				7497.14	0.946	509.355	685.1	0.84178	136.292	367.273	277.637	12.31	0.962	894.657	0.902	1	1	1	1	1	1	1	1	8	1	Inducible	Induced	RP-like	0	0	0	114
10115	chr13	-	224097	224097	Rap1	223883	223901	223805	224093	YML026C	RPS18B	01_RP	TFIID	fragile	TAF1-enriched	TATA_like	RP				15142.2	0.979	218.295	937.657	1.24223	118.706	577.143	182.447	27.69	0.984	493.504	0.777	1	1	1	1	1	1	1	1	8	1	Inducible	Induced	RP-like	0	0	0	115
10116	chr13	-	754519	754519	Rap1	754304	754310	754186	754464	YMR242C	RPL20A	01_RP	TFIID	fragile	TAF1-enriched	TATA_like	RP				7556.31	0.947	233.888	688.003	0.844844	202.24	502.189	190.38	18.705	0.973	245.309	0.57	1	1	1	1	1	1	1	1	8	1	Inducible	Induced	RP-like	0	0	0	116
10117	chr10	+	90327	90327	Sfp1	90640	90634		90259	YJL177W	RPL17B	01_RP	TFIID	fragile	TAF1-enriched	TATA_like	RP				11544.5	0.966	280.665	801.218	1.10836	131.895	524.675	237.975	14.735	0.967	112.554	0.331	1	1	1	1	1	1	1	1	8	1	Inducible	Induced	RP-like	0	0	0	117
10118	chr4	+	471811	471660	Htl1	471810	471811	471866	471688	YDR012W	RPL4B	01_RP	TFIID	fragile	TAF1-depleted	TATA_like	RP				7704.24	0.948	296.258	455.765	1.30031	79.1372	164.898	39.6624	10.045	0.956	138.528	0.387	1	1	1	1	1	1	1	1	8	1	Inducible	Induced	RP-like	0	0	0	118
10119	chr2	-	415598	415598	Rap1	415311	415305	415261	415587	YBR084C-A	RPL19A	01_RP	TFIID	fragile	TAF1-enriched	TATA_like	RP				12917.3	0.971	275.468	1207.63	0.8228	118.706	599.629	333.165	22.805	0.978	77.9217	0.24	1	1	1	1	1	1	1	1	8	1	Inducible	Induced	RP-like	0	0	0	119
10120	chr14	-	64617	64766	Reb1	64616	64614	64552	64711	YNL301C	RPL18B	01_RP	CR	stable	TAF1-enriched	TATA_like	RP				13544.6	0.973	1580.04	609.622	1.70907	246.205	104.935	15.865	3.615	0.902	178.931	0.465	1	1	1	1	1	1	1	1	8	1	Inducible	Induced	RP-like	0	0	0	120
10121	chr2	-	593089	593089	Rap1	592829	592833	592754	593015	YBR181C	RPS6B	01_RP	TFIID	fragile	TAF1-enriched	TATA_like	RP				10236.8	0.961	317.048	711.226	1.10717	105.516	599.629	261.772	18.515	0.972	1255.41	0.942	1	1	1	1	1	1	1	1	8	1	Inducible	Induced	RP-like	0	0	0	121
10122	chr13	+	551534	551534	Rap1	551816	551801	551771	551592	YMR143W	RPS16A	01_RP	TFIID	fragile	TAF1-enriched	TATA_like	RP				5550.37	0.925	150.728	751.868	0.567854	92.3268	749.536	277.637	22.915	0.978	86.5797	0.269	1	1	1	1	1	1	1	1	8	1	Inducible	Induced	RP-like	0	0	0	122
10123	chr12	+	1028481	1028481	Rap1	1028810	1028779	1028883	1028388	YLR448W	RPL6B	01_RP	TFIID	fragile	TAF1-enriched	TATA_like	RP				14278.3	0.976	239.085	876.695	1.25281	136.292	449.722	174.515	12.975	0.963	372.293	0.701	1	1	1	1	1	1	1	1	8	1	Inducible	Induced	RP-like	0	0	0	123
10124	chr2	+	300102	299951	Abf1	300101	300103	300197	300027	YBR031W	RPL4A	01_RP	TFIID	fragile	TAF1-depleted	TATA_box	RP				16716.2	0.985	571.725	987.008	1.30279	180.257	217.365	79.3249	17.68	0.971	1113.99	0.928	1	1	1	1	1	1	1	1	8	1	Inducible	Induced	RP-like	0	0	0	124
10125	chr8	-	505929	505929	Fhl1	505622	505648	505526	505821	YHR203C	RPS4B	01_RP	TFIID	fragile	TAF1-enriched	TATA_like	RP				16893.7	0.985	363.825	1538.57	0.844625	189.05	659.592	206.245	18.325	0.972	479.074	0.77	1	1	1	1	1	1	1	1	8	1	Inducible	Induced	RP-like	0	0	0	125
10126	chr2	+	332531	332531	Rap1	332772	332737	332852	332610	YBR048W	RPS11B	01_RP	CR	fragile	TAF1-enriched	TATA_like	RP				12911.4	0.971	743.243	1074.1	0.92467	197.843	719.555	253.84	20.36	0.974	1754.68	0.968	1	1	1	1	1	1	1	1	8	1	Inducible	Induced	RP-like	0	0	0	126
10127	chr12	+	673082	672931	Abf1	673081	673070		672695	YLR264W	RPS28B	01_RP	TFIID	fragile	TAF1-enriched	TATA_like	RP				10704.3	0.964	566.528	589.302	1.39726	114.309	179.889	79.3249	14.72	0.966	851.367	0.895	1	1	1	1	1	1	1	1	8	1	Inducible	Induced	RP-like	0	0	0	127
10128	chr16	+	404872	404872	Rap1	404876	404909	404975	404759	YPL081W	RPS9A	01_RP	TFIID	fragile	TAF1-enriched	TATA_like	RP				25047.7	0.994	389.813	2595.25	0.742411	162.671	689.573	71.3924	3.74	0.905	479.074	0.77	1	1	1	1	1	1	1	1	8	1	Inducible	Induced	RP-like	0	0	0	128
10129	chr15	+	444619	444468	Abf1	444618	444647	444714	444515	YOR063W	RPL3	01_RP	CR	stable	TAF1-enriched	TATA_box	RP				27337.6	0.995	166.32	679.294	3.09571	70.3442	299.814	166.582	51.95	0.997	4438.65	0.996	1	1	1	1	1	1	1	1	8	1	Inducible	Induced	M02-like	0	0	0	129
10130	chr10	-	703456	703456	Rap1	703122	703122	703030	703580	YJR145C	RPS4A	01_RP	TFIID	fragile	TAF1-enriched	TATA_box	RP				13059.3	0.972	119.543	574.787	1.74772	83.5337	749.536	507.679	22.76	0.978	1956.7	0.977	1	1	1	1	1	1	1	1	8	1	Inducible	Induced	RP-like	0	0	0	130
10131	chr14	-	495231	495231	Hmo1	495032	495046	494966	495106	YNL069C	RPL16B	01_RP	TFIID	fragile	TAF1-enriched	TATA_like	RP				16733.9	0.985	150.728	1050.87	1.22491	83.5337	577.143	198.312	27.925	0.985	681.094	0.858	1	1	1	1	1	1	1	1	8	1	Inducible	Induced	RP-like	0	0	0	131
10132	chr14	-	63317	63317	Rap1	63094	63094		63280	YNL302C	RPS19B	01_RP	TFIID	fragile	TAF1-enriched	TATA_like	RP				1899.43	0.626	228.69	342.55	0.426537	193.447	734.545	230.042	27.995	0.985	28.8599	0.108	1	1	1	1	1	1	1	1	8	1	Inducible	Induced	RP-like	0	0	0	132
10133	chr7	+	920440	920440	Hmo1	920518	920549	920593	920410	YGR214W	RPS0A	01_RP	TFIID	fragile	TAF1-enriched	TATA_like	RP				15023.9	0.978	140.333	1169.89	0.987851	109.913	269.833	134.852	24.81	0.98	366.521	0.696	1	1	1	1	1	1	1	1	8	1	Inducible	Induced	RP-like	0	0	0	133
10134	chr16	-	378459	378608	Hmo1	378458	378474	378385	378543	YPL090C	RPS6A	01_RP	TFIID	fragile	TAF1-enriched	TATA_box	RP				15757.6	0.981	311.85	1169.89	1.0361	127.499	239.852	63.4599	25.96	0.982	894.657	0.901	1	1	1	1	1	1	1	1	8	1	Inducible	Induced	RP-like	0	0	0	134
10135	chr9	+	316358	316358	Rap1	316721	316706	316795	316502	YIL018W	RPL2B	01_RP	TFIID	fragile	TAF1-enriched	TATA_like	RP				16461.8	0.984	285.863	824.442	1.53593	105.516	524.675	79.3249	37.73	0.993	210.677	0.519	1	1	1	1	1	1	1	1	8	1	Inducible	Induced	RP-like	0	0	0	135
10136	chr12	+	242019	242019	Fhl1	242174	242143	242263	242128	YLR048W	RPS0B	01_RP	TFIID	fragile	TAF1-enriched	TATA_like	RP				14023.9	0.975	98.7525	905.725	1.19104	105.516	772.022	95.1899	20.48	0.975	580.084	0.821	1	1	1	1	1	1	1	1	8	1	Inducible	Induced	RP-like	0	0	0	136
10137	chr16	+	173049	173049	Rap1	173092	173113	173180	172959	YPL198W	RPL7B	01_RP	CR	fragile	TAF1-enriched	TATA_box	RP				30337.7	0.997	384.615	1512.44	1.54298	127.499	367.273	55.5274	3.275	0.893	773.445	0.882	1	1	1	1	1	1	1	1	8	1	Inducible	Induced	RP-like	0	0	0	137
20036	chr10	-	159925	160074	Rap1	159924	159887	159819	160159	YJL133C-A	DPI8	02_STM	CR	fragile	TAF1-enriched	TATA_box	TFIID-dominated	M02a-150	H02a-150		3218.98	0.84	5291.06	78.38	3.15914	175.86	82.449	253.84	2.74	0.872	614.716	0.835	1	1	1	0	1	0	1	1	6	0.75	Inducible	Induced	M02-like	1	0	1	138
20051	chr8	-	451234	451234	Sgf11	451211	451223		451322	YHR173C	zz-YHR173C	02_STM			TAF1-depleted	TATA_box	TFIID-dominated	M02a-150	H02a-150		38000.5	0.999	27947	632.846	4.619	646.287	359.777	650.464	0.405	0.326	11.544	0.064	1			0	1	0	1	1	4	0.666667	Inducible	Induced	M02-like	1	0	1	139
20059	chr13	+	774669	774518	Spt7HS	774668	774721	774826	774733	YMR251W-A	HOR7	02_STM	CR	fragile	TAF1-depleted	TATA_box	SAGA-dominated	M02a-150	H02a-150		4497.1	0.901	30956.3	98.7008	3.50484	602.322	89.9443	618.734	49.995	0.997	978.351	0.916	1	1	1	0	1	0	1	1	6	0.75	Inducible	Induced	M02-like	1	0	1	140
20062	chr14	+	576596	576596	Med6	576658	576698	576770	576674	YNL030W	HHF2	02_STM	CR	fragile	TAF1-depleted	TATA_box	SAGA-dominated	M02a-150	H02a-150		19870.1	0.99	11543.6	232.237	6.5815	334.135	254.842	737.722	21.635	0.976	741.699	0.873	1	1	1	0	1	0	1	1	6	0.75	Inducible	Induced	M02-like	1	0	1	141
20071	chr13	+	511002	511002	Mcm1	511227	511265		510890	YMR122W-A	NCW1	02_STM	CR	fragile	TAF1-depleted	TATA_box	TFIID-dominated	M02a-150	H02a-150		13006.1	0.971	5483.36	272.879	3.66635	246.205	299.814	1602.36	13.96	0.965	3503.59	0.993	1	1	1	0	1	0	1	1	6	0.75	Inducible	Induced	M02-like	1	0	1	142
20078	chr16	+	645623	645623	Ecm22	645837	645877	645865	645737	YPR036W-A	SPO24	02_STM	CR	fragile	TAF1-depleted	TATA_box	TFIID-dominated	M02a-150	H02a-150		18124.5	0.987	34241.1	388.997	3.58407	1024.39	1229.24	9542.79	13.61	0.964	3336.2	0.993	1	1	1	0	1	0	1	1	6	0.75	Inducible	Induced	M02-like	1	0	1	143
20079	chr4	-	1490202	1490202	Ecm22	1489888	1489897		1490272	YDR524C-B	zz-YDR524C-B	02_STM	CR	fragile	TAF1-depleted	TATA_box	TFIID-dominated	M02a-150	H02a-150		38444.3	0.999	7687.1	534.145	5.53642	325.342	794.508	1055.02	90.725	0.999	2519.47	0.987	1	1	1	0	1	0	1	1	6	0.75	Inducible	Induced	M02-like	1	0	1	144
20086	chr2	+	256259	256259	Rsc3	256263	256305	256402	256278	YBR010W	HHT1	02_STM	CR	stable	TAF1-depleted	TATA_box	TFIID-dominated	M02a-150	H02a-150		21722.2	0.992	8149.68	284.49	5.87344	312.152	239.852	285.57	20.425	0.975	7803.72	0.999	1	1	0	0	1	0	1	1	5	0.625	Inducible	Induced	M02-like	1	0	1	145
20095	chr15	+	109906	109906	Rap1	110162	110217		109842	YOL109W	ZEO1	02_STM	CR	fragile	TAF1-depleted	TATA_box	SAGA-dominated	M02a-150	H02a-150		35793.4	0.998	14922	383.191	7.18528	444.048	269.833	1610.3	21.32	0.976	2398.26	0.984	1	1	1	0	1	0	1	1	6	0.75	Inducible	Induced	M02-like	1	0	1	146
20133	chr13	+	219938	219938	Skn7	220070	220096	220123	219971	YML028W	TSA1	02_STM	CR	fragile	TAF1-depleted	TATA_box	SAGA-dominated	M02a-150	H02a-150		17100.8	0.986	9802.49	461.571	2.84993	430.858	449.722	1800.68	27.495	0.984	1653.67	0.965	1	1	1	0	1	0	1	1	6	0.75	Inducible	Induced	M02-like	1	0	1	147
20134	chr2	-	235889	235889	Med4	235906	235849	235738	235830	YBL003C	HTA2	02_STM	CR	fragile	TAF1-depleted	TATA_box	TFIID-dominated	M02a-150	H02a-150		30260.8	0.996	12926.2	397.706	5.85294	584.736	299.814	333.165	21.84	0.977	204.905	0.509	1	1	1	0	1	0	1	1	6	0.75	Inducible	Induced	M02-like	1	0	1	148
20136	chr14	-	576353	576353	Pgd1	576122	576165	576219	576290	YNL031C	HHT2	02_STM	CR	fragile	TAF1-enriched	TATA_box	TFIID-dominated	M02a-150	H02a-150		18763.6	0.989	14126.8	304.811	4.73523	488.013	667.087	3466.5	23.69	0.979	3994.21	0.994	1	1	1	0	1	0	1	1	6	0.75	Inducible	Induced	M02-like	1	0	1	149
20165	chr11	+	260713	260713	Stp1	261050	261094		260719	YKL096W	CWP1	02_STM		stable	TAF1-depleted	TATA_like	SAGA-dominated	M02a-150	H02a-150		3692.36	0.869	4173.59	75.4771	3.76309	114.309	127.421	761.519	3.6	0.902	354.977	0.686	1		0	0	0	0	1	1	3	0.428571	Inducible	Induced	M02-like	1	0	1	150
20167	chr3	-	163651	163651	Rap1	163252	163266	163207	163582	YCR024C-B	zz-YCR024C-B	02_STM	CR	fragile			TFIID-dominated	M02a-150	H02a-150		18615.6	0.989	4028.06	214.819	6.66593	215.429	727.05	1610.3	26.575	0.983	603.172	0.83	1	1	1			0	1	1	5	0.833333	Inducible	Induced	M02-like	1	0	1	151
20175	chr4	-	556561	556710	Gcr1	556560	556513	556461	556836	YDR050C	TPI1	02_STM	CR	fragile	TAF1-depleted	TATA_like	SAGA-dominated	M02a-150	H02a-150		28491.5	0.996	13378.4	711.226	3.08151	615.512	292.319	991.561	99.705	0.999	1818.17	0.971	1	1	1	0	0	0	1	1	5	0.625	Inducible	Induced	M02-like	1	0	1	152
20220	chr11	-	164642	164642	Gcr1	164436	164451	164334	164709	YKL152C	GPM1	02_STM	CR	stable	TAF1-depleted	TATA_like	SAGA-dominated	M02a-150	H02a-150		30497.4	0.997	18581.1	415.124	5.65122	663.873	337.291	3537.89	169.91	1	3442.99	0.993	1	1	0	0	0	0	1	1	4	0.5	Inducible	Induced	M02-like	1	0	1	153
20265	chr16	+	829223	829223	Fkh2	829698	829734	829750	829419	YPR149W	NCE102	02_STM	CR	stable	TAF1-depleted	TATA_box	SAGA-dominated	M02a-150	H02a-150		11645.1	0.966	20862.8	104.507	8.57149	298.963	187.384	864.641	18.45	0.972	126.984	0.365	1	1	0	0	1	0	1	1	5	0.625	Inducible	Induced	M02-like	1	0	1	154
20304	chr16	+	339851	339700	Ume6	339850	339905	339922	339547	YPL111W	CAR1	02_STM	CR	fragile	TAF1-depleted	TATA_box	SAGA-dominated	M02a-150	H02a-150		6390.62	0.936	3690.23	92.8949	5.29185	206.636	164.898	412.489	2	0.822	86.5797	0.269	1	1	1	0	1	0	1	1	6	0.75	Inducible	Induced	M02-like	1	0	1	155
20314	chr15	+	797134	797134	Swi4	797416	797432	797469	797150	YOR247W	SRL1	02_STM	CR	fragile	TAF1-depleted	TATA_like	TFIID-dominated	M02a-150	H02a-150		11449.9	0.966	3633.05	130.633	6.74221	162.671	981.892	2102.11	13.805	0.965	580.084	0.821	1	1	1	0	0	0	1	1	5	0.625	Inducible	Induced	M02-like	1	0	1	156
20318	chr12	-	837725	837725	Stp1	837464	837412		837577	YLR354C	TAL1	02_STM	CR	fragile	TAF1-depleted	TATA_box	TFIID-dominated	M02a-150	H02a-150		9035.62	0.956	5899.16	162.566	4.27548	334.135	382.263	1332.66	10.795	0.959	513.706	0.789	1	1	1	0	1	0	1	1	6	0.75	Inducible	Induced	M02-like	1	0	1	157
20374	chr1	+	141786	141786	Hsf1	142114	142124	142202	141827	YAL003W	EFB1	02_STM	CR	fragile	TAF1-depleted	TATA_like	TFIID-dominated	M02a-150	H02a-150		27887.9	0.995	23591.5	766.383	2.79916	589.133	2878.22	5164.05	30.4	0.987	3636.35	0.994	1	1	1	0	0	0	1	1	5	0.625	Inducible	Induced	M02-like	1	0	1	158
20406	chr3	+	137382	137382	Hsf1	137654	137675		137300	YCR012W	PGK1	02_STM	CR	fragile	TAF1-depleted	TATA_box	SAGA-dominated	M02a-150	H02a-150		38556.7	0.999	39776.5	516.728	5.73978	738.614	1011.87	8884.39	99.31	0.999	747.471	0.874	1	1	1	0	1	0	1	1	6	0.75	Inducible	Induced	M02-like	1	0	1	159
20409	chr4	+	600083	600083	Sut1	600701	600749	600765	600183	YDR077W	SED1	02_STM	CR	fragile	TAF1-depleted	TATA_box	TFIID-dominated	M02a-150	H02a-150		10106.6	0.96	11845.1	171.275	4.5391	241.808	127.421	531.477	44.74	0.996	2932.17	0.991	1	1	1	0	1	0	1	1	6	0.75	Inducible	Induced	M02-like	1	0	1	160
20446	chr4	+	411467	411467	Mig1	411711	411763	411716	411490	YDL022W	GPD1	02_STM	CR	fragile	TAF1-depleted	TATA_box	SAGA-dominated	M02a-150	H02a-150		4301.83	0.895	10545.7	110.313	2.99975	364.911	149.907	1427.85	3.695	0.905	1145.74	0.931	1	1	1	0	1	0	1	1	6	0.75	Inducible	Induced	M02-like	1	0	1	161
20466	chr10	-	154919	154919	Phd1	154770	154807	154700	154861	YJL138C	TIF2	02_STM	CR	stable	TAF1-depleted	TATA_box	TFIID-dominated	M02a-150	H02a-150		16124.5	0.982	2588.36	354.162	3.5022	140.688	74.9536	47.5949	13.16	0.964	666.664	0.854	1	1	0	0	1	0	1	1	5	0.625	Inducible	Induced	M02-like	1	0	1	162
20471	chr16	+	679095	679095	Aft2	679570	679541		679166	YPR065W	ROX1	02_STM	CR	stable	TAF1-depleted	TATA_like	SAGA-dominated	M02a-150	H02a-150		4183.49	0.892	2188.15	89.9919	3.57595	123.102	277.328	1015.36	1.24	0.726	83.6937	0.259	1	1	0	0	0	0	1	1	4	0.5	Inducible	Induced	M02-like	1	0	1	163
20472	chr11	+	519059	519059	Rsc3	519291	519313	519341	518966	YKR042W	UTH1	02_STM	CR	fragile	TAF1-depleted	TATA_box	TFIID-dominated	M02a-150	H02a-150		16485.4	0.984	6777.54	258.364	4.90823	364.911	1116.81	1895.87	14.48	0.966	1154.4	0.932	1	1	1	0	1	0	1	1	6	0.75	Inducible	Induced	M02-like	1	0	1	164
20510	chr16	+	432494	432494	Yap1	432503	432541	432630	432488	YPL061W	ALD6	02_STM	CR	stable	TAF1-depleted	TATA_box	SAGA-dominated	M02a-150	H02a-150		15420.3	0.98	10961.5	153.857	7.70961	404.479	59.9629	753.587	11.78	0.961	378.065	0.707	1	1	0	0	1	0	1	1	5	0.625	Inducible	Induced	M02-like	1	0	1	165
20549	chr15	-	978827	978827	Rap1	978332	978314	978203	978578	YOR344C	TYE7	02_STM	CR	fragile	TAF1-depleted	TATA_box	SAGA-dominated	M02a-150	H02a-150		22384.9	0.992	15753.6	252.558	6.81791	241.808	772.022	3101.6	2.695	0.869	256.853	0.582	1	1	1	0	1	0	1	1	6	0.75	Inducible	Induced	M02-like	1	0	1	166
20550	chr7	+	23455	23455	Abf1	23854	23896	23928	23553	YGL253W	HXK2	02_STM	CR	fragile	TAF1-depleted	TATA_box	TFIID-dominated	M02a-150	H02a-150		12970.6	0.971	4589.39	188.693	5.28763	184.654	479.703	1023.29	17.2	0.97	845.595	0.894	1	1	1	0	1	0	1	1	6	0.75	Inducible	Induced	M02-like	1	0	1	167
20561	chr10	+	120072	120072	Mcm1	120357	120269	120322	120135	YJL159W	HSP150	02_STM	CR	fragile	TAF1-depleted	TATA_box	SAGA-dominated	M02a-150	H02a-150		16520.9	0.984	9547.81	409.318	3.10478	439.651	232.356	602.869	13.755	0.965	8.65797	0.056	1	1	1	0	1	0	1	1	6	0.75	Inducible	Induced	M02-like	1	0	1	168
20565	chr13	+	408544	408544	Ume6	408917	408945	408962	408587	YMR070W	MOT3	02_STM	CR	fragile	TAF1-depleted	TATA_like	TFIID-dominated	M02a-150	H02a-150		7390.63	0.946	5077.96	145.148	3.91675	294.566	67.4583	380.76	0.995	0.667	164.501	0.437	1	1	1	0	0	0	1	1	5	0.625	Inducible	Induced	M02-like	1	0	1	169
20568	chr9	-	138250	138250	Nrg2	138132	138064	138090	138181	YIL119C	RPI1	02_STM	CR	stable	TAF1-depleted	TATA_box	TFIID-dominated	M02a-150	H02a-150		6006	0.931	2500	58.0593	7.95738	105.516	164.898	436.287	1.45	0.762	204.905	0.509	1	1	0	0	1	0	1	1	5	0.625	Inducible	Induced	M02-like	1	0	1	170
20580	chr4	+	507479	507479	Mac1	507838	507813	507881	507628	YDR033W	MRH1	02_STM	CR	fragile	TAF1-depleted	TATA_box	SAGA-dominated	M02a-150	H02a-150		6763.4	0.941	2640.33	101.604	5.1205	158.274	112.43	253.84	21.835	0.977	1200.57	0.937	1	1	1	0	1	0	1	1	6	0.75	Inducible	Induced	M02-like	1	0	1	171
20589	chr5	-	284343	284492	Spt7HS	284342	284303	284266	284485	YER064C	VHR2	02_STM	CR	fragile	TAF1-depleted	TATA_box	SAGA-dominated	M02a-150	H02a-150		8094.78	0.95	2619.54	127.73	4.87492	123.102	82.449	63.4599	1.525	0.772	334.775	0.67	1	1	1	0	1	0	1	1	6	0.75	Inducible	Induced	M02-like	1	0	1	172
20644	chr2	-	614273	614273	Gcr1	613958	613969	613889	614264	YBR196C	PGI1	02_STM	CR	fragile	TAF1-depleted	TATA_box	TFIID-dominated	M02a-150	H02a-150		8822.6	0.955	4303.53	203.207	3.33975	215.429	209.87	2284.56	22.735	0.977	868.683	0.898	1	1	1	0	1	0	1	1	6	0.75	Inducible	Induced	M02-like	1	0	1	173
20700	chr2	+	555936	555936	Matalpha2	556258	556285		555910	YBR158W	AMN1	02_STM	CR	fragile	TAF1-depleted	TATA_box	SAGA-dominated	M02a-150	H02a-150		14793.1	0.977	2266.11	165.469	6.877	123.102	869.462	1316.79	2.225	0.84	308.801	0.646	1	1	1	0	1	0	1	1	6	0.75	Inducible	Induced	M02-like	1	0	1	174
20712	chr2	-	376123	376123	Leu3	375778	375750		376125	YBR068C	BAP2	02_STM	CR	fragile	TAF1-depleted	TATA_box	SAGA-dominated	M02a-150	H02a-150		24142.3	0.994	10868	307.714	6.03515	276.98	517.18	1515.11	1.975	0.819	277.055	0.608	1	1	1	0	1	0	1	1	6	0.75	Inducible	Induced	M02-like	1	0	1	175
20726	chr4	+	330951	330800	Rpn4	330950	330991	331093	330949	YDL070W	BDF2	02_STM	CR	stable	TAF1-depleted	TATA_box	SAGA-dominated	M02a-150	H02a-150		7526.73	0.947	3445.94	153.857	3.76309	167.067	127.421	555.274	2.88	0.879	761.901	0.879	1	1	0	0	1	0	1	1	5	0.625	Inducible	Induced	M02-like	1	0	1	176
20733	chr13	-	557074	557074	Hap1	556724	556694	556624	556965	YMR145C	NDE1	02_STM	CR	fragile	TAF1-depleted	TATA_box	TFIID-dominated	M02a-150	H02a-150		6195.35	0.933	4625.78	168.372	2.83043	268.187	322.301	967.764	1.63	0.784	173.159	0.454	1	1	1	0	1	0	1	1	6	0.75	Inducible	Induced	M02-like	1	0	1	177
20751	chr11	+	93942	93942	Mcm1	94121	94142	94183	93881	YKL185W	ASH1	02_STM	CR	stable	TAF1-depleted	TATA_like	SAGA-dominated	M02a-150	H02a-150		6349.2	0.935	1813.93	81.283	6.00863	65.9477	239.852	420.422	1.285	0.735	496.39	0.78	1	1	0	0	0	0	1	1	4	0.5	Inducible	Induced	M02-like	1	0	1	178
20758	chr4	-	1468895	1468895	Azf1	1468548	1468497	1468376	1468751	YDR508C	GNP1	02_STM	CR	fragile	TAF1-depleted	TATA_box	TFIID-dominated	M02a-150	H02a-150		18337.5	0.988	5758.83	351.259	4.01578	312.152	494.694	1515.11	2.445	0.855	248.195	0.573	1	1	1	0	1	0	1	1	6	0.75	Inducible	Induced	M02-like	1	0	1	179
20759	chr11	+	614953	614953	Stp1	615559	615483	615593	615218	YKR093W	PTR2	02_STM	CR	fragile	TAF1-depleted	TATA_box	SAGA-dominated	M02a-150	H02a-150		10378.8	0.962	4147.61	153.857	5.18905	140.688	322.301	1237.47	2.105	0.83	34.6319	0.126	1	1	1	0	1	0	1	1	6	0.75	Inducible	Induced	M02-like	1	0	1	180
20766	chr10	+	381125	381125	Hsf1	381268	381292	381328	381163	YJL034W	KAR2	02_STM	CR	fragile	TAF1-depleted	TATA_box	TFIID-dominated	M02a-150	H02a-150		10538.6	0.963	33731.8	272.879	2.97078	874.906	457.217	6282.53	5.395	0.931	2961.03	0.991	1	1	1	0	1	0	1	1	6	0.75	Inducible	Induced	M02-like	1	0	1	181
20781	chr9	+	249222	249222	Pdr3	249692	249698	249713	249372	YIL056W	VHR1	02_STM	CR	fragile	TAF1-enriched	TATA_like	TFIID-dominated	M02a-150	H02a-150		8508.99	0.952	12973	162.566	4.02629	430.858	614.62	4450.13	0.425	0.348	1215	0.938	1	1	1	0	0	0	1	1	5	0.625	Inducible	Induced	M02-like	1	0	1	182
20788	chr12	+	84275	84275	Tbs1	84612	84649	84628	84451	YLL028W	TPO1	02_STM	CR	fragile	TAF1-depleted	TATA_box	SAGA-dominated	M02a-150	H02a-150		5887.65	0.929	5041.58	127.73	3.54572	193.447	577.143	1642.03	1.02	0.674	1290.04	0.946	1	1	1	0	1	0	1	1	6	0.75	Inducible	Induced	M02-like	1	0	1	183
20802	chr12	-	921681	921830	Ume6	921680	921643		921822	YLR399C	BDF1	02_STM	CR	fragile	TAF1-depleted	TATA_like	SAGA-dominated	M02a-150	H02a-150		7449.8	0.946	4698.54	177.081	3.23616	158.274	89.9443	190.38	1.605	0.783	528.136	0.797	1	1	1	0	0	0	1	1	5	0.625	Inducible	Induced	M02-like	1	0	1	184
20909	chr13	-	675272	675272	Gcr1	674829	674846	674786	675161	YMR205C	PFK2	02_STM	CR	fragile	TAF1-depleted	TATA_like	SAGA-dominated	M02a-150	H02a-150		5739.72	0.927	2770.27	124.827	3.53702	118.706	292.319	1443.71	4.53	0.923	897.543	0.904	1	1	1	0	0	0	1	1	5	0.625	Inducible	Induced	M02-like	1	0	1	185
20929	chr7	-	974012	974161	Gcr1	974011	974009	973934	974171	YGR240C	PFK1	02_STM	CR	stable	TAF1-depleted	TATA_like	SAGA-dominated	M02a-150	H02a-150		6804.82	0.941	3419.96	145.148	3.6063	184.654	104.935	166.582	5.505	0.933	98.1237	0.296	1	1	0	0	0	0	1	1	4	0.5	Inducible	Induced	M02-like	1	0	1	186
20978	chr12	+	809434	809434	Rpn4	809724	809718	809782	809407	YLR342W	FKS1	02_STM	CR	fragile	TAF1-enriched	TATA_like	TFIID-dominated	M02a-150	H02a-150		9088.88	0.956	1808.73	148.051	4.72232	101.12	592.134	920.169	3.115	0.888	845.595	0.894	1	1	1	0	0	0	1	1	5	0.625	Inducible	Induced	M02-like	1	0	1	187
30156	chr13	+	159306	159155	Mcm1	159305	159328	159405	159175	YML058W	SML1	03_TFO	CR	fragile	TAF1-depleted	TATA_box	TFIID-dominated	M02a-150	H02a-150		21041.7	0.991	7224.53	301.908	5.3612	417.669	149.907	174.515	7.315	0.946	453.1	0.756	0	1	1	0	1	0	1	1	5	0.625	Inducible	Induced	M02-like	1	0	1	188
30802	chr14	+	282129	281978	Reb1	282128	282121		281746	YNL190W	zz-YNL190W	03_TFO	CR	fragile	TAF1-depleted	TATA_box	SAGA-dominated	M02a-150	H02a-150		9940.96	0.959	2806.65	156.76	4.87809	162.671	67.4583	103.122	15.58	0.968	637.804	0.843	0	1	1	0	1	0	1	1	5	0.625	Inducible	Induced	M02-like	1	0	1	189
30834	chr12	-	588999	589148	Tbf1	588998	589027	588934	589162	YLR225C	zz-YLR225C	03_TFO	CR	fragile	TAF1-depleted	TATA_box	TFIID-dominated	M02a-150	H02a-150		3568.09	0.862	2037.42	46.4474	5.90924	105.516	52.4675	71.3924	1.005	0.67	294.371	0.631	0	1	1	0	1	0	1	1	5	0.625	Inducible	Induced	M02-like	1	0	1	190
31317	chr5	-	409152	409301	Fkh1	409151	409129	409139	409233	YER124C	DSE1	03_TFO	CR	stable	TAF1-depleted	TATA_box	SAGA-dominated	M02a-150	H02a-150		12100.7	0.968	2853.43	191.596	4.85829	136.292	142.412	118.987	1.685	0.792	487.732	0.774	0	1	0	0	1	0	1	1	4	0.5	Inducible	Induced	M02-like	1	0	1	191
40083	chr2	-	255748	255897	NFR	255747	255742	255611	255719	YBR009C	HHF1	04_UNB	CR	fragile	TAF1-depleted	TATA_box	TFIID-dominated	M02a-150	H02a-150		14804.9	0.977	6746.36	284.49	4.00309	290.17	202.375	285.57	14.605	0.966	652.234	0.848	0	1	1	0	1	0	1	1	5	0.625	Inducible	Induced	M02-like	1	0	1	192
40256	chr4	+	915412	915261	NFR	915411	915432	915443	915368	YDR225W	HTA1	04_UNB	CR	stable	TAF1-depleted	TATA_box	TFIID-dominated	M02a-150	H02a-150		23657.1	0.994	5779.62	374.482	4.85945	312.152	284.824	150.717	18.56	0.972	1376.62	0.952	0	1	0	0	1	0	1	1	4	0.5	Inducible	Induced	M02-like	1	0	1	193
41262	chr7	-	650760	650909	NFR	650759	650739	650703	650787	YGR086C	PIL1	04_UNB	CR	fragile	TAF1-depleted	TATA_box	SAGA-dominated	M02a-150	H02a-150		6946.84	0.943	7562.36	124.827	4.28089	320.945	134.917	388.692	9.955	0.955	369.407	0.698	0	1	1	0	1	0	1	1	5	0.625	Inducible	Induced	M02-like	1	0	1	194
41429	chr4	+	1011541	1011390	NFR	1011540	1011592		1011217	YDR275W	BSC2	04_UNB	CR	fragile			TFIID-dominated	M02a-150	H02a-150		4804.8	0.91	2489.6	110.313	3.35047	145.085	112.43	610.802	0.99	0.664	756.129	0.877	0	1	1			0	1	1	4	0.666667	Inducible	Induced	M02-like	1	0	1	195
41520	chr2	+	774637	774486	NFR	774636	774667	774740	774588	YBR286W	APE3	04_UNB	CR	stable	TAF1-depleted	TATA_box	SAGA-dominated	M02a-150	H02a-150		3934.96	0.881	4048.85	84.186	3.59549	219.826	14.9907	39.6624	12.14	0.962	326.117	0.661	0	1	0	0	1	0	1	1	4	0.5	Inducible	Induced	M02-like	1	0	1	196
41550	chr4	+	1236413	1236262	NFR	1236412	1236452		1236077	YDR381W	YRA1	04_UNB	CR	fragile	TAF1-depleted	TATA_box	TFIID-dominated	M02a-150	H02a-150		27100.9	0.995	13721.4	211.916	9.83731	619.908	104.935	166.582	6.98	0.944	779.217	0.883	0	1	1	0	1	0	1	1	5	0.625	Inducible	Induced	M02-like	1	0	1	197
42278	chr14	+	23975	23824	NFR	23974	24017	24069	23979	YNL327W	EGT2	04_UNB	CR	stable	TAF1-depleted	TATA_box	SAGA-dominated	M02a-150	H02a-150		14810.8	0.977	3731.81	168.372	6.76654	123.102	97.4397	55.5274	1.84	0.808	239.537	0.562	0	1	0	0	1	0	1	1	4	0.5	Inducible	Induced	M02-like	1	0	1	198
42431	chr10	-	663708	663857	NFR	663707	663730		663773	YJR127C	RSF2	04_UNB	CR	fragile	TAF1-depleted	TATA_like	TFIID-dominated	M02a-150	H02a-150		30609.9	0.997	7655.92	685.1	3.43688	426.462	149.907	190.38	0.615	0.502	204.905	0.509	0	1	1	0	0	0	1	1	4	0.5	Inducible	Induced	M02-like	1	0	1	199
20002	chr14	+	352120	352120	Fkh2	352339	352384	352406	352031	YNL145W	MFA2	02_STM		stable	TAF1-depleted	TATA_box	TFIID-dominated	M02a-150	H02b-150		22657.1	0.993	3108.11	307.714	5.66387	281.377	554.657	388.692	30.12	0.987	3275.6	0.992	1		0	0	1	0	1	1	4	0.571429	Inducible	Induced	M02-like	1	0	0	200
20064	chr5	+	140438	140438	Reb1	140420	140442		140067	YEL008W	zz-YEL008W	02_STM			TAF1-depleted	TATA_box	TFIID-dominated	M02a-150	H02b-150		34657.3	0.998	4844.07	830.248	3.21102	325.342	299.814	118.987	0.08	0.044	20.2019	0.084	1			0	1	0	1	1	4	0.666667	Inducible	Induced	M02-like	1	0	0	201
20070	chr11	+	258784	258784	Hms2	259170	259166	259221	258956	YKL096W-A	CWP2	02_STM	CR	fragile	TAF1-depleted	TATA_box	TFIID-dominated	M02a-150	H02b-150		20071.3	0.99	2759.87	165.469	9.33071	224.222	682.078	1721.35	78.325	0.998	6323.2	0.998	1	1	1	0	1	0	1	1	6	0.75	Inducible	Induced	M02-like	1	0	0	202
20074	chr7	-	557799	557799	Cin5	557543	557523	557487	557650	YGR035C	zz-YGR035C	02_STM		fragile	TAF1-depleted	TATA_box	TFIID-dominated	M02a-150	H02b-150		12254.6	0.968	4630.97	301.908	3.12234	294.566	1723.93	5283.04	0.92	0.641	438.67	0.747	1		1	0	1	0	1	1	5	0.714286	Inducible	Induced	M02-like	1	0	0	203
20100	chr4	-	915058	915058	Mcm1	914829	914837	914839	914970	YDR224C	HTB1	02_STM	CR	fragile	TAF1-depleted	TATA_box	TFIID-dominated	M02a-150	H02b-150		21444.1	0.992	6372.14	478.989	3.4438	514.392	344.787	523.544	20.305	0.974	1292.92	0.946	1	1	1	0	1	0	1	1	6	0.75	Inducible	Induced	M02-like	1	0	0	204
20135	chr5	+	85277	85277	Rap1	85587	85592	85672	85297	YEL034W	HYP2	02_STM	CR	fragile	TAF1-enriched	TATA_like	TFIID-dominated	M02a-150	H02b-150		23189.7	0.993	10670.5	621.234	2.87141	677.063	682.078	2078.31	30.415	0.988	2839.81	0.99	1	1	1	0	0	0	1	1	5	0.625	Inducible	Induced	M02-like	1	0	0	205
20172	chr4	+	915740	915740	Rsc3	916407	916424		916049	YDR226W	ADK1	02_STM	CR	fragile	TAF1-depleted	TATA_box	TFIID-dominated	M02a-150	H02b-150		5142.08	0.917	1564.45	119.022	3.3233	109.913	119.926	253.84	13.21	0.964	946.605	0.911	1	1	1	0	1	0	1	1	6	0.75	Inducible	Induced	M02-like	1	0	0	206
20211	chr4	+	592130	592130	Sko1	592140	592197	592171	592122	YDR073W	SNF11	02_STM	CR		TAF1-depleted	TATA_box	TFIID-dominated	M02a-150	H02b-150		4023.72	0.885	3539.5	101.604	3.04631	224.222	232.356	1134.35	1.03	0.675	499.276	0.781	1	1		0	1	0	1	1	5	0.714286	Inducible	Induced	M02-like	1	0	0	207
20249	chr12	+	286752	286601	Swi5	286751	286775	286829	286704	YLR079W	SIC1	02_STM	CR	stable	TAF1-depleted	TATA_box	SAGA-dominated	M02a-150	H02b-150		4751.54	0.908	1860.71	127.73	2.86152	167.067	89.9443	166.582	1.225	0.723	1238.09	0.94	1	1	0	0	1	0	1	1	5	0.625	Inducible	Induced	M02-like	1	0	0	208
20306	chr9	+	254362	254362	Abf1	254971	254978		254603	YIL053W	GPP1	02_STM	CR	stable	TAF1-depleted	TATA_box	SAGA-dominated	M02a-150	H02b-150		7384.71	0.946	2089.4	136.439	4.16342	158.274	277.328	1634.09	14.015	0.966	2.88599	0.039	1	1	0	0	1	0	1	1	5	0.625	Inducible	Induced	M02-like	1	0	0	209
20428	chr4	-	768112	768261	Reb1	768111	768107	768079	768239	YDR153C	ENT5	02_STM	TFIID	fragile	TAF1-depleted	TATA_like	TFIID-dominated	M02a-150	H02b-150		4822.55	0.91	2177.75	110.313	3.36285	167.067	59.9629	71.3924	0.695	0.548	155.843	0.419	1	0	1	0	0	0	1	1	4	0.5	Inducible	Induced	M02-like	1	0	0	210
20475	chr5	-	140679	140679	Rap1	140414	140365	140255	140547	YEL009C	GCN4	02_STM	CR	stable			TFIID-dominated	M02a-150	H02b-150		35799.3	0.998	4911.64	963.784	2.85727	351.721	644.601	1538.9	21.81	0.977	724.384	0.87	1	1	0			0	1	1	4	0.666667	Inducible	Induced	M02-like	1	0	0	211
20532	chr7	-	1050340	1050340	Mcm1	1050094	1050096	1050047	1050422	YGR279C	SCW4	02_STM	CR	fragile	TAF1-enriched	TATA_like	TFIID-dominated	M02a-150	H02b-150		10615.5	0.963	2188.15	261.267	3.12546	180.257	277.328	380.76	20.01	0.974	259.739	0.587	1	1	1	0	0	0	1	1	5	0.625	Inducible	Induced	M02-like	1	0	0	212
20537	chr4	+	1494103	1494103	Mcm1	1494241	1494284	1494295	1494138	YDR528W	HLR1	02_STM	CR	fragile	TAF1-depleted	TATA_box	TFIID-dominated	M02a-150	H02b-150		4568.11	0.903	2120.58	119.022	2.95235	193.447	82.449	325.232	0.785	0.592	0	0	1	1	1	0	1	0	1	1	6	0.75	Inducible	Induced	M02-like	1	0	0	213
20595	chr16	-	812927	812927	Cha4	812720	812683	812671	812808	YPR138C	MEP3	02_STM	CR	fragile	TAF1-depleted	TATA_box	SAGA-dominated	M02a-150	H02b-150		5994.16	0.93	2089.4	165.469	2.78656	175.86	584.638	2181.43	1.03	0.675	580.084	0.821	1	1	1	0	1	0	1	1	6	0.75	Inducible	Induced	M02-like	1	0	0	214
20619	chr5	-	69200	69200	Rap1	68939	68909	68857	69232	YEL046C	GLY1	02_STM	CR	fragile	TAF1-depleted	TATA_box	TFIID-dominated	M02a-150	H02b-150		26373.1	0.995	8367.98	644.458	3.14792	712.235	1011.87	3149.2	2.505	0.859	1584.41	0.961	1	1	1	0	1	0	1	1	6	0.75	Inducible	Induced	M02-like	1	0	0	215
20623	chr7	+	598961	598961	Stp1	599338	599390	599392	599017	YGR055W	MUP1	02_STM	CR	fragile	TAF1-depleted	TATA_box	SAGA-dominated	M02a-150	H02b-150		12130.3	0.968	2333.68	159.663	5.8442	219.826	412.245	809.114	1.14	0.705	568.54	0.816	1	1	1	0	1	0	1	1	6	0.75	Inducible	Induced	M02-like	1	0	0	216
20658	chr2	-	565022	565022	Crz1	564892	564841	564839	565042	YBR162C	TOS1	02_STM	CR	fragile	TAF1-depleted	TATA_like	TFIID-dominated	M02a-150	H02b-150		8520.82	0.953	2468.81	191.596	3.421	153.878	172.393	928.101	11.73	0.961	49.0618	0.164	1	1	1	0	0	0	1	1	5	0.625	Inducible	Induced	M02-like	1	0	0	217
20786	chr2	+	392644	392644	Abf1	392914	392947	392975	392625	YBR078W	ECM33	02_STM	CR	stable	TAF1-depleted	TATA_like	SAGA-dominated	M02a-150	H02b-150		20177.8	0.991	4490.64	258.364	6.00756	334.135	434.731	1634.09	22.02	0.977	1656.56	0.965	1	1	0	0	0	0	1	1	4	0.5	Inducible	Induced	M02-like	1	0	0	218
20844	chr11	+	164642	164642	Gcr1	164825	164838		164463	YKL150W	MCR1	02_STM	CR	stable	TAF1-depleted	TATA_box	SAGA-dominated	M02a-150	H02b-150		4668.7	0.906	1855.51	116.119	3.09279	136.292	359.777	3791.73	2.82	0.876	190.475	0.484	1	1	0	0	1	0	1	1	5	0.625	Inducible	Induced	M02-like	1	0	0	219
20969	chr4	+	465323	465323	Ecm22	465549	465603	465572	465197	YDR011W	SNQ2	02_STM	CR	fragile	TAF1-depleted	TATA_like	SAGA-dominated	M02a-150	H02b-150		8698.34	0.954	7115.38	246.752	2.71164	505.599	2593.4	5132.32	1.085	0.689	34.6319	0.126	1	1	1	0	0	0	1	1	5	0.625	Inducible	Induced	M02-like	1	0	0	220
30689	chr13	+	321862	321711	Kar4	321861	321881	321948	321797	YMR024W	MRPL3	03_TFO	TFIID	fragile	TAF1-depleted	TATA_box	TFIID-dominated	M02a-150	H02b-150		8491.24	0.952	2006.24	156.76	4.1667	197.843	89.9443	63.4599	1.03	0.675	1033.18	0.922	0	0	1	0	1	0	1	1	4	0.5	Inducible	Induced	M02-like	1	0	0	221
31166	chr10	+	620585	620434	Cin5	620584	620574	620591	620473	YJR103W	URA8	03_TFO	CR	stable	TAF1-depleted	TATA_box	TFIID-dominated	M02a-150	H02b-150		21183.7	0.991	5675.67	368.676	4.41991	496.806	44.9722	198.312	0.995	0.667	447.328	0.753	0	1	0	0	1	0	1	1	4	0.5	Inducible	Induced	M02-like	1	0	0	222
31342	chr1	-	67900	68049	Hmo1	67899	67850	67832	68021	YAL040C	CLN3	03_TFO	CR	stable	TAF1-depleted	TATA_box	SAGA-dominated	M02a-150	H02b-150		7337.37	0.945	2094.59	127.73	4.41879	140.688	67.4583	87.2574	1.075	0.687	2787.87	0.989	0	1	0	0	1	0	1	1	4	0.5	Inducible	Induced	M02-like	1	0	0	223
31559	chr8	+	508894	508743	Dat1	508893	508907	508949	508793	YHR205W	SCH9	03_TFO	TFIID	fragile	TAF1-enriched	TATA_like	TFIID-dominated	M02a-150	H02b-150		6077	0.932	1746.36	174.178	2.68382	171.464	74.9536	47.5949	0.775	0.588	80.8077	0.251	0	0	1	0	0	0	1	1	3	0.375	Inducible	Induced	M02-like	1	0	0	224
40117	chr13	-	511295	511295	NFR	511145	511145		511282	YMR122C	zz-YMR122C	04_UNB					TFIID-dominated	M02a-150	H02b-150		5159.83	0.918	2307.69	145.148	2.73452	167.067	112.43	182.447	0.125	0.063	0	0	0					0	1	1	2	0.5	Inducible	Induced	M02-like	1	0	0	225
40359	chr2	-	339442	339591	NFR	339441	339422	339361	339494	YBR052C	RFS1	04_UNB	TFIID	stable	TAF1-depleted	TATA_like	TFIID-dominated	M02a-150	H02b-150		3787.03	0.874	4355.51	81.283	3.5839	325.342	29.9814	190.38	4.415	0.92	476.188	0.769	0	0	0	0	0	0	1	1	2	0.25	Constitutive			1	0	0	226
40368	chr11	+	314552	314552	NFR	314702	314702	314765	314621	YKL067W	YNK1	04_UNB	TFIID	fragile	TAF1-depleted	TATA_box	TFIID-dominated	M02a-150	H02b-150		3520.76	0.859	2978.17	98.7008	2.74392	211.033	82.449	47.5949	6.28	0.939	343.433	0.676	0	0	1	0	1	0	1	1	4	0.5	Inducible	Induced	M02-like	1	0	0	227
40536	chr11	-	335037	335186	NFR	335036	335059		335215	YKL056C	TMA19	04_UNB	CR	fragile	TAF1-depleted	TATA_box	TFIID-dominated	M02a-150	H02b-150		15947	0.981	1975.05	336.744	3.64279	136.292	112.43	47.5949	38.015	0.993	227.993	0.544	0	1	1	0	1	0	1	1	5	0.625	Inducible	Induced	M02-like	1	0	0	228
41598	chr16	-	453306	453455	NFR	453305	453274		453342	YPL057C	SUR1	04_UNB	CR	fragile	TAF1-depleted	TATA_box	SAGA-dominated	M02a-150	H02b-150		5822.56	0.928	4433.47	142.245	3.14871	294.566	134.917	364.895	0.795	0.597	219.335	0.532	0	1	1	0	1	0	1	1	5	0.625	Inducible	Induced	M02-like	1	0	0	229
41810	chr13	+	388741	388590	NFR	388740	388769	388782	388695	YMR058W	FET3	04_UNB	CR	fragile	TAF1-depleted	TATA_box	TFIID-dominated	M02a-150	H02b-150		8195.37	0.951	1538.46	182.887	3.44701	114.309	247.347	277.637	2.925	0.881	1108.22	0.928	0	1	1	0	1	0	1	1	5	0.625	Inducible	Induced	M02-like	1	0	0	230
42001	chr14	-	427268	427417	NFR	427267	427253	427221	427307	YNL104C	LEU4	04_UNB	CR	fragile	TAF1-depleted	TATA_box	SAGA-dominated	M02a-150	H02b-150		7946.85	0.949	2359.67	98.7008	6.19343	197.843	89.9443	420.422	3.19	0.891	1873.01	0.974	0	1	1	0	1	0	1	1	5	0.625	Inducible	Induced	M02-like	1	0	0	231
42255	chr14	-	234187	234336	NFR	234186	234102	234069	234246	YNL221C	POP1	04_UNB	TFIID	stable	TAF1-enriched	TATA_like	TFIID-dominated	M02a-150	H02b-150		10864	0.964	1715.18	179.984	4.64317	171.464	89.9443	63.4599	0.505	0.421	66.3778	0.207	0	0	0	0	0	0	1	1	2	0.25	Constitutive			1	0	0	232
20255	chr10	-	123237	123237	War1	123031	123000	123039	123252	YJL158C	CIS3	02_STM	CR	fragile	TAF1-depleted	TATA_box	TFIID-dominated	M02a-150	H03a-150		13154	0.972	3882.53	339.647	2.97912	430.858	299.814	1047.09	10.43	0.958	935.061	0.91	1	1	1	0	1	0	1	1	6	0.75	Inducible	Induced	M02-like	1	0	0	233
20308	chr15	-	797134	797134	Swi4	796882	796885	796831	797067	YOR246C	ENV9	02_STM	TFIID	fragile	TAF1-enriched	TATA_box	TFIID-dominated	M02a-150	H03a-150		6514.88	0.937	1288.98	182.887	2.74019	224.222	936.92	2546.33	1.535	0.774	663.778	0.852	1	0	1	0	1	0	1	1	5	0.625	Inducible	Induced	M02-like	1	0	0	234
20337	chr10	-	291272	291272	Mcm1	290982	290929	290911	291160	YJL079C	PRY1	02_STM	CR	stable	TAF1-enriched	TATA_like	SAGA-dominated	M02a-150	H03a-150		3852.12	0.877	1309.77	110.313	2.68616	153.878	457.217	1697.55	8.87	0.951	282.827	0.614	1	1	0	0	0	0	1	1	4	0.5	Inducible	Induced	M02-like	1	0	0	235
20357	chr7	+	95529	95529	Pdr1	95814	95814	95783	95572	YGL209W	MIG2	02_STM	CR	fragile	TAF1-depleted	TATA_box	SAGA-dominated	M02a-150	H03a-150		3668.69	0.867	738.045	89.9919	3.13591	189.05	337.291	936.034	0.425	0.351	329.003	0.664	1	1	1	0	1	0	1	1	6	0.75	Inducible	Induced	M02-like	1	0	0	236
20407	chr12	+	253478	253478	Hap1	253738	253783	253762	253607	YLR056W	ERG3	02_STM	CR	fragile	TAF1-depleted	TATA_like	SAGA-dominated	M02a-150	H03a-150		10923.2	0.964	738.045	238.043	3.52981	167.067	337.291	872.574	5.02	0.929	334.775	0.67	1	1	1	0	0	0	1	1	5	0.625	Inducible	Induced	M02-like	1	0	0	237
20441	chr4	-	357320	357320	Swi4	356960	356909	356862	357158	YDL055C	PSA1	02_STM	CR	stable	TAF1-depleted	TATA_box	SAGA-dominated	M02a-150	H03a-150		20213.3	0.991	2775.47	284.49	5.46545	307.756	397.254	1340.59	29.115	0.986	1036.07	0.923	1	1	0	0	1	0	1	1	5	0.625	Inducible	Induced	M02-like	1	0	0	238
20505	chr10	+	703689	703689	Abf1	704084	704077	704129	703879	YJR146W	zz-YJR146W	02_STM					TFIID-dominated	M02a-150	H03a-150		4473.43	0.9	275.468	127.73	2.69403	92.3268	382.263	983.629	0.27	0.183	89.4657	0.274	1					0	1	1	3	0.75	Inducible	Induced	M02-like	1	0	0	239
20611	chr16	-	502968	502968	Hap3	502264	502249		502624	YPL026C	SKS1	02_STM	CR	fragile	TAF1-depleted	TATA_box	SAGA-dominated	M02a-150	H03a-150		3355.07	0.851	504.158	55.1563	4.67911	83.5337	157.403	2498.73	0.62	0.509	155.843	0.419	1	1	1	0	1	0	1	1	6	0.75	Inducible	Induced	M02-like	1	0	0	240
20681	chr4	-	550974	550974	Stp1	550706	550689	550652	551027	YDR046C	BAP3	02_STM	CR	fragile	TAF1-depleted	TATA_like	SAGA-dominated	M02a-150	H03a-150		7946.85	0.949	2266.11	200.305	3.05183	369.307	382.263	1293	1.665	0.789	418.469	0.735	1	1	1	0	0	0	1	1	5	0.625	Inducible	Induced	M02-like	1	0	0	241
20691	chr8	-	122384	122384	Yap7	121886	121851	121844	122249	YHR007C	ERG11	02_STM	CR	stable	TAF1-depleted	TATA_box	SAGA-dominated	M02a-150	H03a-150		10301.9	0.962	1086.28	217.722	3.63975	145.085	442.226	1205.74	6.905	0.943	401.153	0.724	1	1	0	0	1	0	1	1	5	0.625	Inducible	Induced	M02-like	1	0	0	242
20957	chr7	+	516467	516467	Hms2	516642	516678	516717	516587	YGR014W	MSB2	02_STM	CR	fragile	TAF1-depleted	TATA_box	SAGA-dominated	M02a-150	H03a-150		7905.43	0.949	1377.34	89.9919	6.75739	118.706	487.199	1419.92	1.16	0.709	1362.19	0.951	1	1	1	0	1	0	1	1	6	0.75	Inducible	Induced	M02-like	1	0	0	243
20570	chr12	+	728411	728411	Azf1	728803	728854		728479	YLR300W	EXG1	02_STM	CR	fragile	TAF1-depleted	TATA_box	SAGA-dominated	M02a-150	H03b-150		13159.9	0.973	1138.25	162.566	6.22703	105.516	262.338	499.747	7.33	0.946	1076.47	0.926	1	1	1	0	1	0	1	1	6	0.75	Inducible	Induced	M02-like	1	0	0	244
20577	chr13	+	287619	287619	Cin5	287996	288049	288118	287767	YMR011W	HXT2	02_STM	CR	stable	TAF1-depleted	TATA_box	SAGA-dominated	M02a-150	H03b-150		4503.02	0.902	961.538	101.604	3.40918	320.945	112.43	547.342	2.185	0.837	404.039	0.726	1	1	0	0	1	0	1	1	5	0.625	Inducible	Induced	M02-like	1	0	0	245
20666	chr13	+	886673	886673	Mbp1	886901	886913	887043	886668	YMR307W	GAS1	02_STM	CR	fragile	TAF1-depleted	TATA_like	TFIID-dominated	M02a-150	H03b-150		10550.4	0.963	1304.57	127.73	6.35379	145.085	307.31	515.612	12.53	0.962	389.609	0.715	1	1	1	0	0	0	1	1	5	0.625	Inducible	Induced	M02-like	1	0	0	246
20756	chr12	+	950720	950720	Hms2	951062	951106	951057	950870	YLR413W	INA1	02_STM	CR	fragile	TAF1-depleted	TATA_box	TFIID-dominated	M02a-150	H03b-150		18905.6	0.989	514.553	238.043	6.10929	79.1372	419.74	539.409	3.34	0.895	141.414	0.392	1	1	1	0	1	0	1	1	6	0.75	Inducible	Induced	M02-like	1	0	0	247
20037	chr7	-	437088	437088	Mcm1	436934	436986	436924	437118	YGL032C	AGA2	02_STM			TAF1-depleted	TATA_box	TFIID-dominated	M02a-150			3716.02	0.87	291.06	101.604	2.81336	96.7233	142.412	71.3924	6.935	0.944	75.0357	0.231	1			0	1	0	1	0	3	0.5	Inducible	Induced	M02-like	1	0	0	248
20104	chr11	+	309121	308970	Met31	309120	309094	309183	308930	YKL068W-A	zz-YKL068W-A	02_STM	CR	fragile	TAF1-depleted	TATA_like	TFIID-dominated	M02a-150			9739.77	0.959	1382.54	272.879	2.74559	189.05	179.889	230.042	0.84	0.612	320.345	0.657	1	1	1	0	0	0	1	0	4	0.5	Inducible	Induced	M02-like	1	0	0	249
20294	chr2	+	380122	380122	Swi4	380316	380241	380268	380116	YBR071W	zz-YBR071W	02_STM	CR	fragile	TAF1-depleted	TATA_like	SAGA-dominated	M02a-150			5497.11	0.924	904.365	116.119	3.64158	127.499	277.328	412.489	0.89	0.629	112.554	0.331	1	1	1	0	0	0	1	0	4	0.5	Inducible	Induced	M02-like	1	0	0	250
20483	chr12	+	514994	514994	Abf1	515155	515118	515184	514971	YLR180W	SAM1	02_STM	CR	fragile	TAF1-enriched	TATA_like	TFIID-dominated	M02a-150			6929.08	0.943	119.543	188.693	2.82473	52.7581	314.805	126.92	3.9	0.909	101.01	0.305	1	1	1	0	0	0	1	0	4	0.5	Inducible	Induced	M02-like	1	0	0	251
20487	chr5	+	77688	77688	Mcm1	77986	78032	78150	77886	YEL040W	UTR2	02_STM	CR	fragile	TAF1-depleted	TATA_box	SAGA-dominated	M02a-150			15899.6	0.981	1642.41	290.296	4.2131	202.24	277.328	364.895	4.64	0.925	473.302	0.768	1	1	1	0	1	0	1	0	5	0.625	Inducible	Induced	M02-like	1	0	0	252
20523	chr12	-	259814	259814	Bas1	259479	259476	259464	259717	YLR058C	SHM2	02_STM	TFIID	fragile	TAF1-depleted	TATA_box	SAGA-dominated	M02a-150			6278.19	0.934	1325.36	162.566	2.97072	180.257	187.384	341.097	17.475	0.971	643.576	0.845	1	0	1	0	1	0	1	0	4	0.5	Inducible	Induced	M02-like	1	0	0	253
20581	chr7	+	703178	703178	Sok2	703359	703406	703472	703324	YGR108W	CLB1	02_STM	CR	fragile	TAF1-depleted	TATA_box	TFIID-dominated	M02a-150			5597.71	0.926	1107.07	92.8949	4.63527	140.688	179.889	364.895	1.32	0.74	129.87	0.37	1	1	1	0	1	0	1	0	5	0.625	Inducible	Induced	M02-like	1	0	0	254
20620	chr5	-	268243	268392	Stp1	268242	268198	268211	268586	YER056C	FCY2	02_STM	CR	fragile	TAF1-depleted	TATA_box	SAGA-dominated	M02a-150			11248.7	0.965	254.678	287.393	3.01079	79.1372	134.917	47.5949	2.91	0.881	268.397	0.599	1	1	1	0	1	0	1	0	5	0.625	Inducible	Induced	M02-like	1	0	0	255
20645	chr4	-	48926	48926	Ume6	48110	48101	48049	48777	YDL227C	HO	02_STM	CR	stable	TAF1-enriched	TATA_like	TFIID-dominated	M02a-150			2923.12	0.814	36.3825	60.9622	3.68843	17.586	134.917	126.92	0.745	0.574	25.9739	0.101	1	1	0	0	0	0	1	0	3	0.375	Inducible	Induced	M02-like	1	0	0	256
20714	chr7	-	443484	443484	Fkh1	443114	443066	442998	443322	YGL028C	SCW11	02_STM	CR	fragile	TAF1-depleted	TATA_like	SAGA-dominated	M02a-150			8171.7	0.951	1018.71	142.245	4.41908	65.9477	464.712	245.907	1.53	0.773	767.673	0.88	1	1	1	0	0	0	1	0	4	0.5	Inducible	Induced	M02-like	1	0	0	257
20749	chr13	-	164289	164289	Cyc8	164306	164301	164266	164430	YML056C	IMD4	02_STM	TFIID	fragile	TAF1-depleted	TATA_box	TFIID-dominated	M02a-150			26657.2	0.995	395.01	502.213	4.08303	118.706	187.384	39.6624	3.425	0.897	196.247	0.494	1	0	1	0	1	0	1	0	4	0.5	Inducible	Induced	M02-like	1	0	0	258
20842	chr2	-	378989	378989	Stp1	378578	378550	378520	378895	YBR069C	TAT1	02_STM	CR	fragile	TAF1-depleted	TATA_box	TFIID-dominated	M02a-150			7550.39	0.947	987.525	197.402	2.94222	189.05	67.4583	452.152	1.66	0.788	40.4039	0.142	1	1	1	0	1	0	1	0	5	0.625	Inducible	Induced	M02-like	1	0	0	259
20933	chr14	-	759345	759345	Mcm1	759198	759144	759213	759387	YNR067C	DSE4	02_STM	CR	fragile	TAF1-depleted	TATA_box	SAGA-dominated	M02a-150			5520.78	0.924	1798.34	116.119	3.65726	189.05	194.879	333.165	0.725	0.565	190.475	0.484	1	1	1	0	1	0	1	0	5	0.625	Inducible	Induced	M02-like	1	0	0	260
20982	chr10	-	173257	173257	Urc2	173029	172959	172930	173268	YJL130C	URA2	02_STM	CR	stable	TAF1-depleted	TATA_like	SAGA-dominated	M02a-150			10207.2	0.961	597.713	197.402	3.97754	167.067	247.347	388.692	3.14	0.889	1096.68	0.927	1	1	0	0	0	0	1	0	3	0.375	Inducible	Induced	M02-like	1	0	0	261
30002	chr4	+	1385107	1384956	Mcm1	1385106	1385116	1385185	1385006	YDR461W	MFA1	03_TFO		stable	TAF1-depleted	TATA_box	TFIID-dominated	M02a-150			12438	0.969	348.233	188.693	5.07053	123.102	142.412	79.3249	28.615	0.985	453.1	0.756	0		0	0	1	0	1	0	2	0.285714	Constitutive			1	0	0	262
30341	chr8	+	362022	361871	Urc2	362021	362069	362068	361896	YHR128W	FUR1	03_TFO	CR	fragile	TAF1-depleted	TATA_box	TFIID-dominated	M02a-150			15787.2	0.981	1008.32	409.318	2.96688	197.843	217.365	95.1899	2.405	0.852	842.709	0.893	0	1	1	0	1	0	1	0	4	0.5	Inducible	Induced	M02-like	1	0	0	263
30588	chr13	+	664620	664469	Abf1	664619	664633	664670	664526	YMR200W	ROT1	03_TFO	TFIID	fragile	TAF1-enriched	TATA_box	TFIID-dominated	M02a-150			6224.93	0.933	3014.55	150.954	3.1721	329.738	37.4768	103.122	1.75	0.799	643.576	0.845	0	0	1	0	1	0	1	0	3	0.375	Inducible	Induced	M02-like	1	0	0	264
30698	chr8	+	517478	517327	Leu3	517477	517483	517563	517395	YHR208W	BAT1	03_TFO	TFIID	fragile	TAF1-depleted	TATA_like	TFIID-dominated	M02a-150			8627.33	0.953	821.205	217.722	3.04811	136.292	119.926	55.5274	6.555	0.941	1021.64	0.921	0	0	1	0	0	0	1	0	2	0.25	Constitutive			1	0	0	265
30870	chr15	+	904654	904503	Snf2	904653	904621	904657	904578	YOR315W	SFG1	03_TFO	CR	stable	TAF1-enriched	TATA_like	TFIID-dominated	M02a-150			11083	0.965	852.39	200.305	4.25621	87.9302	254.842	158.65	2.055	0.826	25.9739	0.101	0	1	0	0	0	0	1	0	2	0.25	Constitutive			1	0	0	266
31190	chr7	-	924518	924667	Abf1	924517	924524	924444	924582	YGR216C	GPI1	03_TFO	TFIID	stable	TAF1-depleted	TATA_like	TFIID-dominated	M02a-150			3201.23	0.839	1049.9	75.4771	3.26256	96.7233	74.9536	55.5274	0.385	0.304	230.879	0.548	0	0	0	0	0	0	1	0	1	0.125	Constitutive			1	0	0	267
31252	chr14	-	723192	723341	Abf1	723191	723159	723121	723283	YNR053C	NOG2	03_TFO	TFIID	fragile	TAF1-depleted	TATA_box	TFIID-dominated	M02a-150			10355.2	0.962	57.1725	264.17	3.0153	35.1721	119.926	15.865	1.115	0.698	346.319	0.68	0	0	1	0	1	0	1	0	3	0.375	Inducible	Induced	M02-like	1	0	0	268
31422	chr7	-	478754	478903	Leu3	478753	478730	478687	478853	YGL009C	LEU1	03_TFO	TFIID	fragile	TAF1-enriched	TATA_like	TFIID-dominated	M02a-150			7633.24	0.948	1450.1	156.76	3.74567	114.309	67.4583	63.4599	2.975	0.882	118.326	0.345	0	0	1	0	0	0	1	0	2	0.25	Constitutive			1	0	0	269
31440	chr10	-	126403	126552	Matalpha2	126402	126398	126266	126536	YJL157C	FAR1	03_TFO	CR	fragile			SAGA-dominated	M02a-150			5041.49	0.915	155.925	101.604	3.81685	74.7407	104.935	23.7975	1.775	0.801	303.029	0.642	0	1	1			0	1	0	3	0.5	Inducible	Induced	M02-like	1	0	0	270
31492	chr14	+	413567	413416	Abf1	413566	413600	413621	413428	YNL112W	DBP2	03_TFO	TFIID	fragile	TAF1-depleted	TATA_box	TFIID-dominated	M02a-150			10000.1	0.96	15.5925	261.267	2.94427	43.9651	112.43	87.2574	1.415	0.757	326.117	0.661	0	0	1	0	1	0	1	0	3	0.375	Inducible	Induced	M02-like	1	0	0	271
40112	chr15	+	1043145	1042994	NFR	1043144	1043121		1042746	YOR376W	zz-YOR376W	04_UNB					TFIID-dominated	M02a-150			7514.89	0.947	556.133	142.245	4.06389	123.102	97.4397	55.5274	0.02	0.011	11.544	0.064	0					0	1	0	1	0.25	Constitutive			1	0	0	272
40244	chr14	+	65605	65454	NFR	65604	65641	65643	65546	YNL300W	TOS6	04_UNB	CR	stable	TAF1-depleted	TATA_box	SAGA-dominated	M02a-150			7538.56	0.947	467.775	75.4771	7.68299	52.7581	97.4397	87.2574	4.895	0.928	461.758	0.761	0	1	0	0	1	0	1	0	3	0.375	Inducible	Induced	M02-like	1	0	0	273
40410	chr4	+	1270009	1269858	NFR	1270008	1270004		1269629	YDR399W	HPT1	04_UNB	CR	fragile	TAF1-depleted	TATA_like	SAGA-dominated	M02a-150			16112.6	0.982	493.763	296.102	4.18583	123.102	172.393	103.122	4.56	0.923	1321.78	0.949	0	1	1	0	0	0	1	0	3	0.375	Inducible	Induced	M02-like	1	0	0	274
40454	chr2	+	245807	245656	NFR	245806	245829	245896	245758	YBR005W	RCR1	04_UNB	TFIID	stable	TAF1-depleted	TATA_like	SAGA-dominated	M02a-150			2905.36	0.812	1138.25	66.7682	3.34725	101.12	67.4583	55.5274	0.345	0.261	1379.5	0.952	0	0	0	0	0	0	1	0	1	0.125	Constitutive			1	0	0	275
40535	chr16	-	675686	675835	NFR	675685	675701	675653	675873	YPR060C	ARO7	04_UNB	TFIID	stable	TAF1-depleted	TATA_like	TFIID-dominated	M02a-150			4402.42	0.897	1003.12	121.924	2.77752	167.067	112.43	39.6624	0.93	0.644	155.843	0.419	0	0	0	0	0	0	1	0	1	0.125	Constitutive			1	0	0	276
40699	chr16	-	242769	242918	NFR	242768	242718	242633	242734	YPL163C	SVS1	04_UNB	CR	stable	TAF1-depleted	TATA_like	SAGA-dominated	M02a-150			3645.02	0.866	265.073	104.507	2.68295	61.5512	74.9536	79.3249	3.43	0.897	118.326	0.345	0	1	0	0	0	0	1	0	2	0.25	Constitutive			1	0	0	277
40877	chr16	-	214156	214305	NFR	214155	214126	214173	214238	YPL177C	CUP9	04_UNB	CR	fragile	TAF1-depleted	TATA_like	SAGA-dominated	M02a-150			7970.52	0.95	2432.43	159.663	3.84007	285.773	239.852	301.435	1.15	0.708	337.661	0.672	0	1	1	0	0	0	1	0	3	0.375	Inducible	Induced	M02-like	1	0	0	278
40992	chr13	-	253060	253209	NFR	253059	253005		253062	YML008C	ERG6	04_UNB	CR	stable	TAF1-depleted	TATA_box	TFIID-dominated	M02a-150			7248.62	0.945	1018.71	191.596	2.91022	215.429	97.4397	134.852	3.915	0.909	1396.82	0.953	0	1	0	0	1	0	1	0	3	0.375	Inducible	Induced	M02-like	1	0	0	279
41067	chr13	-	880383	880532	NFR	880382	880302	880318	880397	YMR305C	SCW10	04_UNB	CR	fragile	TAF1-depleted	TATA_box	SAGA-dominated	M02a-150			6319.61	0.935	337.838	145.148	3.34915	101.12	89.9443	31.73	4.345	0.919	519.478	0.792	0	1	1	0	1	0	1	0	4	0.5	Inducible	Induced	M02-like	1	0	0	280
41338	chr7	+	959836	959685	NFR	959835	959838	959919	959803	YGR234W	YHB1	04_UNB	CR	fragile	TAF1-depleted	TATA_box	TFIID-dominated	M02a-150			7094.77	0.944	103.95	119.022	4.58532	52.7581	74.9536	15.865	5.57	0.933	1633.47	0.964	0	1	1	0	1	0	1	0	4	0.5	Inducible	Induced	M02-like	1	0	0	281
41451	chr14	-	510289	510438	NFR	510288	510263	510216	510382	YNL062C	GCD10	04_UNB	TFIID	fragile	TAF1-enriched	TATA_like	TFIID-dominated	M02a-150			2976.37	0.819	62.37	81.283	2.81672	30.7756	44.9722	15.865	0.445	0.369	66.3778	0.207	0	0	1	0	0	0	1	0	2	0.25	Constitutive			1	0	0	282
41609	chr13	+	701699	701548	NFR	701698	701673	701739	701603	YMR217W	GUA1	04_UNB	TFIID	stable	TAF1-enriched	TATA_like	TFIID-dominated	M02a-150			8645.08	0.954	46.7775	240.946	2.75998	48.3616	119.926	71.3924	3.445	0.898	259.739	0.587	0	0	0	0	0	0	1	0	1	0.125	Constitutive			1	0	0	283
41681	chr4	-	1164730	1164879	NFR	1164729	1164695	1164564	1164671	YDR345C	HXT3	04_UNB	CR	fragile	TAF1-depleted	TATA_box	SAGA-dominated	M02a-150			8662.84	0.954	317.048	177.081	3.76309	123.102	127.421	71.3924	6.81	0.942	2464.64	0.985	0	1	1	0	1	0	1	0	4	0.5	Inducible	Induced	M02-like	1	0	0	284
41693	chr4	+	444544	444393	NFR	444543	444563	444685	444557	YDL003W	MCD1	04_UNB	CR	fragile	TAF1-depleted	TATA_box	SAGA-dominated	M02a-150			5609.54	0.926	519.75	110.313	3.91164	123.102	97.4397	39.6624	0.81	0.602	141.414	0.392	0	1	1	0	1	0	1	0	4	0.5	Inducible	Induced	M02-like	1	0	0	285
42063	chr5	-	342282	342431	NFR	342281	342233	342168	342285	YER091C	MET6	04_UNB	CR	stable	TAF1-depleted	TATA_box	SAGA-dominated	M02a-150			3532.59	0.861	332.64	89.9919	3.01958	105.516	52.4675	39.6624	1.695	0.793	914.859	0.906	0	1	0	0	1	0	1	0	3	0.375	Inducible	Induced	M02-like	1	0	0	286
42134	chr4	+	1243167	1243016	NFR	1243166	1243156	1243230	1243107	YDR385W	EFT2	04_UNB	TFIID	fragile	TAF1-depleted	TATA_like	TFIID-dominated	M02a-150			17503.2	0.986	961.538	452.862	2.97309	136.292	187.384	63.4599	11.07	0.96	681.094	0.858	0	0	1	0	0	0	1	0	2	0.25	Constitutive			1	0	0	287
20083	chr10	-	623179	623179	Yap7	623084	623060		623158	YJR104C	SOD1	02_STM	CR	fragile	TAF1-depleted	TATA_box	SAGA-dominated	M02b-150	H02a-150		6650.97	0.939	4755.71	232.237	2.20298	285.773	299.814	1047.09	16.015	0.969	649.348	0.847	1	1	1	0	1	0	1	1	6	0.75	Inducible	Induced	RP-like	0	0	1	288
20087	chr13	+	653662	653662	Pdr1	653884	653937	653865	653685	YMR195W	ICY1	02_STM	CR	fragile	TAF1-depleted	TATA_box	SAGA-dominated	M02b-150	H02a-150		5491.2	0.924	5488.56	162.566	2.59833	259.394	404.75	1459.58	3.005	0.884	395.381	0.72	1	1	1	0	1	0	1	1	6	0.75	Inducible	Induced	M02-like	0	0	1	289
20098	chr4	-	769238	769238	Reb1	769103	769070	768966	769258	YDR155C	CPR1	02_STM	CR	fragile	TAF1-depleted	TATA_box	SAGA-dominated	M02b-150	H02a-150		18041.7	0.987	23243.2	583.496	2.37846	1398.09	299.814	3506.16	38.95	0.994	2219.33	0.981	1	1	1	0	1	0	1	1	6	0.75	Inducible	Induced	RP-like	0	0	1	290
20115	chr4	-	1013762	1013911	Rap1	1013761	1013749		1013951	YDR276C	PMP3	02_STM	CR	fragile	TAF1-depleted	TATA_box	SAGA-dominated	M02b-150	H02a-150		12189.5	0.968	9989.6	368.676	2.5433	602.322	89.9443	523.544	16.13	0.969	591.628	0.826	1	1	1	0	1	0	1	1	6	0.75	Inducible	Induced	M02-like	0	0	1	291
20166	chr2	-	372958	372958	Spt7	372836	372806	372865	372969	YBR067C	TIP1	02_STM	TFIID	stable	TAF1-depleted	TATA_box	TFIID-dominated	M02b-150	H02a-150		5278.18	0.92	11782.7	165.469	2.45371	488.013	382.263	1015.36	15.82	0.968	1062.04	0.924	1	0	0	0	1	0	1	1	4	0.5	Inducible	Induced	RP-like	0	0	1	292
20349	chr14	-	619890	619890	Hsf1	619736	619742	619716	619898	YNL007C	SIS1	02_STM	CR	fragile	TAF1-depleted	TATA_like	SAGA-dominated	M02b-150	H02a-150		11994.2	0.968	44199.5	432.542	2.13305	839.734	1626.49	5838.31	4.605	0.925	1090.9	0.926	1	1	1	0	0	0	1	1	5	0.625	Inducible	Induced	RP-like	0	0	1	293
20464	chr11	+	356194	356194	Mig2	356440	356478	356474	356220	YKL043W	PHD1	02_STM	CR	fragile	TAF1-depleted	TATA_box	SAGA-dominated	M02b-150	H02a-150		3698.27	0.869	6574.84	119.022	2.39018	312.152	164.898	737.722	2.7	0.869	678.208	0.856	1	1	1	0	1	0	1	1	6	0.75	Inducible	Induced	RP-like	0	0	1	294
20553	chr2	-	490524	490673	Hmo1	490523	490490	490481	490673	YBR126C	TPS1	02_STM	CR	fragile	TAF1-depleted	TATA_box	SAGA-dominated	M02b-150	H02a-150		6787.07	0.941	17619.5	235.14	2.2203	751.804	97.4397	261.772	3.18	0.89	2539.67	0.987	1	1	1	0	1	0	1	1	6	0.75	Inducible	Induced	RP-like	0	0	1	295
20556	chr3	-	17088	17088	Cha4	16931	16949	16898	17006	YCL064C	CHA1	02_STM	CR	fragile	TAF1-depleted	TATA_box	TFIID-dominated	M02b-150	H02a-150		4284.08	0.895	4740.12	156.76	2.10222	127.499	427.236	1332.66	0.615	0.502	75.0357	0.231	1	1	1	0	1	0	1	1	6	0.75	Inducible	Induced	RP-like	0	0	1	296
20579	chr11	+	369758	369607	Spt7HS	369757	369776	369811	369657	YKL035W	UGP1	02_STM	CR	fragile	TAF1-depleted	TATA_box	SAGA-dominated	M02b-150	H02a-150		5893.57	0.929	25265	182.887	2.47886	769.39	37.4768	634.599	6.99	0.944	297.257	0.636	1	1	1	0	1	0	1	1	6	0.75	Inducible	Induced	RP-like	0	0	1	297
20678	chr13	+	852221	852221	Mcm1	852512	852553		852178	YMR291W	TDA1	02_STM	CR	fragile	TAF1-depleted	TATA_like	SAGA-dominated	M02b-150	H02a-150		3396.49	0.853	3596.67	107.41	2.43245	180.257	382.263	1047.09	1.105	0.694	1145.74	0.931	1	1	1	0	0	0	1	1	5	0.625	Inducible	Induced	RP-like	0	0	1	298
20765	chr16	-	98855	98855	Hsf1	98720	98677	98708	98854	YPL240C	HSP82	02_STM	CR	fragile	TAF1-depleted	TATA_box	SAGA-dominated	M02b-150	H02a-150		9171.72	0.957	55135.1	290.296	2.43033	1547.57	524.675	4640.51	2.75	0.872	1396.82	0.953	1	1	1	0	1	0	1	1	6	0.75	Inducible	Induced	RP-like	0	0	1	299
30779	chr15	+	757830	757679	Tea1	757829	757840	757873	757728	YOR222W	ODC2	03_TFO	CR	stable	TAF1-enriched	TATA_like	TFIID-dominated	M02b-150	H02a-150		6520.8	0.937	5691.26	217.722	2.30385	325.342	127.421	214.177	0.905	0.635	303.029	0.642	0	1	0	0	0	0	1	1	3	0.375	Inducible	Induced	RP-like	0	0	1	300
40883	chr7	-	785201	785350	NFR	785200	785154	785059	785184	YGR146C	ECL1	04_UNB	CR	fragile	TAF1-depleted	TATA_like	TFIID-dominated	M02b-150	H02a-150		8668.75	0.954	10727.6	249.655	2.671	430.858	307.31	769.452	0.5	0.416	404.039	0.726	0	1	1	0	0	0	1	1	4	0.5	Inducible	Induced	M02-like	0	0	1	301
41344	chr3	-	122425	122574	NFR	122424	122400		122442	YCR005C	CIT2	04_UNB	CR		TAF1-depleted	TATA_box	SAGA-dominated	M02b-150	H02a-150		6733.82	0.94	9589.39	206.11	2.51315	338.531	112.43	674.262	1.81	0.805	314.573	0.653	0	1		0	1	0	1	1	4	0.571429	Inducible	Induced	M02-like	0	0	1	302
42171	chr13	-	472732	472881	NFR	472731	472646	472692	472808	YMR102C	zz-YMR102C	04_UNB	CR	fragile			TFIID-dominated	M02b-150	H02a-150		3437.91	0.855	3388.77	121.924	2.16901	114.309	119.926	206.245	0.39	0.31	453.1	0.756	0	1	1			0	1	1	4	0.666667	Inducible	Induced	RP-like	0	0	1	303
20132	chr9	-	258357	258506	Cha4	258356	258350	258297	258467	YIL051C	MMF1	02_STM	CR	fragile	TAF1-depleted	TATA_box	TFIID-dominated	M02b-150	H02b-150		6899.5	0.942	5036.38	258.364	2.0542	351.721	112.43	364.895	9.52	0.954	161.615	0.432	1	1	1	0	1	0	1	1	6	0.75	Inducible	Induced	RP-like	0	0	0	304
20286	chr6	+	75091	74940	Abf1	75090	75109	75141	74766	YFL031W	HAC1	02_STM	CR	fragile	TAF1-enriched	TATA_like	TFIID-dominated	M02b-150	H02b-150		8591.83	0.953	10072.8	264.17	2.50184	655.08	89.9443	380.76	10.775	0.959	4906.18	0.996	1	1	1	0	0	0	1	1	5	0.625	Inducible	Induced	M02-like	0	0	0	305
20350	chr4	+	770284	770133	Spt7HS	770283	770342	770352	769977	YDR158W	HOM2	02_STM	CR	stable	TAF1-depleted	TATA_like	TFIID-dominated	M02b-150	H02b-150		4763.38	0.909	1642.41	156.76	2.33742	162.671	89.9443	79.3249	7.2	0.945	655.12	0.85	1	1	0	0	0	0	1	1	4	0.5	Inducible	Induced	RP-like	0	0	0	306
20370	chr14	-	217465	217465	Pdr3	217214	217230		217605	YNL231C	PDR16	02_STM	CR	fragile	TAF1-depleted	TATA_like	SAGA-dominated	M02b-150	H02b-150		6562.22	0.938	2895.01	209.013	2.41509	228.619	794.508	3054.01	2.17	0.836	164.501	0.437	1	1	1	0	0	0	1	1	5	0.625	Inducible	Induced	RP-like	0	0	0	307
20418	chr8	+	462176	462176	Mcm1	462410	462403	462431	462224	YHR179W	OYE2	02_STM	CR	fragile	TAF1-depleted	TATA_box	TFIID-dominated	M02b-150	H02b-150		6065.17	0.931	4126.82	197.402	2.36346	268.187	457.217	2221.1	5.97	0.936	230.879	0.548	1	1	1	0	1	0	1	1	6	0.75	Inducible	Induced	RP-like	0	0	0	308
20605	chr6	-	55138	55138	Mbp1	54842	54830	54788	55163	YFL039C	ACT1	02_STM	TFIID	fragile	TAF1-depleted	TATA_box	TFIID-dominated	M02b-150	H02b-150		13059.3	0.972	9578.99	435.445	2.30699	699.045	187.384	618.734	30.15	0.987	591.628	0.826	1	0	1	0	1	0	1	1	5	0.625	Inducible	Induced	RP-like	0	0	0	309
20653	chr4	+	652646	652495	Abf1	652645	652662	652711	652528	YDR099W	BMH2	02_STM	TFIID	fragile			TFIID-dominated	M02b-150	H02b-150		7994.19	0.95	5696.46	307.714	1.9984	509.995	82.449	150.717	7.42	0.947	629.146	0.84	1	0	1			0	1	1	4	0.666667	Inducible	Induced	RP-like	0	0	0	310
20669	chr5	-	225572	225572	Rsc3	225267	225246	225209	225584	YER036C	ARB1	02_STM	TFIID	fragile	TAF1-enriched	TATA_box	TFIID-dominated	M02b-150	H02b-150		9710.19	0.958	2858.63	336.744	2.21812	250.601	652.096	1983.12	2.825	0.877	2291.48	0.982	1	0	1	0	1	0	1	1	5	0.625	Inducible	Induced	RP-like	0	0	0	311
20707	chr10	+	647360	647209	Ume6	647359	647405	647417	647230	YJR120W	zz-YJR120W	02_STM	TFIID		TAF1-enriched	TATA_like	TFIID-dominated	M02b-150	H02b-150		6645.06	0.939	4750.52	229.334	2.22888	448.444	14.9907	158.65	2.03	0.825	1587.29	0.961	1	0		0	0	0	1	1	3	0.428571	Inducible	Induced	RP-like	0	0	0	312
20805	chr13	+	483859	483708	Leu3	483858	483841	483913	483701	YMR108W	ILV2	02_STM	TFIID	fragile	TAF1-depleted	TATA_box	TFIID-dominated	M02b-150	H02b-150		4420.18	0.898	2468.81	165.469	2.05485	246.205	74.9536	158.65	2.165	0.835	487.732	0.774	1	0	1	0	1	0	1	1	5	0.625	Inducible	Induced	RP-like	0	0	0	313
30231	chr7	-	836763	836912	Tbf1	836762	836762	836679	836899	YGR169C-A	LSO2	03_TFO	TFIID	fragile	TAF1-enriched	TATA_like	TFIID-dominated	M02b-150	H02b-150		5645.04	0.926	1954.26	185.79	2.33723	193.447	82.449	79.3249	2.19	0.838	227.993	0.544	0	0	1	0	0	0	1	1	3	0.375	Inducible	Induced	RP-like	0	0	0	314
30439	chr5	-	208555	208704	Abf1	208554	208558		208676	YER026C	CHO1	03_TFO	CR	fragile	TAF1-depleted	TATA_box	TFIID-dominated	M02b-150	H02b-150		5082.91	0.916	3056.13	150.954	2.59014	263.791	97.4397	47.5949	3.52	0.9	213.563	0.523	0	1	1	0	1	0	1	1	5	0.625	Inducible	Induced	M02-like	0	0	0	315
30495	chr16	+	875147	874996	Abf1	875146	875142	875196	875016	YPR165W	RHO1	03_TFO	TFIID	stable	TAF1-enriched	TATA_like	TFIID-dominated	M02b-150	H02b-150		4455.68	0.899	3290.02	171.275	2.00114	320.945	37.4768	63.4599	9.445	0.953	796.533	0.886	0	0	0	0	0	0	1	1	2	0.25	Constitutive			0	0	0	316
30740	chr5	+	144265	144114	Cin5	144264	144281	144314	144158	YEL006W	YEA6	03_TFO	TFIID	fragile	TAF1-depleted	TATA_box	TFIID-dominated	M02b-150	H02b-150		2988.2	0.82	1595.63	101.604	2.26234	140.688	52.4675	31.73	0.655	0.527	89.4657	0.274	0	0	1	0	1	0	1	1	4	0.5	Inducible	Poised		0	0	0	317
41582	chr16	+	164069	163918	NFR	164068	164081	164139	164008	YPL204W	HRR25	04_UNB	TFIID	fragile	TAF1-enriched	TATA_like	TFIID-dominated	M02b-150	H02b-150		10698.4	0.963	4890.85	322.229	2.55393	408.876	104.935	166.582	2.15	0.833	626.26	0.84	0	0	1	0	0	0	1	1	3	0.375	Inducible	Induced	M02-like	0	0	0	318
42083	chr2	-	241459	241608	NFR	241458	241410		241551	YBR001C	NTH2	04_UNB	CR	stable	TAF1-depleted	TATA_box	TFIID-dominated	M02b-150	H02b-150		2834.36	0.803	2879.42	101.604	2.14586	202.24	44.9722	63.4599	0.51	0.425	432.899	0.742	0	1	0	0	1	0	1	1	4	0.5	Inducible	Poised		0	0	0	319
20232	chr13	-	759469	759618	Rsc3	759468	759422	759470	759599	YMR244C-A	COA6	02_STM		stable	TAF1-depleted	TATA_like	TFIID-dominated	M02b-150	H03a-150		6290.02	0.935	649.688	232.237	2.08342	149.481	224.861	1181.94	0.905	0.635	60.6058	0.192	1		0	0	0	0	1	1	3	0.428571	Inducible	Induced	RP-like	0	0	0	320
20248	chr5	+	545280	545280	Gcr1	545541	545573	545682	545307	YER177W	BMH1	02_STM	CR	fragile	TAF1-enriched	TATA_like	TFIID-dominated	M02b-150	H03a-150		10000.1	0.96	9464.65	351.259	2.18996	1019.99	172.393	1951.39	31.58	0.988	3030.29	0.992	1	1	1	0	0	0	1	1	5	0.625	Inducible	Induced	RP-like	0	0	0	321
20257	chr14	+	87527	87527	Mcm1	87774	87826	87778	87591	YNL289W	PCL1	02_STM	CR	fragile	TAF1-depleted	TATA_box	TFIID-dominated	M02b-150	H03a-150		9165.8	0.957	1003.12	272.879	2.58379	241.808	689.573	1396.12	1.13	0.702	406.925	0.728	1	1	1	0	1	0	1	1	6	0.75	Inducible	Induced	M02-like	0	0	0	322
20267	chr12	-	954461	954461	Hms2	954306	954279	954252	954403	YLR414C	PUN1	02_STM	CR	fragile	TAF1-depleted	TATA_box	SAGA-dominated	M02b-150	H03a-150		3757.45	0.873	1813.93	145.148	1.9913	193.447	202.375	1872.07	0.945	0.65	663.778	0.852	1	1	1	0	1	0	1	1	6	0.75	Inducible	Induced	RP-like	0	0	0	323
20328	chr10	+	703689	703689	Abf1	704119	704126	704129	703879	YJR147W	HMS2	02_STM	CR	fragile	TAF1-enriched	TATA_like	TFIID-dominated	M02b-150	H03a-150		6846.24	0.942	348.233	223.528	2.35601	105.516	382.263	983.629	0.685	0.543	141.414	0.392	1	1	1	0	0	0	1	1	5	0.625	Inducible	Induced	RP-like	0	0	0	324
20338	chr15	-	968154	968154	Swi6	967746	967754	967717	968128	YOR342C	zz-YOR342C	02_STM	TFIID	stable			SAGA-dominated	M02b-150	H03a-150		4319.58	0.896	150.728	148.051	2.24433	70.3442	352.282	912.236	1.225	0.723	412.697	0.731	1	0	0			0	1	1	3	0.5	Inducible	Induced	RP-like	0	0	0	325
20369	chr7	+	609974	609974	Mig1	610442	610502	610501	610126	YGR060W	ERG25	02_STM	CR	fragile	TAF1-depleted	TATA_like	SAGA-dominated	M02b-150	H03a-150		8970.53	0.955	1013.51	284.49	2.42553	215.429	419.74	1142.28	5.815	0.935	320.345	0.657	1	1	1	0	0	0	1	1	5	0.625	Inducible	Induced	RP-like	0	0	0	326
20377	chr4	-	1362485	1362485	Reb1	1362275	1362233	1362264	1362639	YDR451C	YHP1	02_STM	CR	fragile	TAF1-depleted	TATA_box	TFIID-dominated	M02b-150	H03a-150		5757.47	0.928	1169.44	200.305	2.21105	211.033	314.805	1047.09	0.755	0.577	66.3778	0.207	1	1	1	0	1	0	1	1	6	0.75	Inducible	Induced	RP-like	0	0	0	327
20392	chr4	+	132927	132927	Lys14	133355	133407		133032	YDL182W	LYS20	02_STM	CR	fragile	TAF1-depleted	TATA_box	SAGA-dominated	M02b-150	H03a-150		4674.62	0.906	654.885	177.081	2.03063	189.05	1341.67	2776.37	1.795	0.803	216.449	0.527	1	1	1	0	1	0	1	1	6	0.75	Inducible	Induced	RP-like	0	0	0	328
20454	chr4	-	1080608	1080608	Ste12	1080289	1080269	1080257	1080632	YDR309C	GIC2	02_STM	CR	fragile	TAF1-depleted	TATA_like	SAGA-dominated	M02b-150	H03a-150		7952.77	0.949	1580.04	229.334	2.66751	211.033	869.462	1594.43	1.595	0.782	389.609	0.715	1	1	1	0	0	0	1	1	5	0.625	Inducible	Induced	M02-like	0	0	0	329
20493	chr4	+	550974	550974	Stp1	551374	551428		551053	YDR047W	HEM12	02_STM	TFIID	fragile	TAF1-enriched	TATA_like	TFIID-dominated	M02b-150	H03a-150		4183.49	0.892	1361.75	136.439	2.35861	162.671	314.805	1467.51	2.075	0.827	802.305	0.888	1	0	1	0	0	0	1	1	4	0.5	Inducible	Induced	RP-like	0	0	0	330
20634	chr7	+	398086	398086	Pip2	398518	398543	398664	398160	YGL055W	OLE1	02_STM	CR	fragile	TAF1-depleted	TATA_box	TFIID-dominated	M02b-150	H03a-150		5177.58	0.918	275.468	203.207	1.95995	162.671	494.694	1507.17	4.655	0.926	672.436	0.855	1	1	1	0	1	0	1	1	6	0.75	Inducible	Induced	RP-like	0	0	0	331
20642	chr10	+	69139	69139	Mcm1	69283	69305	69316	69220	YJL194W	CDC6	02_STM	CR	fragile	TAF1-enriched	TATA_like	TFIID-dominated	M02b-150	H03a-150		3503	0.858	680.873	130.633	2.06273	109.913	232.356	943.966	0.28	0.193	60.6058	0.192	1	1	1	0	0	0	1	1	5	0.625	Inducible	Induced	RP-like	0	0	0	332
20661	chr13	+	661873	661873	Mbp1	662405	662441	662469	662004	YMR199W	CLN1	02_STM	CR	fragile	TAF1-depleted	TATA_box	SAGA-dominated	M02b-150	H03a-150		3757.45	0.873	696.465	127.73	2.26285	101.12	599.629	1530.97	1.12	0.7	288.599	0.624	1	1	1	0	1	0	1	1	6	0.75	Inducible	Induced	RP-like	0	0	0	333
20664	chr16	+	822227	822227	Hap3	822515	822486		822111	YPR145W	ASN1	02_STM	CR	fragile	TAF1-depleted	TATA_like	SAGA-dominated	M02b-150	H03a-150		12159.9	0.968	3497.92	377.385	2.47858	364.911	434.731	1411.98	9.555	0.954	380.951	0.709	1	1	1	0	0	0	1	1	5	0.625	Inducible	Induced	RP-like	0	0	0	334
20817	chr13	+	759516	759365	Rsc3	759515	759561		759186	YMR246W	FAA4	02_STM	CR	fragile	TAF1-depleted	TATA_box	TFIID-dominated	M02b-150	H03a-150		6118.42	0.932	623.7	220.625	2.13325	145.085	239.852	1197.81	2.735	0.872	1223.66	0.938	1	1	1	0	1	0	1	1	6	0.75	Inducible	Induced	RP-like	0	0	0	335
20822	chr5	+	141282	141282	Fkh1	141534	141497		141122	YEL007W	MIT1	02_STM	CR	fragile	TAF1-enriched	TATA_like	TFIID-dominated	M02b-150	H03a-150		4544.44	0.903	2806.65	156.76	2.22998	334.135	697.069	872.574	1.345	0.746	0	0	1	1	1	0	0	0	1	1	5	0.625	Inducible	Induced	RP-like	0	0	0	336
20528	chr8	+	470733	470733	Stb5	470883	470883	470883	470726	YHR183W	GND1	02_STM	CR	fragile	TAF1-depleted	TATA_box	TFIID-dominated	M02b-150	H03b-150		4213.07	0.893	2006.24	162.566	1.99354	202.24	59.9629	682.194	9.93	0.955	167.387	0.442	1	1	1	0	1	0	1	1	6	0.75	Inducible	Induced	RP-like	0	0	0	337
20597	chr13	+	37841	37841	Cin5	38066	38088	38088	37950	YML116W	ATR1	02_STM	CR	fragile	TAF1-depleted	TATA_box	TFIID-dominated	M02b-150	H03b-150		3147.97	0.834	1023.91	119.022	2.03452	197.843	299.814	626.667	0.34	0.257	118.326	0.345	1	1	1	0	1	0	1	1	6	0.75	Inducible	Poised		0	0	0	338
20742	chr2	-	140606	140606	Urc2	140338	140336	140322	140467	YBL042C	FUI1	02_STM	TFIID	fragile	TAF1-depleted	TATA_box	SAGA-dominated	M02b-150	H03b-150		4656.87	0.906	114.345	142.245	2.51833	87.9302	434.731	848.776	1.425	0.759	181.817	0.471	1	0	1	0	1	0	1	1	5	0.625	Inducible	Induced	M02-like	0	0	0	339
31448	chr16	+	517102	517102	Cin5	517252	517252		516877	YPL018W	CTF19	03_TFO	TFIID	stable	TAF1-enriched	TATA_box	TFIID-dominated	M02b-150	H04-150		9017.87	0.956	1262.99	310.617	2.23324	254.998	97.4397	166.582	0.33	0.247	0	0	0	0	0	0	1	0	1	0	2	0.25	Constitutive			0	0	0	340
41897	chr4	-	628614	628763	NFR	628613	628603	628543	628691	YDR091C	RLI1	04_UNB	TFIID	fragile	TAF1-enriched	TATA_like	TFIID-dominated	M02b-150	H04-150		5260.42	0.92	259.875	194.499	2.08047	52.7581	29.9814	39.6624	1.345	0.746	294.371	0.631	0	0	1	0	0	0	1	0	2	0.25	Constitutive			0	0	0	341
20155	chr12	-	514994	514994	Abf1	514822	514851	514757	514971	YLR179C	zz-YLR179C	02_STM	CR	fragile	TAF1-depleted	TATA_box	TFIID-dominated	M02b-150			6467.54	0.937	1242.2	246.752	2.01621	211.033	404.75	182.447	4.905	0.928	1627.7	0.963	1	1	1	0	1	0	1	0	5	0.625	Inducible	Induced	RP-like	0	0	0	342
20201	chr16	+	900696	900545	Spt7HS	900695	900718	900779	900624	YPR183W	DPM1	02_STM	TFIID	stable	TAF1-enriched	TATA_like	TFIID-dominated	M02b-150			3147.97	0.834	1029.11	116.119	2.08538	167.067	44.9722	206.245	4.485	0.922	1027.41	0.921	1	0	0	0	0	0	1	0	2	0.25	Constitutive			0	0	0	343
20298	chr5	-	266319	266319	Bas1	265901	265910	265857	266121	YER055C	HIS1	02_STM	CR	fragile	TAF1-depleted	TATA_box	TFIID-dominated	M02b-150			6893.58	0.942	1689.19	249.655	2.12403	259.394	224.861	158.65	6.235	0.938	57.7198	0.184	1	1	1	0	1	0	1	0	5	0.625	Inducible	Induced	RP-like	0	0	0	344
20375	chr11	+	25036	25036	Met4	25125	25143	25204	25024	YKL216W	URA1	02_STM	CR	fragile	TAF1-depleted	TATA_box	TFIID-dominated	M02b-150			6881.75	0.942	218.295	232.237	2.27942	65.9477	539.666	309.367	11.87	0.962	92.3517	0.282	1	1	1	0	1	0	1	0	5	0.625	Inducible	Induced	RP-like	0	0	0	345
20410	chr15	-	83044	83193	Stb5	83043	83006	83002	83137	YOL126C	MDH2	02_STM	CR	fragile	TAF1-depleted	TATA_box	SAGA-dominated	M02b-150			7236.78	0.945	2468.81	214.819	2.59137	259.394	127.421	103.122	2.465	0.856	277.055	0.608	1	1	1	0	1	0	1	0	5	0.625	Inducible	Induced	M02-like	0	0	0	346
20413	chr11	+	217038	217038	Leu3	217213	217181	217284	217098	YKL120W	OAC1	02_STM	CR	fragile	TAF1-enriched	TATA_box	TFIID-dominated	M02b-150			4787.04	0.91	909.563	182.887	2.01345	149.481	202.375	364.895	1.335	0.744	69.2638	0.214	1	1	1	0	1	0	1	0	5	0.625	Inducible	Induced	RP-like	0	0	0	347
20444	chr7	-	904894	905043	Reb1	904893	904794	904745	905120	YGR202C	PCT1	02_STM	TFIID	fragile	TAF1-enriched	TATA_like	TFIID-dominated	M02b-150			6443.87	0.936	3004.16	249.655	1.98547	316.549	67.4583	150.717	1.15	0.708	2424.23	0.984	1	0	1	0	0	0	1	0	3	0.375	Inducible	Induced	RP-like	0	0	0	348
20481	chr1	+	225176	225176	Nrg1	225372	225390		225015	YAR071W	PHO11	02_STM		stable			TFIID-dominated	M02b-150			6165.76	0.933	72.765	203.207	2.33401	149.481	247.347	103.122	1.08	0.688	0	0	1		0			0	1	0	2	0.4	Inducible	Induced	RP-like	0	0	0	349
20482	chr8	+	551819	551819	Cin5	552011	552029		551654	YHR215W	PHO12	02_STM		stable			TFIID-dominated	M02b-150			6230.85	0.934	72.765	235.14	2.03834	118.706	262.338	95.1899	2.05	0.826	0	0	1		0			0	1	0	2	0.4	Inducible	Induced	RP-like	0	0	0	350
20514	chr15	-	1043535	1043535	Leu3	1043177	1043177		1043552	YOR375C	GDH1	02_STM	CR	fragile	TAF1-depleted	TATA_box	TFIID-dominated	M02b-150			4639.11	0.905	576.923	148.051	2.41035	109.913	127.421	309.367	13.95	0.965	236.651	0.558	1	1	1	0	1	0	1	0	5	0.625	Inducible	Induced	RP-like	0	0	0	351
20558	chr7	+	798466	798315	Stp1	798465	798477	798516	798346	YGR155W	CYS4	02_STM	CR	fragile	TAF1-depleted	TATA_box	TFIID-dominated	M02b-150			12443.9	0.969	2073.8	383.191	2.49804	272.584	172.393	380.76	4.3	0.918	2202.01	0.98	1	1	1	0	1	0	1	0	5	0.625	Inducible	Induced	RP-like	0	0	0	352
20636	chr3	-	58877	58877	Fhl1	58781	58749	58696	58858	YCL037C	SRO9	02_STM	TFIID	fragile	TAF1-enriched	TATA_like	TFIID-dominated	M02b-150			6290.02	0.935	109.148	203.207	2.38105	70.3442	247.347	182.447	1.925	0.816	389.609	0.715	1	0	1	0	0	0	1	0	3	0.375	Inducible	Induced	RP-like	0	0	0	353
20646	chr16	+	22829	22678	Met4	22828	22880	22885	22691	YPL274W	SAM3	02_STM	CR	fragile	TAF1-depleted	TATA_box	SAGA-dominated	M02b-150			3124.3	0.832	493.763	92.8949	2.58713	105.516	97.4397	245.907	0.63	0.514	138.528	0.387	1	1	1	0	1	0	1	0	5	0.625	Inducible	Poised		0	0	0	354
20701	chr14	+	500621	500621	Fkh1	500944	500929	500935	500759	YNL066W	SUN4	02_STM	CR	fragile			SAGA-dominated	M02b-150			8982.37	0.955	1112.27	304.811	2.26682	114.309	427.236	198.312	2.845	0.878	69.2638	0.214	1	1	1			0	1	0	4	0.666667	Inducible	Induced	RP-like	0	0	0	355
20769	chr16	-	694974	695123	Urc2	694973	694962	694947	695163	YPR074C	TKL1	02_STM	TFIID	fragile	TAF1-depleted	TATA_box	TFIID-dominated	M02b-150			16402.6	0.983	4438.67	557.369	2.26374	527.581	239.852	285.57	7.125	0.945	871.569	0.898	1	0	1	0	1	0	1	0	4	0.5	Inducible	Induced	RP-like	0	0	0	356
20799	chr16	-	840115	840264	Mcm1	840114	840083	840022	840260	YPR156C	TPO3	02_STM	CR	stable	TAF1-depleted	TATA_box	SAGA-dominated	M02b-150			5213.09	0.919	2661.12	203.207	1.97338	272.584	97.4397	142.785	0.77	0.584	2652.22	0.989	1	1	0	0	1	0	1	0	4	0.5	Inducible	Induced	RP-like	0	0	0	357
20916	chr12	+	636494	636494	Rap1	636678	636694	636760	636385	YLR249W	YEF3	02_STM	CR	fragile	TAF1-depleted	TATA_box	TFIID-dominated	M02b-150			20000.3	0.99	197.505	609.622	2.52366	57.1547	202.375	253.84	25.62	0.981	412.697	0.731	1	1	1	0	1	0	1	0	5	0.625	Inducible	Induced	M02-like	0	0	0	358
30006	chr3	-	163287	163287	Mcm1	163137	163137	163029	163118	YCR024C-A	PMP1	03_TFO	CR	fragile	TAF1-depleted	TATA_box	SAGA-dominated	M02b-150			3609.51	0.864	1429.31	136.439	2.03501	118.706	209.87	182.447	23.35	0.978	963.921	0.913	0	1	1	0	1	0	1	0	4	0.5	Inducible	Induced	RP-like	0	0	0	359
30013	chr16	+	30019	29868	Hap5	30018	30048	30103	29946	YPL271W	ATP15	03_TFO	TFIID	fragile	TAF1-enriched	TATA_like	TFIID-dominated	M02b-150			2751.52	0.791	2094.59	104.507	2.02528	303.359	74.9536	55.5274	4.055	0.912	288.599	0.624	0	0	1	0	0	0	1	0	2	0.25	Constitutive			0	0	0	360
30098	chr2	+	768182	768031	Ume6	768181	768211	768246	768123	YBR282W	MRPL27	03_TFO	TFIID	stable	TAF1-depleted	TATA_like	TFIID-dominated	M02b-150			2881.69	0.808	1413.72	87.0889	2.54532	127.499	52.4675	23.7975	1.31	0.739	256.853	0.582	0	0	0	0	0	0	1	0	1	0.125	Constitutive			0	0	0	361
30189	chr4	+	1222672	1222521	Abf1	1222671	1222684	1222718	1222554	YDR373W	FRQ1	03_TFO	TFIID	fragile	TAF1-depleted	TATA_like	TFIID-dominated	M02b-150			3201.23	0.839	1548.86	124.827	1.97271	228.619	67.4583	15.865	1.655	0.787	69.2638	0.214	0	0	1	0	0	0	1	0	2	0.25	Constitutive			0	0	0	362
30195	chr5	-	123017	123166	Tbf1	123016	123037	122981	123134	YEL017C-A	PMP2	03_TFO	CR	fragile	TAF1-depleted	TATA_like	SAGA-dominated	M02b-150			17444	0.986	6159.04	519.631	2.58231	646.287	127.421	237.975	15.305	0.967	597.4	0.829	0	1	1	0	0	0	1	0	3	0.375	Inducible	Induced	M02-like	0	0	0	363
30204	chr15	-	552958	553107	Reb1	552957	552957	552854	553013	YOR122C	PFY1	03_TFO	TFIID	stable	TAF1-enriched	TATA_like	TFIID-dominated	M02b-150			10976.5	0.964	5103.95	429.639	1.96524	628.701	82.449	55.5274	11.795	0.961	1428.57	0.954	0	0	0	0	0	0	1	0	1	0.125	Constitutive			0	0	0	364
30240	chr13	+	246069	245918	Abf1	246068	246088	246112	245959	YML012W	ERV25	03_TFO	TFIID	fragile	TAF1-enriched	TATA_like	TFIID-dominated	M02b-150			5562.2	0.925	3087.32	214.819	1.99173	320.945	74.9536	150.717	6.15	0.938	634.918	0.842	0	0	1	0	0	0	1	0	2	0.25	Constitutive			0	0	0	365
30273	chr16	+	752193	752042	Mcm1	752192	752220	752259	752088	YPR113W	PIS1	03_TFO	CR	fragile	TAF1-depleted	TATA_box	TFIID-dominated	M02b-150			5177.58	0.918	1720.37	168.372	2.36545	180.257	74.9536	71.3924	6.475	0.941	620.488	0.838	0	1	1	0	1	0	1	0	4	0.5	Inducible	Induced	RP-like	0	0	0	366
30318	chr12	+	640235	640084	Reb1	640234	640262	640311	640188	YLR250W	SSP120	03_TFO	TFIID	fragile	TAF1-enriched	TATA_like	TFIID-dominated	M02b-150			3360.99	0.852	1730.77	110.313	2.34368	224.222	119.926	71.3924	1.97	0.819	222.221	0.535	0	0	1	0	0	0	1	0	2	0.25	Constitutive			0	0	0	367
30336	chr8	-	283372	283521	Cbf1	283371	283371	283294	283464	YHR089C	GAR1	03_TFO	TFIID	fragile	TAF1-enriched	TATA_like	TFIID-dominated	M02b-150			5295.93	0.92	109.148	179.984	2.26342	57.1547	127.421	39.6624	6.035	0.937	317.459	0.655	0	0	1	0	0	0	1	0	2	0.25	Constitutive			0	0	0	368
30382	chr12	-	721496	721645	Abf1	721495	721507		721720	YLR293C	GSP1	03_TFO	TFIID	fragile	TAF1-enriched	TATA_like	TFIID-dominated	M02b-150			8775.26	0.954	2370.06	339.647	1.98742	268.187	127.421	126.92	10.185	0.956	542.566	0.803	0	0	1	0	0	0	1	0	2	0.25	Constitutive			0	0	0	369
30416	chr6	-	44471	44620	Abf1	44470	44477	44421	44572	YFL045C	SEC53	03_TFO	TFIID	stable	TAF1-enriched	TATA_like	TFIID-dominated	M02b-150			5514.86	0.924	1455.3	185.79	2.28334	193.447	127.421	142.785	10.275	0.957	510.82	0.788	0	0	0	0	0	0	1	0	1	0.125	Constitutive			0	0	0	370
30434	chr5	+	465074	464923	Abf1	465073	465101	465140	464996	YER148W	SPT15	03_TFO	TFIID	stable	TAF1-enriched	TATA_like	TFIID-dominated	M02b-150			5071.07	0.916	1611.23	182.887	2.13292	211.033	104.935	23.7975	3.03	0.885	427.127	0.74	0	0	0	0	0	0	1	0	1	0.125	Constitutive			0	0	0	371
30465	chr2	-	568558	568707	Reb1	568557	568553	568504	568648	YBR164C	ARL1	03_TFO	TFIID	fragile	TAF1-depleted	TATA_box	TFIID-dominated	M02b-150			3946.8	0.882	1761.95	127.73	2.37688	263.791	44.9722	63.4599	2.395	0.852	219.335	0.532	0	0	1	0	1	0	1	0	3	0.375	Inducible	Induced	RP-like	0	0	0	372
30541	chr13	+	56474	56323	Lys14	56473	56472	56547	56388	YML106W	URA5	03_TFO	TFIID	fragile	TAF1-depleted	TATA_like	TFIID-dominated	M02b-150			7402.46	0.946	1346.15	223.528	2.54742	118.706	89.9443	47.5949	5.985	0.936	49.0618	0.164	0	0	1	0	0	0	1	0	2	0.25	Constitutive			0	0	0	373
30544	chr2	+	602519	602368	Rsc3	602518	602508	602556	602376	YBR187W	GDT1	03_TFO	TFIID	fragile	TAF1-depleted	TATA_like	TFIID-dominated	M02b-150			3680.52	0.868	769.23	127.73	2.21652	105.516	29.9814	63.4599	2.68	0.867	92.3517	0.282	0	0	1	0	0	0	1	0	2	0.25	Constitutive			0	0	0	374
30569	chr14	-	304679	304828	Reb1	304678	304661	304599	304752	YNL177C	MRPL22	03_TFO	TFIID	stable	TAF1-enriched	TATA_like	TFIID-dominated	M02b-150			4834.38	0.911	2749.48	156.76	2.37226	316.549	59.9629	71.3924	1.24	0.726	435.785	0.744	0	0	0	0	0	0	1	0	1	0.125	Constitutive			0	0	0	375
30741	chr4	-	1454574	1454723	Met31	1454573	1454505	1454389	1454649	YDR502C	SAM2	03_TFO	CR	fragile	TAF1-depleted	TATA_like	TFIID-dominated	M02b-150			4751.54	0.908	727.65	165.469	2.20889	167.067	104.935	79.3249	1.04	0.679	652.234	0.848	0	1	1	0	0	0	1	0	3	0.375	Inducible	Induced	RP-like	0	0	0	376
30754	chr4	+	952704	952553	Abf1	952703	952720	952760	952611	YDR245W	MNN10	03_TFO	TFIID	fragile	TAF1-enriched	TATA_like	TFIID-dominated	M02b-150			5437.94	0.922	1845.11	206.11	2.02951	189.05	119.926	23.7975	1.66	0.788	158.729	0.425	0	0	1	0	0	0	1	0	2	0.25	Constitutive			0	0	0	377
30847	chr5	+	123042	123042	Tbf1	123192	123192	123287	123134	YEL017W	GTT3	03_TFO	TFIID	fragile	TAF1-enriched	TATA_like	TFIID-dominated	M02b-150			2976.37	0.819	1439.71	113.216	2.02226	202.24	119.926	325.232	0.94	0.647	69.2638	0.214	0	0	1	0	0	0	1	0	2	0.25	Constitutive			0	0	0	378
30865	chr12	+	561920	561769	Fkh1	561919	561950	561977	561843	YLR210W	CLB4	03_TFO	TFIID	stable	TAF1-enriched	TATA_like	TFIID-dominated	M02b-150			2852.11	0.805	930.353	92.8949	2.36173	127.499	59.9629	63.4599	0.31	0.224	86.5797	0.267	0	0	0	0	0	0	1	0	1	0.125	Constitutive			0	0	0	379
30877	chr4	+	563430	563279	Swi5	563429	563460	563410	563249	YDR055W	PST1	03_TFO	CR	stable	TAF1-depleted	TATA_box	SAGA-dominated	M02b-150			3822.54	0.875	1439.71	133.536	2.20196	79.1372	89.9443	134.852	1.8	0.804	3797.96	0.994	0	1	0	0	1	0	1	0	3	0.375	Inducible	Induced	RP-like	0	0	0	380
30925	chr13	-	20511	20660	Cin5	20510	20484	20451	20668	YML126C	ERG13	03_TFO	TFIID	stable	TAF1-depleted	TATA_box	TFIID-dominated	M02b-150			6574.05	0.938	1055.09	214.819	2.35405	167.067	149.907	47.5949	2.9	0.88	375.179	0.704	0	0	0	0	1	0	1	0	2	0.25	Constitutive			0	0	0	381
30939	chr14	+	529785	529634	Mcm1	529784	529826	529873	529688	YNL053W	MSG5	03_TFO	TFIID	fragile	TAF1-enriched	TATA_like	TFIID-dominated	M02b-150			2905.36	0.812	524.948	92.8949	2.40583	79.1372	82.449	15.865	0.345	0.261	207.791	0.514	0	0	1	0	0	0	1	0	2	0.25	Constitutive			0	0	0	382
30941	chr5	-	237191	237340	Ino2	237190	237198	237117	237296	YER043C	SAH1	03_TFO	CR	fragile	TAF1-enriched	TATA_like	TFIID-dominated	M02b-150			9260.48	0.957	2286.9	304.811	2.337	360.514	112.43	174.515	7.375	0.946	571.426	0.817	0	1	1	0	0	0	1	0	3	0.375	Inducible	Induced	RP-like	0	0	0	383
30950	chr2	-	532268	532417	Reb1	532267	532266	532196	532360	YBR143C	SUP45	03_TFO	TFIID	fragile	TAF1-enriched	TATA_like	TFIID-dominated	M02b-150			10367	0.962	1881.5	409.318	1.94827	206.636	59.9629	87.2574	4.435	0.921	213.563	0.523	0	0	1	0	0	0	1	0	2	0.25	Constitutive			0	0	0	384
30961	chr3	+	71713	71562	Ste12	71712	71733	71757	71625	YCL027W	FUS1	03_TFO	CR		TAF1-depleted	TATA_like	SAGA-dominated	M02b-150			2810.69	0.801	410.603	84.186	2.5682	79.1372	112.43	87.2574	0.44	0.363	2.88599	0.039	0	1		0	0	0	1	0	2	0.285714	Constitutive			0	0	0	385
30966	chr3	+	216581	216430	Abf1	216580	216637	216682	216522	YCR053W	THR4	03_TFO	TFIID	stable	TAF1-enriched	TATA_like	TFIID-dominated	M02b-150			3076.96	0.829	764.033	116.119	2.03834	127.499	67.4583	95.1899	4.025	0.912	1148.62	0.932	0	0	0	0	0	0	1	0	1	0.125	Constitutive			0	0	0	386
30973	chr12	+	506098	505947	Abf1	506097	506094	506143	505953	YLR175W	CBF5	03_TFO	TFIID	stable	TAF1-enriched	TATA_like	TFIID-dominated	M02b-150			5763.39	0.928	103.95	226.431	1.95794	48.3616	59.9629	31.73	6.565	0.941	949.491	0.911	0	0	0	0	0	0	1	0	1	0.125	Constitutive			0	0	0	387
31072	chr11	+	282823	282672	Reb1	282822	282830	282894	282748	YKL081W	TEF4	03_TFO	CR	stable	TAF1-enriched	TATA_like	TFIID-dominated	M02b-150			15657	0.98	1351.35	502.213	2.39816	189.05	232.356	150.717	19.665	0.973	894.657	0.902	0	1	0	0	0	0	1	0	2	0.25	Constitutive			0	0	0	388
31103	chr5	+	73586	73435	Reb1	73585	73584	73672	73494	YEL042W	GDA1	03_TFO	TFIID	stable	TAF1-depleted	TATA_like	TFIID-dominated	M02b-150			2994.12	0.821	712.058	98.7008	2.33349	105.516	59.9629	55.5274	1.475	0.766	23.0879	0.092	0	0	0	0	0	0	1	0	1	0.125	Constitutive			0	0	0	389
31122	chr4	-	1445587	1445736	Ino2	1445586	1445553	1445524	1445682	YDR497C	ITR1	03_TFO	CR	fragile	TAF1-depleted	TATA_box	TFIID-dominated	M02b-150			4479.35	0.901	1798.34	136.439	2.52541	228.619	82.449	95.1899	3.78	0.906	375.179	0.704	0	1	1	0	1	0	1	0	4	0.5	Inducible	Induced	M02-like	0	0	0	390
31149	chr10	-	466262	466411	Leu3	466261	466227	466200	466400	YJR016C	ILV3	03_TFO	CR	fragile	TAF1-enriched	TATA_like	TFIID-dominated	M02b-150			9159.88	0.957	519.75	339.647	2.07453	123.102	119.926	142.785	5.135	0.929	516.592	0.79	0	1	1	0	0	0	1	0	3	0.375	Inducible	Induced	RP-like	0	0	0	391
31154	chr4	+	43997	43846	Abf1	43996	44039	44078	43878	YDL229W	SSB1	03_TFO	TFIID	fragile	TAF1-depleted	TATA_box	TFIID-dominated	M02b-150			17390.8	0.986	129.938	606.72	2.20489	48.3616	202.375	31.73	24.965	0.98	118.326	0.345	0	0	1	0	1	0	1	0	3	0.375	Inducible	Induced	RP-like	0	0	0	392
31168	chr13	-	509359	509508	Bas1	509358	509334	509248	509623	YMR120C	ADE17	03_TFO	TFIID	stable	TAF1-depleted	TATA_box	SAGA-dominated	M02b-150			4858.05	0.912	888.773	139.342	2.68186	233.015	29.9814	55.5274	13.745	0.965	106.782	0.318	0	0	0	0	1	0	1	0	2	0.25	Constitutive			0	0	0	393
31203	chr5	+	510197	510046	Abf1	510196	510229	510245	510061	YER165W	PAB1	03_TFO	TFIID	fragile			TFIID-dominated	M02b-150			9136.21	0.957	1564.45	339.647	2.06917	272.584	134.917	71.3924	10.77	0.958	897.543	0.904	0	0	1			0	1	0	2	0.333333	Constitutive			0	0	0	394
31218	chr15	+	87428	87277	Ume6	87427	87465	87601	87391	YOL123W	HRP1	03_TFO	CR	fragile			TFIID-dominated	M02b-150			28390.9	0.996	14142.4	1097.32	1.99023	1477.23	142.412	293.502	2.485	0.858	138.528	0.387	0	1	1			0	1	0	3	0.5	Inducible	Induced	RP-like	0	0	0	395
31362	chr9	+	127409	127258	Fkh1	127408	127456	127484	127332	YIL123W	SIM1	03_TFO	CR	stable	TAF1-depleted	TATA_like	TFIID-dominated	M02b-150			5171.67	0.918	1247.4	177.081	2.24655	145.085	119.926	47.5949	6.88	0.943	282.827	0.614	0	1	0	0	0	0	1	0	2	0.25	Constitutive			0	0	0	396
31383	chr7	-	284017	284166	Reb1	284016	284001	283922	284063	YGL120C	PRP43	03_TFO	TFIID	stable	TAF1-enriched	TATA_like	TFIID-dominated	M02b-150			4278.16	0.895	41.58	153.857	2.13893	65.9477	74.9536	55.5274	1.17	0.711	207.791	0.514	0	0	0	0	0	0	1	0	1	0.125	Constitutive			0	0	0	397
31415	chr10	-	104525	104674	Cbf1	104524	104532	104472	104593	YJL168C	SET2	03_TFO	TFIID	stable	TAF1-enriched	TATA_like	TFIID-dominated	M02b-150			4343.25	0.896	1886.69	142.245	2.34873	237.412	37.4768	71.3924	0.56	0.463	135.642	0.381	0	0	0	0	0	0	1	0	1	0.125	Constitutive			0	0	0	398
31441	chr3	+	31403	31252	Reb1	31402	31432	31452	31281	YCL054W	SPB1	03_TFO	TFIID	fragile	TAF1-enriched	TATA_like	TFIID-dominated	M02b-150			4242.66	0.894	67.5675	159.663	2.04404	61.5512	74.9536	23.7975	0.725	0.564	311.687	0.649	0	0	1	0	0	0	1	0	2	0.25	Constitutive			0	0	0	399
31570	chr7	+	465701	465550	Abf1	465700	465733	465764	465619	YGL014W	PUF4	03_TFO	TFIID	stable	TAF1-enriched	TATA_like	TFIID-dominated	M02b-150			2976.37	0.819	1262.99	110.313	2.07548	136.292	67.4583	47.5949	1.115	0.698	378.065	0.707	0	0	0	0	0	0	1	0	1	0.125	Constitutive			0	0	0	400
40070	chr10	-	136846	136995	NFR	136845	136807		136950	YJL151C	SNA3	04_UNB	CR	fragile	TAF1-depleted	TATA_box	SAGA-dominated	M02b-150			5467.53	0.923	4906.44	203.207	2.0697	509.995	97.4397	237.975	5.785	0.934	721.498	0.869	0	1	1	0	1	0	1	0	4	0.5	Inducible	Induced	RP-like	0	0	0	401
40167	chr3	+	106962	106811	NFR	106961	106961	107082	106945	YCL005W-A	VMA9	04_UNB	TFIID	stable			TFIID-dominated	M02b-150			2952.7	0.816	1346.15	110.313	2.05897	206.636	44.9722	79.3249	4.58	0.924	89.4657	0.274	0	0	0			0	1	0	1	0.166667	Constitutive			0	0	0	402
40213	chr16	+	677125	676974	NFR	677124	677133	677203	677052	YPR062W	FCY1	04_UNB	TFIID	stable	TAF1-enriched	TATA_like	TFIID-dominated	M02b-150			3455.67	0.856	1288.98	116.119	2.28922	189.05	37.4768	71.3924	4.775	0.926	2447.32	0.985	0	0	0	0	0	0	1	0	1	0.125	Constitutive			0	0	0	403
40287	chr4	-	1022411	1022560	NFR	1022410	1022429	1022372	1022524	YDR281C	PHM6	04_UNB		fragile	TAF1-enriched	TATA_like	TFIID-dominated	M02b-150			5958.66	0.93	150.728	203.207	2.25562	70.3442	172.393	87.2574	0.99	0.664	588.742	0.825	0		1	0	0	0	1	0	2	0.285714	Constitutive			0	0	0	404
40312	chr4	-	1366887	1367036	NFR	1366886	1366865	1366823	1366940	YDR454C	GUK1	04_UNB	TFIID	stable	TAF1-enriched	TATA_like	TFIID-dominated	M02b-150			2958.62	0.817	457.38	101.604	2.23994	61.5512	59.9629	47.5949	5.44	0.931	210.677	0.519	0	0	0	0	0	0	1	0	1	0.125	Constitutive			0	0	0	405
40408	chr4	+	337424	337273	NFR	337423	337440	337512	337377	YDL064W	UBC9	04_UNB	TFIID	stable			TFIID-dominated	M02b-150			2775.18	0.794	1268.19	92.8949	2.29804	105.516	29.9814	15.865	1.705	0.795	450.214	0.754	0	0	0			0	1	0	1	0.166667	Constitutive			0	0	0	406
40522	chr12	+	247138	246987	NFR	247137	247111	247221	247082	YLR052W	IES3	04_UNB	TFIID	stable	TAF1-enriched	TATA_like	TFIID-dominated	M02b-150			3751.53	0.872	1039.5	136.439	2.11507	145.085	37.4768	31.73	0.67	0.535	707.068	0.866	0	0	0	0	0	0	1	0	1	0.125	Constitutive			0	0	0	407
40551	chr2	-	425842	425991	NFR	425841	425817	425810	425972	YBR088C	POL30	04_UNB	CR	fragile	TAF1-depleted	TATA_box	SAGA-dominated	M02b-150			6207.18	0.933	1273.39	206.11	2.3166	193.447	164.898	134.852	2.515	0.86	519.478	0.792	0	1	1	0	1	0	1	0	4	0.5	Inducible	Induced	RP-like	0	0	0	408
40556	chr14	+	613571	613420	NFR	613570	613578	613639	613505	YNL010W	PYP1	04_UNB	TFIID	stable	TAF1-enriched	TATA_like	TFIID-dominated	M02b-150			5011.9	0.915	1299.38	162.566	2.37153	211.033	59.9629	47.5949	6.885	0.943	236.651	0.558	0	0	0	0	0	0	1	0	1	0.125	Constitutive			0	0	0	409
40563	chr10	+	700825	700674	NFR	700824	700813	700900	700759	YJR144W	MGM101	04_UNB	TFIID	stable	TAF1-enriched	TATA_like	TFIID-dominated	M02b-150			2964.54	0.818	717.255	101.604	2.24442	158.274	74.9536	47.5949	1.46	0.763	300.143	0.639	0	0	0	0	0	0	1	0	1	0.125	Constitutive			0	0	0	410
40763	chr4	-	1242144	1242293	NFR	1242143	1242137	1242129	1242273	YDR384C	ATO3	04_UNB	TFIID	stable	TAF1-depleted	TATA_like	TFIID-dominated	M02b-150			4000.05	0.884	592.515	119.022	2.58522	109.913	67.4583	158.65	0.76	0.58	23.0879	0.092	0	0	0	0	0	0	1	0	1	0.125	Constitutive			0	0	0	411
40777	chr12	-	623951	624100	NFR	623950	623971	623921	624054	YLR242C	ARV1	04_UNB	TFIID	stable	TAF1-enriched	TATA_like	TFIID-dominated	M02b-150			4082.89	0.889	779.625	148.051	2.12135	109.913	59.9629	15.865	0.33	0.247	300.143	0.639	0	0	0	0	0	0	1	0	1	0.125	Constitutive			0	0	0	412
40801	chr16	+	753181	753030	NFR	753180	753236	753264	753132	YPR114W	zz-YPR114W	04_UNB	TFIID	stable	TAF1-enriched	TATA_like	TFIID-dominated	M02b-150			2757.43	0.792	1231.81	89.9919	2.35699	127.499	97.4397	23.7975	2.015	0.823	415.583	0.733	0	0	0	0	0	0	1	0	1	0.125	Constitutive			0	0	0	413
40951	chr1	+	169272	169121	NFR	169271	169259	169307	169144	YAR015W	ADE1	04_UNB	TFIID	fragile	TAF1-depleted	TATA_box	SAGA-dominated	M02b-150			5130.24	0.917	509.355	179.984	2.19261	74.7407	89.9443	63.4599	10.13	0.956	37.5179	0.133	0	0	1	0	1	0	1	0	3	0.375	Inducible	Induced	RP-like	0	0	0	414
40960	chr11	-	489971	489971	NFR	489821	489821	489681	489821	YKR026C	GCN3	04_UNB	TFIID	stable	TAF1-depleted	TATA_like	TFIID-dominated	M02b-150			3053.29	0.826	446.985	92.8949	2.52833	43.9651	127.421	39.6624	1.09	0.692	80.8077	0.251	0	0	0	0	0	0	1	0	1	0.125	Constitutive			0	0	0	415
41058	chr8	-	234696	234845	NFR	234695	234731	234630	234779	YHR069C	RRP4	04_UNB	TFIID	fragile	TAF1-enriched	TATA_like	TFIID-dominated	M02b-150			3769.28	0.874	218.295	130.633	2.21953	52.7581	59.9629	55.5274	0.575	0.473	170.273	0.448	0	0	1	0	0	0	1	0	2	0.25	Constitutive			0	0	0	416
41079	chr13	+	221295	221144	NFR	221294	221328	221353	221273	YML027W	YOX1	04_UNB	CR	stable	TAF1-depleted	TATA_box	TFIID-dominated	M02b-150			4059.22	0.887	322.245	121.924	2.561	114.309	89.9443	95.1899	0.535	0.443	230.879	0.548	0	1	0	0	1	0	1	0	3	0.375	Inducible	Induced	M02-like	0	0	0	417
41103	chr5	-	414239	414388	NFR	414238	414257	414186	414346	YER126C	NSA2	04_UNB	TFIID	fragile	TAF1-enriched	TATA_like	TFIID-dominated	M02b-150			7011.93	0.944	72.765	249.655	2.1605	65.9477	187.384	63.4599	1.315	0.74	89.4657	0.274	0	0	1	0	0	0	1	0	2	0.25	Constitutive			0	0	0	418
41138	chr15	+	441378	441227	NFR	441377	441383	441430	441289	YOR061W	CKA2	04_UNB	TFIID	fragile	TAF1-depleted	TATA_box	TFIID-dominated	M02b-150			3011.87	0.822	1242.2	98.7008	2.34732	189.05	67.4583	47.5949	1.74	0.798	1171.71	0.934	0	0	1	0	1	0	1	0	3	0.375	Inducible	Induced	RP-like	0	0	0	419
41266	chr14	+	234296	234145	NFR	234295	234321	234423	234246	YNL220W	ADE12	04_UNB	TFIID	stable	TAF1-depleted	TATA_box	SAGA-dominated	M02b-150			4207.16	0.893	852.39	127.73	2.53367	158.274	44.9722	47.5949	7.4	0.946	1246.75	0.941	0	0	0	0	1	0	1	0	2	0.25	Constitutive			0	0	0	420
41313	chr14	-	182677	182826	NFR	182676	182678	182608	182761	YNL248C	RPA49	04_UNB	TFIID	fragile	TAF1-enriched	TATA_like	TFIID-dominated	M02b-150			3627.27	0.865	41.58	113.216	2.46451	13.1895	52.4675	15.865	1.295	0.736	98.1237	0.296	0	0	1	0	0	0	1	0	2	0.25	Constitutive			0	0	0	421
41366	chr12	-	958181	958330	NFR	958180	958159	958129	958280	YLR418C	CDC73	04_UNB	TFIID	fragile	TAF1-enriched	TATA_like	TFIID-dominated	M02b-150			3218.98	0.84	1361.75	116.119	2.13242	228.619	74.9536	79.3249	0.635	0.517	80.8077	0.251	0	0	1	0	0	0	1	0	2	0.25	Constitutive			0	0	0	422
41387	chr12	+	867172	867021	NFR	867171	867151	867234	867031	YLR372W	ELO3	04_UNB	TFIID	fragile	TAF1-enriched	TATA_like	TFIID-dominated	M02b-150			4982.31	0.914	696.465	171.275	2.23766	96.7233	104.935	55.5274	5.55	0.933	49.0618	0.164	0	0	1	0	0	0	1	0	2	0.25	Constitutive			0	0	0	423
41473	chr13	-	534785	534934	NFR	534784	534742	534696	534843	YMR131C	RRB1	04_UNB	TFIID	fragile	TAF1-enriched	TATA_like	TFIID-dominated	M02b-150			3881.71	0.878	51.975	148.051	2.01682	43.9651	52.4675	31.73	1.265	0.732	516.592	0.79	0	0	1	0	0	0	1	0	2	0.25	Constitutive			0	0	0	424
41514	chr15	-	342659	342808	NFR	342658	342661	342606	342765	YOR008C	SLG1	04_UNB	TFIID	fragile	TAF1-enriched	TATA_like	TFIID-dominated	M02b-150			5562.2	0.925	3305.61	214.819	1.99173	426.462	134.917	182.447	1.425	0.759	372.293	0.701	0	0	1	0	0	0	1	0	2	0.25	Constitutive			0	0	0	425
41629	chr4	+	887140	886989	NFR	887139	887151	887219	887064	YDR212W	TCP1	04_UNB	TFIID	fragile	TAF1-enriched	TATA_like	TFIID-dominated	M02b-150			3964.55	0.883	1330.56	139.342	2.18861	171.464	89.9443	71.3924	1.83	0.807	784.989	0.884	0	0	1	0	0	0	1	0	2	0.25	Constitutive			0	0	0	426
41646	chr13	-	302586	302735	NFR	302585	302550	302548	302613	YMR015C	ERG5	04_UNB	CR	fragile	TAF1-depleted	TATA_box	TFIID-dominated	M02b-150			5668.71	0.927	1049.9	206.11	2.11564	171.464	97.4397	95.1899	1.525	0.772	40.4039	0.142	0	1	1	0	1	0	1	0	4	0.5	Inducible	Induced	RP-like	0	0	0	427
41698	chr10	+	80088	79937	NFR	80087	80114	80151	80004	YJL186W	MNN5	04_UNB	TFIID	stable	TAF1-depleted	TATA_box	TFIID-dominated	M02b-150			2798.85	0.798	441.788	92.8949	2.31764	61.5512	22.4861	0	1.32	0.74	106.782	0.318	0	0	0	0	1	0	1	0	2	0.25	Constitutive			0	0	0	428
41713	chr7	-	27534	27683	NFR	27533	27533	27490	27649	YGL252C	RTG2	04_UNB	TFIID	fragile	TAF1-enriched	TATA_like	TFIID-dominated	M02b-150			3218.98	0.84	1439.71	113.216	2.1871	233.015	52.4675	63.4599	0.99	0.664	1774.88	0.969	0	0	1	0	0	0	1	0	2	0.25	Constitutive			0	0	0	429
41863	chr16	+	469866	469715	NFR	469865	469893	469935	469782	YPL043W	NOP4	04_UNB	TFIID	stable	TAF1-enriched	TATA_like	TFIID-dominated	M02b-150			3491.17	0.858	41.58	119.022	2.25633	48.3616	44.9722	31.73	1	0.669	46.1758	0.155	0	0	0	0	0	0	1	0	1	0.125	Constitutive			0	0	0	430
41885	chr7	+	38981	38830	NFR	38980	39000	39063	38916	YGL245W	GUS1	04_UNB	TFIID	stable	TAF1-enriched	TATA_like	TFIID-dominated	M02b-150			4408.34	0.898	1424.12	145.148	2.33625	149.481	7.49536	15.865	5.845	0.935	779.217	0.883	0	0	0	0	0	0	1	0	1	0.125	Constitutive			0	0	0	431
41995	chr12	-	296273	296422	NFR	296272	296268	296169	296320	YLR083C	EMP70	04_UNB	TFIID	fragile	TAF1-depleted	TATA_like	TFIID-dominated	M02b-150			3295.9	0.847	504.158	127.73	1.98489	65.9477	22.4861	15.865	1.53	0.773	20.2019	0.084	0	0	1	0	0	0	1	0	2	0.25	Constitutive			0	0	0	432
42061	chr6	+	115927	115776	NFR	115926	115974	116004	115861	YFL009W	CDC4	04_UNB	TFIID	fragile	TAF1-enriched	TATA_like	TFIID-dominated	M02b-150			3065.13	0.828	1600.83	110.313	2.13737	272.584	29.9814	71.3924	0.43	0.357	8.65797	0.056	0	0	1	0	0	0	1	0	2	0.25	Constitutive			0	0	0	433
42085	chr4	-	381504	381653	NFR	381503	381480	381432	381571	YDL040C	NAT1	04_UNB	TFIID	stable	TAF1-enriched	TATA_like	TFIID-dominated	M02b-150			2745.6	0.79	925.155	81.283	2.59833	158.274	44.9722	47.5949	1.695	0.794	337.661	0.672	0	0	0	0	0	0	1	0	1	0.125	Constitutive			0	0	0	434
42231	chr2	-	398328	398477	NFR	398327	398305	398251	398407	YBR079C	RPG1	04_UNB	TFIID	fragile	TAF1-enriched	TATA_like	TFIID-dominated	M02b-150			4337.33	0.896	571.725	162.566	2.05234	61.5512	74.9536	63.4599	2.25	0.842	1714.28	0.967	0	0	1	0	0	0	1	0	2	0.25	Constitutive			0	0	0	435
42376	chr10	-	289450	289599	NFR	289449	289449	289401	289560	YJL080C	SCP160	04_UNB	TFIID	fragile	TAF1-enriched	TATA_like	TFIID-dominated	M02b-150			3899.46	0.879	1174.64	136.439	2.19847	136.292	29.9814	71.3924	2.165	0.835	251.081	0.576	0	0	1	0	0	0	1	0	2	0.25	Constitutive			0	0	0	436
42402	chr7	-	616095	616244	NFR	616094	616091	616033	616200	YGR061C	ADE6	04_UNB	TFIID	fragile	TAF1-enriched	TATA_like	TFIID-dominated	M02b-150			4159.82	0.891	660.083	156.76	2.04125	145.085	97.4397	87.2574	2.715	0.87	398.267	0.722	0	0	1	0	0	0	1	0	2	0.25	Constitutive			0	0	0	437
20047	chr15	-	370991	370991	Ume6	370917	370894	370828	370983	YOR020C	HSP10	02_STM	TFIID	fragile	TAF1-enriched	TATA_like	TFIID-dominated	M03a-150	H02a-150	H02aNotM02ab	6053.33	0.931	13674.6	307.714	1.51323	848.527	344.787	4418.4	7.6	0.947	340.547	0.674	1	0	1	0	0	0	1	1	4	0.5	Inducible	Induced	RP-like	0	1	1	438
20096	chr16	-	75132	75132	Met31	74827	74789	74818	75193	YPL250C	ATG41	02_STM	CR	fragile	TAF1-depleted	TATA_box	SAGA-dominated	M03a-150	H02a-150	H02aNotM02ab	6828.49	0.941	33503.1	386.094	1.36047	958.44	779.518	10351.9	0.385	0.304	675.322	0.856	1	1	1	0	1	0	1	1	6	0.75	Inducible	Induced	RP-like	0	1	1	439
20164	chr15	-	877902	877902	Hsf1	877810	877849		877974	YOR298C-A	MBF1	02_STM	CR	fragile	TAF1-depleted	TATA_like	TFIID-dominated	M03a-150	H02a-150	H02aNotM02ab	15041.6	0.978	23872.1	807.024	1.43372	1402.49	719.555	3077.81	9.235	0.952	109.668	0.325	1	1	1	0	0	0	1	1	5	0.625	Inducible	Induced	RP-like	0	1	1	440
20197	chr16	+	843050	843050	Snt2	843158	843198	843215	843063	YPR158W	CUR1	02_STM	TFIID	fragile	TAF1-enriched	TATA_like	TFIID-dominated	M03a-150	H02a-150	H02aNotM02ab	1775.17	0.584	7791.05	87.0889	1.56796	426.462	479.703	2728.78	0.35	0.269	8464.61	0.999	1	0	1	0	0	0	1	1	4	0.5	Inducible	Induced	RP-like	0	1	1	441
20332	chr5	+	225572	225572	Rsc3	225825	225817		225442	YER037W	PHM8	02_STM		fragile			SAGA-dominated	M03a-150	H02a-150	H02aNotM02ab	538.469	0.126	2214.14	29.0296	1.42684	92.3268	464.712	1808.61	0.6	0.489	83.6937	0.259	1		1			0	1	1	4	0.8	Inducible	Poised		0	1	1	442
20339	chr4	+	892577	892577	Hsf1	892750	892751		892376	YDR214W	AHA1	02_STM	CR	fragile	TAF1-depleted	TATA_like	TFIID-dominated	M03a-150	H02a-150	H02aNotM02ab	1644.99	0.539	9610.18	101.604	1.24541	215.429	607.124	2855.7	1.31	0.739	1163.05	0.933	1	1	1	0	0	0	1	1	5	0.625	Inducible	Induced	RP-like	0	1	1	443
20346	chr16	+	98855	98855	Hsf1	98988	99000	99000	98854	YPL239W	YAR1	02_STM	TFIID	fragile	TAF1-depleted	TATA_like	TFIID-dominated	M03a-150	H02a-150	H02aNotM02ab	1207.12	0.362	4158	148.051	0.627182	206.636	449.722	2427.34	1.2	0.72	288.599	0.624	1	0	1	0	0	0	1	1	4	0.5	Inducible	Poised		0	1	1	444
20376	chr14	+	619890	619890	Hsf1	620024	620025	620080	619898	YNL006W	LST8	02_STM	TFIID	fragile	TAF1-enriched	TATA_like	TFIID-dominated	M03a-150	H02a-150	H02aNotM02ab	4147.98	0.891	10530.1	339.647	0.939434	373.704	1626.49	6298.4	0.7	0.551	366.521	0.696	1	0	1	0	0	0	1	1	4	0.5	Inducible	Induced	RP-like	0	1	1	445
20423	chr7	+	772114	772114	Sum1	772307	772325	772320	772138	YGR142W	BTN2	02_STM	CR	fragile	TAF1-enriched	TATA_box	TFIID-dominated	M03a-150	H02a-150	H02aNotM02ab	2295.89	0.719	26164.2	153.857	1.14786	540.771	1221.74	8567.09	0.325	0.241	366.521	0.696	1	1	1	0	1	0	1	1	6	0.75	Inducible	Poised		0	1	1	446
20425	chr12	-	65582	65582	Hsf1	65352	65310	65348	65474	YLL039C	UBI4	02_STM	CR	fragile	TAF1-enriched	TATA_box	TFIID-dominated	M03a-150	H02a-150	H02aNotM02ab	3041.46	0.824	25052	290.296	0.80593	1529.99	704.564	8019.75	3.065	0.886	692.638	0.863	1	1	1	0	1	0	1	1	6	0.75	Inducible	Induced	RP-like	0	1	1	447
20519	chr14	-	507455	507455	Cbf1	507323	507311	507296	507477	YNL064C	YDJ1	02_STM	TFIID	fragile	TAF1-enriched	TATA_like	TFIID-dominated	M03a-150	H02a-150	H02aNotM02ab	18509.1	0.988	22021.8	1094.42	1.30095	1125.51	517.18	943.966	3.39	0.896	455.986	0.758	1	0	1	0	0	0	1	1	4	0.5	Inducible	Induced	RP-like	0	1	1	448
20571	chr7	+	915026	915026	Hsf1	915140	915133	915191	914990	YGR211W	ZPR1	02_STM	TFIID	fragile	TAF1-enriched	TATA_like	TFIID-dominated	M03a-150	H02a-150	H02aNotM02ab	4846.22	0.912	32130.9	374.482	0.99547	1490.42	2188.65	14286.4	0.89	0.629	288.599	0.624	1	0	1	0	0	0	1	1	4	0.5	Inducible	Induced	RP-like	0	1	1	449
20643	chr15	+	380830	380830	Hsf1	380989	380985	381026	380853	YOR027W	STI1	02_STM	CR	fragile	TAF1-depleted	TATA_box	TFIID-dominated	M03a-150	H02a-150	H02aNotM02ab	6082.92	0.932	28024.9	290.296	1.61186	822.148	457.217	5893.84	2.425	0.853	2646.45	0.989	1	1	1	0	1	0	1	1	6	0.75	Inducible	Induced	RP-like	0	1	1	450
20674	chr14	-	198326	198326	Urc2	198097	198110	198030	198242	YNL241C	ZWF1	02_STM	CR	fragile			SAGA-dominated	M03a-150	H02a-150	H02aNotM02ab	4094.73	0.889	7609.14	258.364	1.21913	325.342	412.245	2443.21	1.825	0.806	265.511	0.595	1	1	1			0	1	1	5	0.833333	Inducible	Induced	RP-like	0	1	1	451
20753	chr16	+	40531	40531	Cha4	40898	40928	40913	40567	YPL265W	DIP5	02_STM	CR	stable	TAF1-depleted	TATA_box	SAGA-dominated	M03a-150	H02a-150	H02aNotM02ab	7745.66	0.948	8295.21	330.938	1.8004	461.634	727.05	3323.71	1.76	0.8	626.26	0.84	1	1	0	0	1	0	1	1	5	0.625	Inducible	Induced	RP-like	0	1	1	452
20757	chr13	+	632140	632140	Ume6	632297	632321	632349	632156	YMR186W	HSC82	02_STM	CR	fragile	TAF1-depleted	TATA_box	TFIID-dominated	M03a-150	H02a-150	H02aNotM02ab	22816.9	0.993	33664.2	1100.22	1.59526	1657.49	704.564	2062.45	16.235	0.969	455.986	0.758	1	1	1	0	1	0	1	1	6	0.75	Inducible	Induced	RP-like	0	1	1	453
20821	chr4	-	974483	974483	Hsf1	974303	974309	974296	974448	YDR258C	HSP78	02_STM	TFIID	stable	TAF1-depleted	TATA_box	SAGA-dominated	M03a-150	H02a-150	H02aNotM02ab	1532.56	0.498	31585.2	139.342	0.846043	954.043	831.985	5108.52	1.085	0.689	176.045	0.46	1	0	0	0	1	0	1	1	4	0.5	Inducible	Poised		0	1	1	454
20829	chr12	-	737892	737892	Hms2	737626	737595	737485	737695	YLR304C	ACO1	02_STM	CR	fragile	TAF1-depleted	TATA_box	SAGA-dominated	M03a-150	H02a-150	H02aNotM02ab	6349.2	0.935	7718.29	333.841	1.46297	307.756	367.273	2205.23	4.825	0.927	946.605	0.911	1	1	1	0	1	0	1	1	6	0.75	Inducible	Induced	RP-like	0	1	1	455
20879	chr12	+	88325	88325	Hsf1	88506	88449	88510	88381	YLL026W	HSP104	02_STM	CR	stable	TAF1-depleted	TATA_box	TFIID-dominated	M03a-150	H02a-150	H02aNotM02ab	4124.31	0.89	47494.8	209.013	1.51787	782.579	809.499	6663.29	3.84	0.908	106.782	0.318	1	1	0	0	1	0	1	1	5	0.625	Inducible	Induced	RP-like	0	1	1	456
40025	chr12	+	481653	481653	NFR	481803	481803		481428	YLR157W-E	zz-YLR157W-E	04_UNB					TFIID-dominated	M03a-150	H02a-150	H02aNotM02ab	2325.47	0.724	1590.44	124.827	1.43304	70.3442	712.059	1197.81	0	0	0	0	0					0	1	1	2	0.5	Inducible	Poised		0	1	1	457
20081	chr12	-	232265	232265	Fhl1	232078	232092	231994	232140	YLR043C	TRX1	02_STM	TFIID	stable	TAF1-enriched	TATA_like	TFIID-dominated	M03a-150	H02b-150		5467.53	0.923	1985.45	252.558	1.66528	175.86	344.787	372.827	12.535	0.963	1131.31	0.93	1	0	0	0	0	0	1	1	3	0.375	Inducible	Induced	RP-like	0	1	0	458
20139	chr12	+	368460	368460	Hms2	368599	368599	368596	368384	YLR109W	AHP1	02_STM	CR	fragile	TAF1-depleted	TATA_box	SAGA-dominated	M03a-150	H02b-150		1751.5	0.578	1897.09	139.342	0.966906	167.067	861.967	2546.33	25.24	0.981	259.739	0.587	1	1	1	0	1	0	1	1	6	0.75	Inducible	Induced	RP-like	0	1	0	459
20154	chr2	-	407353	407353	Sgf73	407256	407281	407178	407299	YBR082C	UBC4	02_STM	TFIID	fragile	TAF1-enriched	TATA_like	TFIID-dominated	M03a-150	H02b-150		4668.7	0.906	7967.77	232.237	1.5464	646.287	397.254	1626.16	7.62	0.948	1535.35	0.96	1	0	1	0	0	0	1	1	4	0.5	Inducible	Induced	RP-like	0	1	0	460
20238	chr2	-	444854	444854	Hsf1	444759	444761	444689	444844	YBR101C	FES1	02_STM	TFIID	fragile	TAF1-enriched	TATA_like	TFIID-dominated	M03a-150	H02b-150		4881.72	0.912	29703.7	537.048	0.699224	2501.62	966.902	5846.25	1.135	0.704	490.618	0.776	1	0	1	0	0	0	1	1	4	0.5	Inducible	Induced	RP-like	0	1	0	461
20516	chr11	-	143290	143290	Mcm1	143229	143171	143079	143322	YKL164C	PIR1	02_STM	CR	stable	TAF1-depleted	TATA_box	SAGA-dominated	M03a-150	H02b-150		1745.58	0.574	2411.64	98.7008	1.36043	206.636	494.694	983.629	6.845	0.943	77.9217	0.24	1	1	0	0	1	0	1	1	5	0.625	Inducible	Induced	RP-like	0	1	0	462
20527	chr15	-	619359	619359	Ecm22	618909	618893	618891	619290	YOR152C	ATG40	02_STM	CR				TFIID-dominated	M03a-150	H02b-150		2834.36	0.803	1554.05	200.305	1.08848	140.688	2158.66	4196.29	0.365	0.284	251.081	0.576	1	1				0	1	1	4	0.8	Inducible	Poised		0	1	0	463
20675	chr4	-	417059	417059	Hsf1	416976	416960	416902	417099	YDL020C	RPN4	02_STM	CR	fragile	TAF1-enriched	TATA_box	TFIID-dominated	M03a-150	H02b-150		9580.01	0.958	18253.6	658.973	1.11829	1446.45	1004.38	6607.76	0.61	0.497	418.469	0.735	1	1	1	0	1	0	1	1	6	0.75	Inducible	Induced	RP-like	0	1	0	464
20775	chr1	-	141786	141786	Hsf1	141681	141681	141570	141886	YAL005C	SSA1	02_STM	CR	fragile	TAF1-depleted	TATA_box	TFIID-dominated	M03a-150	H02b-150		1502.98	0.485	4132.01	133.536	0.865785	298.963	2938.18	5314.77	15.425	0.968	207.791	0.514	1	1	1	0	1	0	1	1	6	0.75	Inducible	Induced	RP-like	0	1	0	465
20001	chr13	-	253444	253444	Azf1	253205	253229	253118	253420	YML007C-A	MIN4	02_STM			TAF1-enriched	TATA_like	TFIID-dominated	M03a-150	H03a-150		3088.8	0.83	1148.65	214.819	1.10604	290.17	494.694	1166.08	0.115	0.059	112.554	0.331	1			0	0	0	1	1	3	0.5	Inducible	Poised		0	1	0	466
20018	chr7	-	785593	785593	Hsf1	785507	785507		785652	YGR146C-A	zz-YGR146C-A	02_STM			TAF1-enriched	TATA_like	TFIID-dominated	M03a-150	H03a-150		514.8	0.121	410.603	43.5445	0.909415	87.9302	764.527	3625.15	0.085	0.046	23.0879	0.092	1			0	0	0	1	1	3	0.5	Inducible	Poised		0	1	0	467
20049	chr4	+	1468895	1468895	Azf1	1469329	1469324	1469364	1468989	YDR510W	SMT3	02_STM	TFIID	fragile	TAF1-enriched	TATA_like	TFIID-dominated	M03a-150	H03a-150		6662.81	0.94	4350.31	484.795	1.0572	769.39	412.245	1174.01	8.285	0.949	961.035	0.913	1	0	1	0	0	0	1	1	4	0.5	Inducible	Induced	RP-like	0	1	0	468
20111	chr14	+	108303	108303	Ume6	108390	108426	108466	108316	YNL281W	HCH1	02_STM	TFIID	fragile	TAF1-enriched	TATA_like	TFIID-dominated	M03a-150	H03a-150		3751.53	0.872	7104.98	211.916	1.36176	712.235	472.208	2578.06	1.765	0.8	1102.45	0.927	1	0	1	0	0	0	1	1	4	0.5	Inducible	Induced	RP-like	0	1	0	469
20112	chr6	-	225253	225253	Cbf1	224899	224881	224804	225179	YFR033C	QCR6	02_STM	CR	fragile	TAF1-depleted	TATA_like	SAGA-dominated	M03a-150	H03a-150		917.172	0.238	1689.19	104.507	0.675092	211.033	382.263	1047.09	4.49	0.922	487.732	0.774	1	1	1	0	0	0	1	1	5	0.625	Inducible	Induced	RP-like	0	1	0	470
20114	chr2	-	217245	217245	Pdr3	217152	217161	217087	217257	YBL006C	LDB7	02_STM	TFIID	fragile	TAF1-enriched	TATA_like	TFIID-dominated	M03a-150	H03a-150		2562.16	0.764	1377.34	278.685	0.707214	356.118	764.527	2839.83	1.41	0.756	1223.66	0.938	1	0	1	0	0	0	1	1	4	0.5	Inducible	Induced	RP-like	0	1	0	471
20131	chr2	-	392644	392644	Abf1	392372	392351	392274	392540	YBR077C	SLM4	02_STM	TFIID	fragile	TAF1-depleted	TATA_like	TFIID-dominated	M03a-150	H03a-150		2733.76	0.789	1543.66	179.984	1.16838	193.447	374.768	1546.84	0.955	0.653	308.801	0.646	1	0	1	0	0	0	1	1	4	0.5	Inducible	Poised		0	1	0	472
20138	chr13	+	773115	773115	Rcs1	773313	773313	773357	773161	YMR251W	GTO3	02_STM	CR		TAF1-enriched	TATA_like	TFIID-dominated	M03a-150	H03a-150		278.11	0.078	317.048	293.199	0.0729643	254.998	517.18	1451.65	0.08	0.044	34.6319	0.126	1	1		0	0	0	1	1	4	0.571429	Inducible	Poised		0	1	0	473
20145	chr8	+	452499	452499	Reb1	452901	452905	452975	452736	YHR175W	CTR2	02_STM	CR	stable	TAF1-enriched	TATA_like	TFIID-dominated	M03a-150	H03a-150		2502.99	0.755	2458.42	269.976	0.713167	316.549	359.777	983.629	1.365	0.749	802.305	0.888	1	1	0	0	0	0	1	1	4	0.5	Inducible	Induced	RP-like	0	1	0	474
20185	chr4	+	765447	765447	Rcs1	765643	765646	765706	765553	YDR152W	GIR2	02_STM	TFIID	fragile	TAF1-enriched	TATA_like	TFIID-dominated	M03a-150	H03a-150		4479.35	0.901	992.723	296.102	1.16367	206.636	794.508	10232.9	1.21	0.721	297.257	0.636	1	0	1	0	0	0	1	1	4	0.5	Inducible	Induced	RP-like	0	1	0	475
20186	chr15	+	1059202	1059202	Pdr1	1059190	1059220	1059268	1059115	YOR382W	FIT2	02_STM	CR	fragile	TAF1-enriched	TATA_like	TFIID-dominated	M03a-150	H03a-150		899.42	0.23	706.86	98.7008	0.700969	136.292	442.226	2355.95	0.62	0.506	285.713	0.62	1	1	1	0	0	0	1	1	5	0.625	Inducible	Poised		0	1	0	476
20194	chr9	-	386758	386758	Cha4	386479	386520	386404	386779	YIR018C-A	zz-YIR018C-A	02_STM					TFIID-dominated	M03a-150	H03a-150		982.261	0.263	971.933	66.7682	1.13166	153.878	599.629	6980.59	0.235	0.151	239.537	0.562	1					0	1	1	3	0.75	Inducible	Poised		0	1	0	477
20199	chr10	-	381125	381125	Hsf1	381073	381057	380998	381163	YJL035C	TAD2	02_STM		fragile			TFIID-dominated	M03a-150	H03a-150		3331.4	0.85	2349.27	255.461	1.00314	360.514	442.226	6457.05	0.28	0.193	1044.73	0.923	1		1			0	1	1	4	0.8	Inducible	Induced	RP-like	0	1	0	478
20206	chr5	-	27355	27355	Sok2	26933	26933	27002	27374	YEL067C	zz-YEL067C	02_STM		stable			TFIID-dominated	M03a-150	H03a-150		136.096	0.053	57.1725	84.186	0.124355	70.3442	397.254	1174.01	0.185	0.101	17.3159	0.078	1		0			0	1	1	3	0.6	Inducible	Poised		0	1	0	479
20259	chr14	+	507455	507455	Cbf1	507604	507634	507657	507477	YNL063W	MTQ1	02_STM	TFIID	fragile	TAF1-enriched	TATA_like	TFIID-dominated	M03a-150	H03a-150		3751.53	0.872	5680.87	423.833	0.68088	918.871	607.124	1166.08	0.335	0.252	259.739	0.587	1	0	1	0	0	0	1	1	4	0.5	Inducible	Induced	RP-like	0	1	0	480
20264	chr12	+	87045	87045	Hap5	87171	87193	87240	87064	YLL027W	ISA1	02_STM	CR	fragile	TAF1-depleted	TATA_like	SAGA-dominated	M03a-150	H03a-150		2716.01	0.786	1569.65	330.938	0.631309	364.911	966.902	2141.77	1.185	0.715	406.925	0.728	1	1	1	0	0	0	1	1	5	0.625	Inducible	Poised		0	1	0	481
20288	chr13	-	388426	388426	Sfl1	388326	388326		388409	YMR056C	AAC1	02_STM		fragile	TAF1-enriched		TFIID-dominated	M03a-150	H03a-150		171.6	0.059	291.06	40.6415	0.324791	96.7233	1011.87	1919.66	0.275	0.189	28.8599	0.108	1		1	0		0	1	1	4	0.666667	Inducible	Poised		0	1	0	482
20312	chr13	+	751475	751475	Lys14	751707	751737	751815	751536	YMR241W	YHM2	02_STM	TFIID	stable	TAF1-depleted	TATA_like	TFIID-dominated	M03a-150	H03a-150		3023.71	0.823	987.525	232.237	1.00153	250.601	449.722	1237.47	2.94	0.881	317.459	0.655	1	0	0	0	0	0	1	1	3	0.375	Inducible	Induced	RP-like	0	1	0	483
20395	chr11	-	533731	533731	Aft2	533556	533550	533623	533706	YKR052C	MRS4	02_STM	CR	stable	TAF1-depleted	TATA_box	TFIID-dominated	M03a-150	H03a-150		3242.65	0.842	2489.6	258.364	0.965438	461.634	367.273	2117.97	0.395	0.315	176.045	0.46	1	1	0	0	1	0	1	1	5	0.625	Inducible	Poised		0	1	0	484
20401	chr4	-	765332	765481	Mac1	765331	765331	765263	765332	YDR151C	CTH1	02_STM	TFIID	fragile	TAF1-enriched	TATA_like	TFIID-dominated	M03a-150	H03a-150		4881.72	0.912	3352.39	528.339	0.710749	690.252	344.787	4600.84	0.59	0.481	764.787	0.879	1	0	1	0	0	0	1	1	4	0.5	Inducible	Induced	RP-like	0	1	0	485
20434	chr7	-	915026	915026	Hsf1	914873	914866	914789	914990	YGR210C	zz-YGR210C	02_STM	TFIID	fragile	TAF1-enriched	TATA_like	TFIID-dominated	M03a-150	H03a-150		2958.62	0.817	6969.85	226.431	1.0051	927.664	2023.75	12890.3	1.04	0.679	77.9217	0.24	1	0	1	0	0	0	1	1	4	0.5	Inducible	Poised		0	1	0	486
20504	chr2	+	634969	634969	Spt7	635064	635068	635122	634974	YBR207W	FTH1	02_STM	TFIID	fragile	TAF1-enriched	TATA_like	TFIID-dominated	M03a-150	H03a-150		2301.81	0.72	1574.84	380.288	0.465599	378.1	382.263	1681.69	0.745	0.574	894.657	0.902	1	0	1	0	0	0	1	1	4	0.5	Inducible	Induced	RP-like	0	1	0	487
20513	chr12	+	370791	370791	Matalpha2	371440	371423		371048	YLR113W	HOG1	02_STM	CR		TAF1-enriched	TATA_like	TFIID-dominated	M03a-150	H03a-150		4686.45	0.907	3523.91	319.326	1.12893	444.048	959.406	2165.57	2.41	0.853	447.328	0.753	1	1		0	0	0	1	1	4	0.571429	Inducible	Induced	RP-like	0	1	0	488
20533	chr12	-	368460	368460	Hms2	368211	368204	368171	368384	YLR108C	zz-YLR108C	02_STM	CR	fragile	TAF1-enriched	TATA_like	TFIID-dominated	M03a-150	H03a-150		2650.92	0.776	2276.51	206.11	0.989358	263.791	816.994	2173.5	0.22	0.136	173.159	0.454	1	1	1	0	0	0	1	1	5	0.625	Inducible	Poised		0	1	0	489
20563	chr16	+	641446	641446	Fkh1	641765	641765	641778	641403	YPR035W	GLN1	02_STM	CR	stable	TAF1-depleted	TATA_box	SAGA-dominated	M03a-150	H03a-150		165.683	0.058	140.333	26.1267	0.487809	74.7407	562.152	1269.2	32.01	0.989	2.88599	0.039	1	1	0	0	1	0	1	1	5	0.625	Inducible	Induced	RP-like	0	1	0	490
20567	chr7	-	398033	398033	Pip2	397734	397737	397655	397850	YGL056C	SDS23	02_STM	TFIID	fragile	TAF1-depleted	TATA_like	TFIID-dominated	M03a-150	H03a-150		2272.22	0.714	660.083	119.022	1.46852	171.464	502.189	1419.92	0.71	0.556	730.155	0.872	1	0	1	0	0	0	1	1	4	0.5	Inducible	Induced	RP-like	0	1	0	491
20578	chr15	+	83348	83348	Hms2	83507	83497	83552	83412	YOL125W	TRM13	02_STM	TFIID	stable	TAF1-depleted	TATA_like	TFIID-dominated	M03a-150	H03a-150		1763.34	0.58	228.69	223.528	0.606819	48.3616	682.078	1181.94	0.44	0.363	184.703	0.477	1	0	0	0	0	0	1	1	3	0.375	Inducible	Poised		0	1	0	492
20582	chr4	-	591793	591793	Pdr3	591526	591537	591436	591634	YDR072C	IPT1	02_STM	CR	fragile	TAF1-depleted	TATA_box	TFIID-dominated	M03a-150	H03a-150		4633.2	0.905	2442.83	255.461	1.39512	263.791	682.078	1959.32	1.32	0.74	955.263	0.912	1	1	1	0	1	0	1	1	6	0.75	Inducible	Induced	RP-like	0	1	0	493
20594	chr5	-	85277	85277	Rap1	84825	84781	84812	85242	YEL036C	ANP1	02_STM	TFIID	fragile	TAF1-enriched	TATA_like	TFIID-dominated	M03a-150	H03a-150		1461.56	0.467	296.258	72.5741	1.54914	96.7233	749.536	1895.87	1.21	0.721	147.185	0.403	1	0	1	0	0	0	1	1	4	0.5	Inducible	Poised		0	1	0	494
20614	chr8	+	21214	21214	Mcm1	21698	21723	21773	21366	YHL039W	EFM1	02_STM	TFIID	stable	TAF1-enriched	TATA_like	TFIID-dominated	M03a-150	H03a-150		1307.71	0.403	171.518	110.313	0.91189	74.7407	809.499	1213.67	0.6	0.492	152.957	0.412	1	0	0	0	0	0	1	1	3	0.375	Inducible	Poised		0	1	0	495
20628	chr12	-	212287	212287	Mcm1	212128	212140	212107	212259	YLR034C	SMF3	02_STM	CR	fragile	TAF1-depleted	TATA_box	TFIID-dominated	M03a-150	H03a-150		5940.91	0.93	2380.46	420.93	1.08567	404.479	344.787	1062.95	1.135	0.704	77.9217	0.24	1	1	1	0	1	0	1	1	6	0.75	Inducible	Induced	RP-like	0	1	0	496
20635	chr8	+	204361	204361	Yap7	204491	204544	204524	204366	YHR048W	YHK8	02_STM	TFIID	fragile			TFIID-dominated	M03a-150	H03a-150		881.668	0.222	244.283	200.305	0.338588	105.516	442.226	1332.66	0.185	0.101	34.6319	0.126	1	0	1			0	1	1	4	0.666667	Inducible	Poised		0	1	0	497
20683	chr8	-	10654	10654	Spt7	10264	10283	10259	10754	YHL047C	ARN2	02_STM	CR	fragile	TAF1-enriched	TATA_like	TFIID-dominated	M03a-150	H03a-150		816.579	0.201	176.715	444.154	0.141424	206.636	547.161	904.304	0.375	0.295	141.414	0.392	1	1	1	0	0	0	1	1	5	0.625	Inducible	Poised		0	1	0	498
20692	chr13	+	915404	915404	Mac1	915505	915442	915568	915401	YMR320W	zz-YMR320W	02_STM					TFIID-dominated	M03a-150	H03a-150		1236.7	0.376	561.33	182.887	0.520163	140.688	637.106	1634.09	0.305	0.219	129.87	0.37	1					0	1	1	3	0.75	Inducible	Poised		0	1	0	499
20695	chr7	+	576735	576735	Swi4	577112	577142	577085	576778	YGR041W	BUD9	02_STM	CR	stable	TAF1-depleted	TATA_box	SAGA-dominated	M03a-150	H03a-150		2142.04	0.686	431.393	101.604	1.62171	109.913	404.75	1229.54	0.54	0.446	236.651	0.558	1	1	0	0	1	0	1	1	5	0.625	Inducible	Poised		0	1	0	500
20740	chr2	-	555936	555936	Matalpha2	555602	555602	555588	555963	YBR157C	ICS2	02_STM	CR		TAF1-depleted	TATA_box	SAGA-dominated	M03a-150	H03a-150		343.2	0.087	291.06	121.924	0.216527	158.274	742.041	1055.02	0.765	0.582	51.9478	0.169	1	1		0	1	0	1	1	5	0.714286	Inducible	Poised		0	1	0	501
20744	chr12	-	416838	416838	Aft2	416741	416756	416792	416922	YLR136C	TIS11	02_STM	CR	stable	TAF1-depleted	TATA_box	TFIID-dominated	M03a-150	H03a-150		3692.36	0.869	1813.93	267.073	1.06348	356.118	1296.7	3117.47	0.415	0.34	623.374	0.838	1	1	0	0	1	0	1	1	5	0.625	Inducible	Induced	RP-like	0	1	0	502
20768	chr16	-	352452	352452	Hsf1	352447	352410	352346	352500	YPL106C	SSE1	02_STM	TFIID	fragile	TAF1-enriched	TATA_like	TFIID-dominated	M03a-150	H03a-150		3751.53	0.872	2432.43	406.415	0.71006	470.427	1139.29	3506.16	6.615	0.942	202.019	0.504	1	0	1	0	0	0	1	1	4	0.5	Inducible	Induced	RP-like	0	1	0	503
20804	chr10	-	236736	236736	Cad1	236523	236504	236489	236676	YJL101C	GSH1	02_STM	CR	fragile	TAF1-enriched	TATA_like	TFIID-dominated	M03a-150	H03a-150		3988.22	0.884	1330.56	243.849	1.2581	329.738	344.787	1285.06	1.06	0.683	1252.52	0.942	1	1	1	0	0	0	1	1	5	0.625	Inducible	Induced	RP-like	0	1	0	504
20841	chr7	+	371369	371369	Stp4	371524	371543	371600	371483	YGL071W	AFT1	02_STM	TFIID	fragile	TAF1-depleted	TATA_like	TFIID-dominated	M03a-150	H03a-150		2201.21	0.7	1278.59	223.528	0.757506	294.566	1424.12	6853.67	0.605	0.494	366.521	0.696	1	0	1	0	0	0	1	1	4	0.5	Inducible	Poised		0	1	0	505
20896	chr4	+	1005420	1005420	Rcs1	1005552	1005584	1005600	1005447	YDR270W	CCC2	02_STM	CR	fragile	TAF1-depleted	TATA_like	TFIID-dominated	M03a-150	H03a-150		2686.43	0.781	1330.56	145.148	1.4237	171.464	457.217	1745.15	0.2	0.114	86.5797	0.267	1	1	1	0	0	0	1	1	5	0.625	Inducible	Poised		0	1	0	506
20900	chr15	+	1061272	1061272	Spt7	1061444	1061444	1061451	1061349	YOR384W	FRE5	02_STM	CR	stable			TFIID-dominated	M03a-150	H03a-150		124.262	0.05	239.085	55.1563	0.1733	149.481	434.731	1094.68	0.265	0.178	2.88599	0.039	1	1	0			0	1	1	4	0.666667	Inducible	Poised		0	1	0	507
20908	chr14	-	763201	763201	Hsf1	763088	763088	763069	763226	YNR068C	zz-YNR068C	02_STM	TFIID				TFIID-dominated	M03a-150	H03a-150		520.717	0.122	1507.28	101.604	0.394229	149.481	359.777	3141.27	0.195	0.11	63.4918	0.201	1	0				0	1	1	3	0.6	Inducible	Poised		0	1	0	508
20915	chr3	-	137382	137382	Hsf1	137046	137024	137014	137267	YCR011C	ADP1	02_STM	TFIID	fragile	TAF1-enriched	TATA_like	TFIID-dominated	M03a-150	H03a-150		5751.55	0.927	4501.04	383.191	1.15459	545.168	1086.83	9796.62	1.225	0.723	461.758	0.761	1	0	1	0	0	0	1	1	4	0.5	Inducible	Induced	RP-like	0	1	0	509
20936	chr2	+	217245	217245	Pdr3	217386	217404	217426	217257	YBL005W	PDR3	02_STM	TFIID	fragile	TAF1-enriched	TATA_like	TFIID-dominated	M03a-150	H03a-150		1846.18	0.609	1190.23	232.237	0.611503	237.412	794.508	2990.55	0.38	0.299	216.449	0.527	1	0	1	0	0	0	1	1	4	0.5	Inducible	Poised		0	1	0	510
20951	chr11	-	67919	67919	Rsc3	67623	67623	67668	68043	YKL201C	MNN4	02_STM	TFIID	fragile			SAGA-dominated	M03a-150	H03a-150		449.71	0.106	348.233	92.8949	0.37239	162.671	427.236	1348.52	0.41	0.334	40.4039	0.142	1	0	1			0	1	1	4	0.666667	Inducible	Poised		0	1	0	511
20964	chr4	+	1278827	1278827	Ecm22	1279108	1279108		1278733	YDR406W	PDR15	02_STM	CR	fragile	TAF1-depleted	TATA_box	TFIID-dominated	M03a-150	H03a-150		431.958	0.101	738.045	46.4474	0.71538	70.3442	674.583	2903.29	0.53	0.438	54.8338	0.178	1	1	1	0	1	0	1	1	6	0.75	Inducible	Poised		0	1	0	512
41176	chr12	+	416869	416718	NFR	416868	416807	416792	416694	YLR137W	RKM5	04_UNB		stable	TAF1-enriched	TATA_like	TFIID-dominated	M03a-150	H03a-150		1473.39	0.473	992.723	168.372	0.67314	228.619	1191.76	2863.63	0.24	0.153	51.9478	0.169	0		0	0	0	0	1	1	2	0.285714	Constitutive			0	1	0	513
42331	chr10	+	291334	291334	NFR	291484	291484	291598	291504	YJL077W-B	zz-YJL077W-B	04_UNB					TFIID-dominated	M03a-150	H03a-150		124.262	0.05	103.95	66.7682	0.143161	83.5337	449.722	1816.54	0.6	0.489	103.896	0.312	0					0	1	1	2	0.5	Inducible	Poised		0	1	0	514
20025	chr12	-	950653	950653	Hms2	950543	950543		950918	YLR412C-A	zz-YLR412C-A	02_STM	CR		TAF1-enriched	TATA_like	TFIID-dominated	M03a-150	H03b-150		360.951	0.089	223.493	81.283	0.34159	70.3442	419.74	523.544	0.06	0.032	51.9478	0.169	1	1		0	0	0	1	1	4	0.571429	Inducible	Poised		0	1	0	515
20043	chr8	-	375138	375138	Phd1	375028	375027	374987	375132	YHR136C	SPL2	02_STM		stable	TAF1-depleted	TATA_box	TFIID-dominated	M03a-150	H03b-150		8828.52	0.955	899.168	510.922	1.3292	123.102	524.675	817.046	2.975	0.882	805.191	0.889	1		0	0	1	0	1	1	4	0.571429	Inducible	Induced	RP-like	0	1	0	516
20190	chr5	+	174861	174861	Mcm1	175154	175209		174834	YER011W	TIR1	02_STM		stable	TAF1-depleted	TATA_box	TFIID-dominated	M03a-150	H03b-150		911.255	0.235	109.148	110.313	0.635435	74.7407	374.768	531.477	2.39	0.851	2.88599	0.039	1		0	0	1	0	1	1	4	0.571429	Inducible	Induced	RP-like	0	1	0	517
20223	chr11	+	428991	428991	Swi4	429245	429264	429305	429115	YKL007W	CAP1	02_STM	TFIID	fragile	TAF1-enriched	TATA_like	TFIID-dominated	M03a-150	H03b-150		1929.02	0.631	2427.23	200.305	0.740803	466.03	442.226	761.519	1.935	0.817	588.742	0.825	1	0	1	0	0	0	1	1	4	0.5	Inducible	Poised		0	1	0	518
20243	chr10	+	140250	140250	Rap1	140348	140370	140427	140240	YJL148W	RPA34	02_STM	TFIID	fragile	TAF1-enriched	TATA_like	TFIID-dominated	M03a-150	H03b-150		4260.41	0.894	197.505	325.132	1.00797	96.7233	779.518	563.207	1.73	0.797	323.231	0.659	1	0	1	0	0	0	1	1	4	0.5	Inducible	Induced	RP-like	0	1	0	519
20276	chr16	-	425316	425316	Pdr3	425258	425258		425337	YPL068C	zz-YPL068C	02_STM	TFIID		TAF1-enriched	TATA_like	TFIID-dominated	M03a-150	H03b-150		94.6758	0.043	83.16	60.9622	0.119463	30.7756	532.171	809.114	0.21	0.124	219.335	0.532	1	0		0	0	0	1	1	3	0.428571	Inducible	Poised		0	1	0	520
20290	chr2	+	140622	140622	Azf1	140987	140987	140955	140784	YBL041W	PRE7	02_STM	TFIID	stable	TAF1-enriched	TATA_like	TFIID-dominated	M03a-150	H03b-150		532.551	0.124	254.678	84.186	0.486607	145.085	464.712	864.641	3.215	0.892	178.931	0.465	1	0	0	0	0	0	1	1	3	0.375	Inducible	Induced	RP-like	0	1	0	521
20295	chr4	+	234444	234444	Swi4	234869	234864	234921	234511	YDL127W	PCL2	02_STM	CR	stable	TAF1-depleted	TATA_box	TFIID-dominated	M03a-150	H03b-150		3455.67	0.856	296.258	142.245	1.86875	70.3442	487.199	642.532	0.43	0.357	193.361	0.489	1	1	0	0	1	0	1	1	5	0.625	Inducible	Induced	RP-like	0	1	0	522
20486	chr5	+	322030	322030	Cha4	322616	322616		322241	YER081W	SER3	02_STM	CR		TAF1-depleted	TATA_box	TFIID-dominated	M03a-150	H03b-150		461.544	0.109	150.728	142.245	0.249593	140.688	442.226	729.789	2.83	0.877	1050.5	0.924	1	1		0	1	0	1	1	5	0.714286	Inducible	Induced	RP-like	0	1	0	523
20534	chr12	-	566520	566520	Reb1	566333	566331	566248	566490	YLR212C	TUB4	02_STM	TFIID	stable			TFIID-dominated	M03a-150	H03b-150		1307.71	0.403	363.825	110.313	0.91189	105.516	457.217	539.409	0.42	0.346	46.1758	0.155	1	0	0			0	1	1	3	0.5	Inducible	Poised		0	1	0	524
20625	chr7	+	788533	788533	Rap1	788626	788637	788673	788506	YGR149W	GPC1	02_STM	TFIID	fragile			SAGA-dominated	M03a-150	H03b-150		727.82	0.173	452.183	165.469	0.338348	136.292	1004.38	563.207	0.46	0.383	77.9217	0.24	1	0	1			0	1	1	4	0.666667	Inducible	Poised		0	1	0	525
20651	chr8	+	375138	375138	Phd1	375374	375414		375039	YHR137W	ARO9	02_STM	CR	stable	TAF1-enriched	TATA_box	SAGA-dominated	M03a-150	H03b-150		2118.37	0.679	639.293	49.3504	3.30193	61.5512	419.74	753.587	1.435	0.76	98.1237	0.296	1	1	0	0	1	0	1	1	5	0.625	Inducible	Poised		0	1	0	526
20682	chr4	+	1490202	1490202	Ecm22	1490542	1490524	1490584	1490209	YDR525W-A	SNA2	02_STM	TFIID	fragile	TAF1-enriched	TATA_like	TFIID-dominated	M03a-150	H03b-150		2556.25	0.763	1304.57	200.305	0.981677	378.1	689.573	634.599	2.44	0.855	808.077	0.889	1	0	1	0	0	0	1	1	4	0.5	Inducible	Induced	RP-like	0	1	0	527
20754	chr16	-	67137	67137	Mcm1	66989	66989	66988	67165	YPL256C	CLN2	02_STM	CR	stable	TAF1-depleted	TATA_box	SAGA-dominated	M03a-150	H03b-150		680.482	0.162	358.628	72.5741	0.72126	87.9302	599.629	666.329	1.335	0.744	34.6319	0.126	1	1	0	0	1	0	1	1	5	0.625	Inducible	Poised		0	1	0	528
20762	chr16	+	770937	770937	Ume6	771227	771260	771284	771003	YPR119W	CLB2	02_STM	CR	fragile	TAF1-depleted	TATA_like	TFIID-dominated	M03a-150	H03b-150		2520.74	0.757	836.798	69.6711	2.78312	92.3268	479.703	491.814	0.83	0.608	2.88599	0.039	1	1	1	0	0	0	1	1	5	0.625	Inducible	Poised		0	1	0	529
20832	chr3	-	68540	68540	Rap1	68423	68389	68378	68556	YCL030C	HIS4	02_STM	CR	stable	TAF1-depleted	TATA_like	SAGA-dominated	M03a-150	H03b-150		3254.48	0.843	1242.2	179.984	1.39093	241.808	487.199	571.139	4.795	0.927	380.951	0.709	1	1	0	0	0	0	1	1	4	0.5	Inducible	Induced	RP-like	0	1	0	530
20960	chr2	-	474165	474165	Lys14	474044	474034	473967	474169	YBR115C	LYS2	02_STM		fragile	TAF1-depleted	TATA_box	SAGA-dominated	M03a-150	H03b-150		1402.39	0.441	618.503	162.566	0.663581	193.447	427.236	848.776	0.685	0.543	69.2638	0.214	1		1	0	1	0	1	1	5	0.714286	Inducible	Poised		0	1	0	531
20980	chr4	-	156160	156160	Hap3	155959	155932	155877	156110	YDL171C	GLT1	02_STM	TFIID	fragile	TAF1-enriched	TATA_like	TFIID-dominated	M03a-150	H03b-150		8946.86	0.955	2136.17	432.542	1.59111	268.187	352.282	729.789	0.98	0.662	311.687	0.649	1	0	1	0	0	0	1	1	4	0.5	Inducible	Induced	RP-like	0	1	0	532
20282	chr13	-	225643	225643	Rap1	225432	225413	225346	225510	YML025C	YML6	02_STM	TFIID	fragile	TAF1-enriched	TATA_like	TFIID-dominated	M03a-150	H04-150		2331.39	0.726	1164.24	200.305	0.895326	237.412	667.087	341.097	0.84	0.612	112.554	0.331	1	0	1	0	0	0	1	0	3	0.375	Inducible	Poised		0	1	0	533
20334	chr4	-	321909	321909	Rap1	321678	321693	321642	321800	YDL076C	RXT3	02_STM	TFIID	fragile			TFIID-dominated	M03a-150	H04-150		1005.93	0.275	1205.82	130.633	0.592339	246.205	629.61	190.38	0.96	0.654	83.6937	0.259	1	0	1			0	1	0	3	0.5	Inducible	Poised		0	1	0	534
20450	chr4	+	1355750	1355750	Rap1	1355961	1355972	1356057	1355874	YDR448W	ADA2	02_STM	TFIID	fragile	TAF1-depleted	TATA_box	TFIID-dominated	M03a-150	H04-150		2716.01	0.787	1413.72	153.857	1.35791	285.773	554.657	182.447	0.31	0.229	25.9739	0.101	1	0	1	0	1	0	1	0	4	0.5	Inducible	Poised		0	1	0	535
20543	chr4	-	1401524	1401524	Hmo1	1401321	1401305	1401241	1401616	YDR470C	UGO1	02_STM	TFIID	fragile			TFIID-dominated	M03a-150	H04-150		988.179	0.266	909.563	89.9919	0.844673	189.05	449.722	142.785	0.405	0.326	101.01	0.305	1	0	1			0	1	0	3	0.5	Inducible	Poised		0	1	0	536
20008	chr2	-	89637	89637	Rap1	89626	89626	89623	89811	YBL071C-B	zz-YBL071C-B	02_STM					TFIID-dominated	M03a-150			923.089	0.241	176.715	307.714	0.230756	197.843	532.171	325.232	0.095	0.05	0	0	1					0	1	0	2	0.5	Inducible	Poised		0	1	0	537
20015	chr7	-	149153	149153	Rap1	149034	149034	148943	149318	YGL188C-A	zz-YGL188C-A	02_STM	TFIID	fragile			TFIID-dominated	M03a-150			13467.6	0.973	795.218	1283.11	0.807391	202.24	622.115	253.84	0.24	0.158	683.98	0.86	1	0	1			0	1	0	3	0.5	Inducible	Induced	RP-like	0	1	0	538
20020	chr14	-	352120	352120	Fkh2	351650	351650	351682	352044	YNL146C-A	zz-YNL146C-A	02_STM			TAF1-enriched	TATA_like	TFIID-dominated	M03a-150			443.793	0.104	88.3575	145.148	0.235193	105.516	644.601	412.489	0.415	0.34	51.9478	0.169	1			0	0	0	1	0	2	0.333333	Constitutive			0	1	0	539
20065	chr2	+	89637	89637	Rap1	89913	89946	89999	89811	YBL071W-A	KTI11	02_STM		fragile	TAF1-enriched	TATA_like	TFIID-dominated	M03a-150			2011.86	0.651	197.505	226.431	0.683468	87.9302	524.675	253.84	0.42	0.346	69.2638	0.214	1		1	0	0	0	1	0	3	0.428571	Inducible	Poised		0	1	0	540
20066	chr2	-	168128	168128	Yap7	167895	167888	167819	168194	YBL028C	zz-YBL028C	02_STM	TFIID	fragile	TAF1-enriched	TATA_like	TFIID-dominated	M03a-150			3130.22	0.833	62.37	124.827	1.92895	61.5512	622.115	253.84	1.39	0.753	77.9217	0.24	1	0	1	0	0	0	1	0	3	0.375	Inducible	Poised		0	1	0	541
20106	chr12	-	282839	282839	Yrr1	282532	282516	282457	282716	YLR074C	BUD20	02_STM	TFIID	fragile	TAF1-enriched	TATA_box	TFIID-dominated	M03a-150			2639.09	0.775	239.085	156.76	1.29502	35.1721	854.471	95.1899	1.17	0.711	294.371	0.631	1	0	1	0	1	0	1	0	4	0.5	Inducible	Poised		0	1	0	542
20118	chr15	+	780759	780759	Abf1	780901	780888	780935	780754	YOR236W	DFR1	02_STM	TFIID	fragile	TAF1-enriched	TATA_like	TFIID-dominated	M03a-150			1331.38	0.414	337.838	197.402	0.518809	149.481	412.245	372.827	0.73	0.565	1832.6	0.973	1	0	1	0	0	0	1	0	3	0.375	Inducible	Induced	RP-like	0	1	0	543
20121	chr8	+	401197	401197	Mcm1	401359	401334	401353	401163	YHR152W	SPO12	02_STM	TFIID	fragile	TAF1-enriched		TFIID-dominated	M03a-150			2781.1	0.797	1107.07	203.207	1.05277	167.067	502.189	293.502	1.7	0.794	51.9478	0.169	1	0	1	0		0	1	0	3	0.428571	Inducible	Poised		0	1	0	544
20124	chr16	-	794736	794736	Rap1	794555	794568	794494	794737	YPR131C	NAT3	02_STM	TFIID	fragile	TAF1-enriched	TATA_box	TFIID-dominated	M03a-150			1467.47	0.47	691.268	107.41	1.05095	149.481	674.583	380.76	0.625	0.51	222.221	0.535	1	0	1	0	1	0	1	0	4	0.5	Inducible	Poised		0	1	0	545
20141	chr2	-	604375	604375	Rap1	604196	604185	604130	604327	YBR188C	NTC20	02_STM	TFIID	fragile			TFIID-dominated	M03a-150			1307.71	0.403	576.923	142.245	0.70718	153.878	652.096	95.1899	0.61	0.497	63.4918	0.201	1	0	1			0	1	0	3	0.5	Inducible	Poised		0	1	0	546
20173	chr10	-	73751	73751	Fhl1	73461	73454	73392	73603	YJL192C	SOP4	02_STM	TFIID	fragile	TAF1-enriched	TATA_like	TFIID-dominated	M03a-150			1603.57	0.524	722.453	130.633	0.944258	131.895	584.638	111.055	2.79	0.874	418.469	0.735	1	0	1	0	0	0	1	0	3	0.375	Inducible	Induced	RP-like	0	1	0	547
20187	chr2	-	45276	45276	Rap1	45038	45016	44989	45190	YBL093C	ROX3	02_STM	TFIID	fragile	TAF1-enriched	TATA_like	TFIID-dominated	M03a-150			2911.28	0.813	1418.92	243.849	0.918374	241.808	374.768	206.245	0.95	0.651	556.996	0.809	1	0	1	0	0	0	1	0	3	0.375	Inducible	Poised		0	1	0	548
20191	chr16	-	173049	173049	Rap1	172805	172806	172738	172959	YPL199C	zz-YPL199C	02_STM	TFIID	fragile	TAF1-enriched	TATA_like	TFIID-dominated	M03a-150			1875.76	0.618	556.133	153.857	0.937815	149.481	472.208	87.2574	1.38	0.751	300.143	0.639	1	0	1	0	0	0	1	0	3	0.375	Inducible	Poised		0	1	0	549
20198	chr10	-	90327	90327	Sfp1	90142	90127	90069	90288	YJL178C	ATG27	02_STM	TFIID	fragile	TAF1-enriched	TATA_like	TFIID-dominated	M03a-150			1562.15	0.51	878.378	124.827	0.962652	250.601	427.236	230.042	1.68	0.79	686.866	0.861	1	0	1	0	0	0	1	0	3	0.375	Inducible	Induced	RP-like	0	1	0	550
20214	chr5	-	396485	396485	Rap1	396242	396242	396208	396375	YER116C	SLX8	02_STM	TFIID	fragile	TAF1-enriched	TATA_like	TFIID-dominated	M03a-150			1094.69	0.315	680.873	130.633	0.644604	175.86	659.592	293.502	0.41	0.332	352.091	0.684	1	0	1	0	0	0	1	0	3	0.375	Inducible	Poised		0	1	0	551
20235	chr13	-	146170	146170	Rap1	145988	145973	145892	146085	YML064C	TEM1	02_STM	TFIID	fragile	TAF1-depleted	TATA_like	TFIID-dominated	M03a-150			2047.36	0.659	805.613	182.887	0.861132	153.878	614.62	253.84	0.46	0.383	77.9217	0.24	1	0	1	0	0	0	1	0	3	0.375	Inducible	Poised		0	1	0	552
20260	chr7	-	787125	787125	Reb1	786998	787002	786930	787048	YGR147C	NAT2	02_STM	TFIID	fragile	TAF1-enriched	TATA_like	TFIID-dominated	M03a-150			2787.02	0.797	1096.67	194.499	1.10225	211.033	517.18	126.92	1.03	0.675	464.644	0.763	1	0	1	0	0	0	1	0	3	0.375	Inducible	Poised		0	1	0	553
20262	chr15	-	866888	866888	Rap1	866648	866640	866558	866838	YOR292C	zz-YOR292C	02_STM	TFIID	fragile	TAF1-enriched	TATA_like	TFIID-dominated	M03a-150			1633.16	0.535	1533.26	148.051	0.848541	281.377	629.61	317.3	0.34	0.257	1529.57	0.959	1	0	1	0	0	0	1	0	3	0.375	Inducible	Induced	RP-like	0	1	0	554
20313	chr16	+	732018	732018	Rap1	732263	732244	732329	731954	YPR103W	PRE2	02_STM	TFIID	fragile	TAF1-enriched	TATA_like	TFIID-dominated	M03a-150			4881.72	0.912	3341.99	490.601	0.765422	571.547	712.059	245.907	3.375	0.895	216.449	0.527	1	0	1	0	0	0	1	0	3	0.375	Inducible	Induced	RP-like	0	1	0	555
20322	chr2	-	87973	87973	Tbf1	87859	87859	87768	87914	YBL074C	AAR2	02_STM	TFIID		TAF1-enriched	TATA_like	TFIID-dominated	M03a-150			5118.41	0.917	1221.41	310.617	1.26755	435.255	359.777	325.232	0.115	0.059	141.414	0.392	1	0		0	0	0	1	0	2	0.285714	Constitutive			0	1	0	556
20361	chr8	+	383112	383112	Rap1	383361	383278	383225	383087	YHR142W	CHS7	02_STM	TFIID	stable	TAF1-depleted	TATA_like	TFIID-dominated	M03a-150			1360.96	0.426	571.725	69.6711	1.50262	101.12	584.638	293.502	1.245	0.728	2.88599	0.039	1	0	0	0	0	0	1	0	2	0.25	Constitutive			0	1	0	557
20373	chr2	+	415598	415598	Rap1	415844	415876	415913	415666	YBR085W	AAC3	02_STM	TFIID	fragile	TAF1-depleted	TATA_like	SAGA-dominated	M03a-150			792.91	0.194	296.258	72.5741	0.840425	74.7407	539.666	325.232	0.415	0.339	28.8599	0.108	1	0	1	0	0	0	1	0	3	0.375	Inducible	Poised		0	1	0	558
20381	chr15	+	678989	678989	Rap1	679287	679287	679310	679146	YOR184W	SER1	02_STM	CR	fragile			TFIID-dominated	M03a-150			2603.58	0.77	602.91	171.275	1.16932	158.274	742.041	404.557	4.89	0.927	121.212	0.354	1	1	1			0	1	0	4	0.666667	Inducible	Induced	RP-like	0	1	0	559
20414	chr15	+	678989	678989	Rap1	679263	679248	679310	679146	YOR183W	FYV12	02_STM			TAF1-depleted	TATA_box	TFIID-dominated	M03a-150			2804.77	0.799	727.65	159.663	1.35129	162.671	742.041	404.557	0.035	0.02	51.9478	0.169	1			0	1	0	1	0	3	0.5	Inducible	Poised		0	1	0	560
20476	chr9	-	187817	187817	Lys14	187717	187712	187659	187832	YIL094C	LYS12	02_STM	TFIID	fragile	TAF1-depleted	TATA_box	TFIID-dominated	M03a-150			2402.4	0.739	478.17	223.528	0.826741	109.913	479.703	412.489	3.805	0.907	132.756	0.377	1	0	1	0	1	0	1	0	4	0.5	Inducible	Induced	RP-like	0	1	0	561
20485	chr7	-	310785	310785	Rap1	310228	310228	310177	310583	YGL104C	VPS73	02_STM		stable			TFIID-dominated	M03a-150			289.945	0.08	816.008	66.7682	0.334043	96.7233	1281.71	174.515	0.455	0.378	135.642	0.381	1		0			0	1	0	2	0.4	Inducible	Poised		0	1	0	562
20488	chr8	-	115289	115289	Matalpha2	114998	114955	115008	115383	YHR005C	GPA1	02_STM	TFIID		TAF1-depleted	TATA_like	SAGA-dominated	M03a-150			3579.93	0.863	826.403	197.402	1.39502	224.222	352.282	404.557	1.47	0.765	187.589	0.481	1	0		0	0	0	1	0	2	0.285714	Constitutive			0	1	0	563
20489	chr4	+	222036	222036	Rap1	222252	222280	222316	222167	YDL133W	SRF1	02_STM	TFIID	fragile			TFIID-dominated	M03a-150			1502.98	0.485	1096.67	188.693	0.612709	246.205	704.564	277.637	0.555	0.458	282.827	0.614	1	0	1			0	1	0	3	0.5	Inducible	Poised		0	1	0	564
20536	chr8	+	384881	384881	Fkh1	384981	384998	385060	384892	YHR143W	DSE2	02_STM	CR	fragile	TAF1-depleted	TATA_box	SAGA-dominated	M03a-150			1449.72	0.462	738.045	95.7978	1.16409	158.274	419.74	388.692	5.305	0.93	14.43	0.071	1	1	1	0	1	0	1	0	5	0.625	Inducible	Induced	RP-like	0	1	0	565
20538	chr13	+	298701	298701	Rap1	298827	298833	298872	298723	YMR014W	BUD22	02_STM	TFIID	stable	TAF1-enriched	TATA_like	TFIID-dominated	M03a-150			2360.98	0.732	129.938	217.722	0.834153	114.309	532.171	230.042	0.575	0.473	118.326	0.345	1	0	0	0	0	0	1	0	2	0.25	Constitutive			0	1	0	566
20557	chr13	-	23852	23852	Reb1	23724	23716	23659	23784	YML124C	TUB3	02_STM	TFIID	fragile	TAF1-enriched	TATA_like	TFIID-dominated	M03a-150			2088.78	0.67	1616.42	165.469	0.971033	272.584	344.787	142.785	2.095	0.829	1520.92	0.958	1	0	1	0	0	0	1	0	3	0.375	Inducible	Induced	RP-like	0	1	0	567
20559	chr12	-	404318	404318	Zap1	404256	404252	404179	404279	YLR130C	ZRT2	02_STM	CR	stable	TAF1-enriched	TATA_like	TFIID-dominated	M03a-150			5301.84	0.921	1143.45	412.221	0.989358	290.17	577.143	364.895	1.07	0.686	623.374	0.838	1	1	0	0	0	0	1	0	3	0.375	Inducible	Induced	RP-like	0	1	0	568
20572	chr7	-	726786	726786	Rap1	726511	726515	726407	726700	YGR117C	zz-YGR117C	02_STM	TFIID	fragile	TAF1-enriched	TATA_like	TFIID-dominated	M03a-150			1082.85	0.31	660.083	145.148	0.573872	180.257	502.189	206.245	0.58	0.475	519.478	0.792	1	0	1	0	0	0	1	0	3	0.375	Inducible	Poised		0	1	0	569
20583	chr12	-	522401	522401	Rap1	522155	522155	522101	522254	YLR183C	TOS4	02_STM	TFIID	fragile	TAF1-depleted	TATA_like	TFIID-dominated	M03a-150			449.71	0.106	213.098	69.6711	0.496519	87.9302	637.106	174.515	0.655	0.527	8.65797	0.056	1	0	1	0	0	0	1	0	3	0.375	Inducible	Poised		0	1	0	570
20591	chr13	-	296971	296971	Rap1	296830	296798	296731	296945	YMR013C	SEC59	02_STM	TFIID	fragile	TAF1-enriched	TATA_like	TFIID-dominated	M03a-150			2491.16	0.752	1029.11	220.625	0.868565	254.998	427.236	349.03	0.37	0.289	173.159	0.454	1	0	1	0	0	0	1	0	3	0.375	Inducible	Poised		0	1	0	571
20613	chr4	+	1450972	1450972	Swi4	1451236	1451236	1451248	1450873	YDR501W	PLM2	02_STM	TFIID	fragile			TFIID-dominated	M03a-150			538.469	0.126	285.863	101.604	0.407669	101.12	404.75	237.975	0.17	0.091	5.77198	0.047	1	0	1			0	1	0	3	0.5	Inducible	Poised		0	1	0	572
20655	chr8	-	126108	126108	Rap1	125946	125931	125919	126294	YHR009C	TDA3	02_STM	TFIID	fragile	TAF1-enriched	TATA_like	TFIID-dominated	M03a-150			2017.78	0.653	1268.19	188.693	0.822574	290.17	682.078	325.232	2.125	0.831	490.618	0.776	1	0	1	0	0	0	1	0	3	0.375	Inducible	Poised		0	1	0	573
20670	chr7	-	277232	277232	Rap1	276790	276745	276701	277172	YGL124C	MON1	02_STM	TFIID	stable			TFIID-dominated	M03a-150			810.661	0.199	379.418	127.73	0.488205	167.067	449.722	230.042	0.205	0.12	126.984	0.365	1	0	0			0	1	0	2	0.333333	Constitutive			0	1	0	574
20677	chr8	-	401197	401197	Mcm1	401020	401019	400972	401163	YHR151C	MTC6	02_STM	TFIID	fragile	TAF1-enriched	TATA_like	TFIID-dominated	M03a-150			1721.92	0.566	660.083	159.663	0.829591	171.464	509.685	341.097	0.28	0.193	77.9217	0.24	1	0	1	0	0	0	1	0	3	0.375	Inducible	Poised		0	1	0	575
20685	chr8	+	396993	396993	Mcm1	397159	397198	397242	397006	YHR150W	PEX28	02_STM	TFIID	fragile	TAF1-enriched	TATA_like	TFIID-dominated	M03a-150			757.406	0.184	467.775	78.38	0.743327	162.671	374.768	253.84	0.225	0.14	135.642	0.381	1	0	1	0	0	0	1	0	3	0.375	Inducible	Poised		0	1	0	576
20710	chr5	-	396485	396485	Rap1	396291	396265	396208	396375	YER115C	SPR6	02_STM	TFIID	stable			TFIID-dominated	M03a-150			1147.94	0.338	805.613	148.051	0.596438	140.688	659.592	293.502	0.785	0.593	329.003	0.664	1	0	0			0	1	0	2	0.333333	Constitutive			0	1	0	577
20747	chr12	-	241942	241942	Rap1	241477	241477	241473	241733	YLR047C	FRE8	02_STM	TFIID	fragile	TAF1-enriched	TATA_like	TFIID-dominated	M03a-150			106.51	0.047	124.74	95.7978	0.0855249	140.688	614.62	87.2574	0.205	0.12	37.5179	0.133	1	0	1	0	0	0	1	0	3	0.375	Inducible	Poised		0	1	0	578
20763	chr13	-	280005	280005	Hms2	279777	279741	279628	279922	YMR006C	PLB2	02_STM	CR	fragile			TFIID-dominated	M03a-150			2745.6	0.79	239.085	159.663	1.32278	109.913	464.712	245.907	1.035	0.678	121.212	0.354	1	1	1			0	1	0	4	0.666667	Inducible	Poised		0	1	0	579
20808	chr4	-	1434526	1434526	Tbf1	1434369	1434369	1434294	1434413	YDR490C	PKH1	02_STM	TFIID	fragile	TAF1-enriched	TATA_like	TFIID-dominated	M03a-150			727.82	0.173	571.725	89.9919	0.622125	136.292	367.273	388.692	0.365	0.284	461.758	0.761	1	0	1	0	0	0	1	0	3	0.375	Inducible	Poised		0	1	0	580
20833	chr8	+	505929	505929	Fhl1	506085	506131	506115	505740	YHR204W	MNL1	02_STM	TFIID	stable	TAF1-enriched	TATA_like	TFIID-dominated	M03a-150			822.496	0.203	410.603	139.342	0.454054	145.085	427.236	150.717	0.455	0.378	8.65797	0.056	1	0	0	0	0	0	1	0	2	0.25	Constitutive			0	1	0	581
20889	chr8	-	75158	75158	Fhl1	75041	75041	74997	75213	YHL016C	DUR3	02_STM			TAF1-enriched	TATA_box	SAGA-dominated	M03a-150			710.068	0.169	748.44	127.73	0.427624	162.671	689.573	158.65	0.15	0.078	63.4918	0.201	1			0	1	0	1	0	3	0.5	Inducible	Poised		0	1	0	582
20922	chr2	-	87973	87973	Tbf1	87831	87831	87768	87914	YBL075C	SSA3	02_STM	TFIID				TFIID-dominated	M03a-150			3017.79	0.823	1049.9	313.52	0.740424	435.255	359.777	325.232	0.23	0.143	184.703	0.477	1	0				0	1	0	2	0.4	Inducible	Poised		0	1	0	583
20944	chr16	-	654031	654031	Rap1	653819	653802	653757	653974	YPR042C	PUF2	02_STM	TFIID	fragile	TAF1-enriched	TATA_like	TFIID-dominated	M03a-150			2804.77	0.799	2245.32	296.102	0.728638	540.771	914.434	222.11	0.325	0.241	236.651	0.558	1	0	1	0	0	0	1	0	3	0.375	Inducible	Poised		0	1	0	584
20949	chr12	-	241942	241942	Rap1	241712	241732	241638	241816	YLR046C	zz-YLR046C	02_STM	TFIID				TFIID-dominated	M03a-150			1461.56	0.467	1133.06	139.342	0.806844	211.033	614.62	87.2574	0.48	0.399	57.7198	0.19	1	0				0	1	0	2	0.4	Inducible	Poised		0	1	0	585
20973	chr9	-	68476	68476	Rap1	68230	68205	68142	68341	YIL149C	MLP2	02_STM	TFIID	fragile	TAF1-depleted	TATA_like	TFIID-dominated	M03a-150			1674.58	0.551	1018.71	185.79	0.693331	254.998	577.143	245.907	0.675	0.537	95.2377	0.289	1	0	1	0	0	0	1	0	3	0.375	Inducible	Poised		0	1	0	586
40219	chr5	-	576382	576382	NFR	576232	576232		576607	YER190C-B	zz-YER190C-B	04_UNB					TFIID-dominated	M03a-150			59.1724	0.027	72.765	214.819	0.0211886	96.7233	359.777	301.435		0	0	0	0					0	1	0	1	0.25	Constitutive			0	1	0	587
20058	chr15	-	232231	232231	Hms2	231799	231799	231809	232128	YOL052C-A	DDR2	02_STM		stable			TFIID-dominated	M03b-150	H02a-150	H02aNotM02ab	337.283	0.086	12323.3	52.2534	0.496519	228.619	269.833	634.599	0.765	0.582	109.668	0.325	1		0			0	1	1	3	0.6	Inducible	Poised		0	0	1	588
20171	chr14	+	559412	559412	Cbf1	559706	559746	559710	559335	YNL036W	NCE103	02_STM	CR		TAF1-depleted	TATA_box	SAGA-dominated	M03b-150	H02a-150	H02aNotM02ab	4520.77	0.902	14714.1	374.482	0.928619	725.425	262.338	1784.81	0.555	0.458	747.471	0.874	1	1		0	1	0	1	1	5	0.714286	Inducible	Induced	RP-like	0	0	1	589
20176	chr7	-	428238	428238	Abf1	428051	428057	428011	428386	YGL037C	PNC1	02_STM	CR	fragile	TAF1-depleted	TATA_box	SAGA-dominated	M03b-150	H02a-150	H02aNotM02ab	2645	0.776	16372.1	87.0889	2.33625	364.911	254.842	1673.76	9.29	0.952	329.003	0.664	1	1	1	0	1	0	1	1	6	0.75	Inducible	Induced	RP-like	0	0	1	590
20358	chr12	+	658414	658414	Abf1	658614	658614	658710	658475	YLR257W	zz-YLR257W	02_STM	TFIID	fragile	TAF1-depleted	TATA_box	SAGA-dominated	M03b-150	H02a-150	H02aNotM02ab	6597.72	0.939	7338.87	304.811	1.66502	369.307	254.842	626.667	4.225	0.916	288.599	0.624	1	0	1	0	1	0	1	1	5	0.625	Inducible	Induced	RP-like	0	0	1	591
20378	chr14	-	559412	559412	Cbf1	559185	559135		559510	YNL037C	IDH1	02_STM	CR	fragile	TAF1-depleted	TATA_box	SAGA-dominated	M03b-150	H02a-150	H02aNotM02ab	7106.6	0.944	7505.19	400.609	1.36458	400.083	224.861	1166.08	2.775	0.874	225.107	0.54	1	1	1	0	1	0	1	1	6	0.75	Inducible	Induced	RP-like	0	0	1	592
20382	chr12	+	1012244	1012244	Rap1	1012417	1012458	1012487	1012233	YLR438W	CAR2	02_STM		fragile	TAF1-depleted	TATA_box	SAGA-dominated	M03b-150	H02a-150	H02aNotM02ab	1792.92	0.589	2598.75	37.7385	3.65454	153.878	247.347	1086.75	1.8	0.804	279.941	0.61	1		1	0	1	0	1	1	5	0.714286	Inducible	Poised		0	0	1	593
20498	chr15	+	770266	770266	Tea1	770697	770664		770289	YOR230W	WTM1	02_STM	CR	stable	TAF1-depleted	TATA_like	SAGA-dominated	M03b-150	H02a-150	H02aNotM02ab	2491.16	0.752	4272.35	89.9919	2.12939	153.878	224.861	1158.14	8.32	0.95	239.537	0.562	1	1	0	0	0	0	1	1	4	0.5	Inducible	Induced	RP-like	0	0	1	594
20539	chr14	+	481089	481089	Hsf1	481265	481265	481281	481122	YNL077W	APJ1	02_STM	TFIID	fragile	TAF1-depleted	TATA_like	TFIID-dominated	M03b-150	H02a-150	H02aNotM02ab	1112.44	0.322	10940.7	127.73	0.669945	426.462	262.338	3593.42	0.155	0.085	1269.84	0.944	1	0	1	0	0	0	1	1	4	0.5	Inducible	Induced	RP-like	0	0	1	595
20662	chr12	-	665208	665208	Ume6	665078	665059	665007	665181	YLR259C	HSP60	02_STM	TFIID	fragile	TAF1-depleted	TATA_box	TFIID-dominated	M03b-150	H02a-150	H02aNotM02ab	8290.05	0.952	19085.2	333.841	1.91018	1011.2	262.338	2649.45	5.45	0.932	701.296	0.865	1	0	1	0	1	0	1	1	5	0.625	Inducible	Induced	RP-like	0	0	1	596
41770	chr5	+	364366	364366	NFR	364516	364516	364640	364536	YER103W	SSA4	04_UNB	TFIID	stable	TAF1-depleted	TATA_like	SAGA-dominated	M03b-150	H02a-150	H02aNotM02ab	319.531	0.084	57162.1	72.5741	0.338679	896.889	262.338	15682.5	0.745	0.574	28.8599	0.108	0	0	0	0	0	0	1	1	2	0.25	Constitutive			0	0	1	597
20217	chr16	+	297174	297174	Yrr1	297444	297457	297490	297251	YPL135W	ISU1	02_STM	CR	fragile	TAF1-depleted	TATA_box	SAGA-dominated	M03b-150	H02b-150		6656.89	0.939	5951.14	316.423	1.6183	430.858	239.852	2562.19	1.38	0.751	735.927	0.873	1	1	1	0	1	0	1	1	6	0.75	Inducible	Induced	RP-like	0	0	0	598
20323	chr10	+	705382	705382	War1	705648	705677	705675	705450	YJR148W	BAT2	02_STM	CR	fragile	TAF1-enriched	TATA_like	TFIID-dominated	M03b-150	H02b-150		3106.55	0.831	3482.33	153.857	1.55316	263.791	269.833	1404.05	4.175	0.915	424.241	0.738	1	1	1	0	0	0	1	1	5	0.625	Inducible	Induced	RP-like	0	0	0	599
20456	chr15	+	579909	579909	Rsc3	580144	580144	580065	579978	YOR136W	IDH2	02_STM	CR	fragile	TAF1-depleted	TATA_box	SAGA-dominated	M03b-150	H02b-150		1656.83	0.544	2312.89	121.924	1.0453	145.085	277.328	2006.92	5.76	0.934	473.302	0.768	1	1	1	0	1	0	1	1	6	0.75	Inducible	Induced	RP-like	0	0	0	600
20774	chr4	+	1362485	1362485	Reb1	1362703	1362740	1362758	1362511	YDR452W	PPN1	02_STM	TFIID	fragile	TAF1-enriched	TATA_like	TFIID-dominated	M03b-150	H02b-150		2159.79	0.691	2151.77	133.536	1.24414	206.636	292.319	1062.95	2.88	0.879	112.554	0.331	1	0	1	0	0	0	1	1	4	0.5	Inducible	Induced	RP-like	0	0	0	601
20979	chr11	+	99928	99928	Ino2	100108	100118	100168	99793	YKL182W	FAS1	02_STM	CR	fragile			TFIID-dominated	M03b-150	H02b-150		3414.25	0.854	3061.33	142.245	1.84635	237.412	292.319	1086.75	3.415	0.897	204.905	0.509	1	1	1			0	1	1	5	0.833333	Inducible	Induced	RP-like	0	0	0	602
20984	chr15	+	170654	170654	Hsf1	170747	170785	170784	170637	YOL081W	IRA2	02_STM	TFIID	stable	TAF1-depleted	TATA_like	TFIID-dominated	M03b-150	H02b-150		852.082	0.212	3191.27	148.051	0.442717	316.549	307.31	8003.88	0.33	0.25	900.429	0.904	1	0	0	0	0	0	1	1	3	0.375	Inducible	Induced	RP-like	0	0	0	603
20005	chr7	-	483247	483247	Spt7HS	483097	483097	483059	483186	YGL007C-A	zz-YGL007C-A	02_STM	TFIID				TFIID-dominated	M03b-150	H03a-150		1260.37	0.385	540.54	49.3504	1.96456	65.9477	344.787	959.831	0.065	0.035	216.449	0.527	1	0				0	1	1	3	0.6	Inducible	Poised		0	0	0	604
20017	chr2	-	614273	614273	Gcr1	614243	614243		614372	YBR196C-A	zz-YBR196C-A	02_STM					TFIID-dominated	M03b-150	H03a-150		1313.63	0.406	680.873	72.5741	1.39235	101.12	209.87	2284.56	0.12	0.062	357.863	0.689	1					0	1	1	3	0.75	Inducible	Poised		0	0	0	605
20048	chr9	+	254362	254362	Abf1	254473	254473		254098	YIL054W	zz-YIL054W	02_STM					TFIID-dominated	M03b-150	H03a-150		53.2551	0.024	129.938	29.0296	0.141116	74.7407	277.328	1634.09	0.015	0.008	0	0	1					0	1	1	3	0.75	Inducible	Poised		0	0	0	606
20063	chr4	+	769238	769238	Reb1	769457	769486	769549	769174	YDR156W	RPA14	02_STM	TFIID	fragile	TAF1-enriched	TATA_like	TFIID-dominated	M03b-150	H03a-150		2662.76	0.778	987.525	275.782	0.742716	263.791	307.31	3450.63	0.99	0.664	1191.91	0.936	1	0	1	0	0	0	1	1	4	0.5	Inducible	Induced	RP-like	0	0	0	607
20080	chr5	+	222473	222473	Hsf1	222528	222569	222669	222504	YER035W	EDC2	02_STM	CR	fragile	TAF1-depleted	TATA_like	SAGA-dominated	M03b-150	H03a-150		3236.73	0.842	9854.46	217.722	1.14356	1274.99	254.842	1856.2	0.885	0.627	1593.07	0.962	1	1	1	0	0	0	1	1	5	0.625	Inducible	Induced	RP-like	0	0	0	608
20103	chr12	-	1012244	1012244	Rap1	1012098	1012087	1011979	1012233	YLR437C	DIF1	02_STM	TFIID	fragile	TAF1-enriched	TATA_like	TFIID-dominated	M03b-150	H03a-150		1828.43	0.604	1460.5	171.275	0.821184	189.05	239.852	1411.98	0.945	0.65	1177.48	0.935	1	0	1	0	0	0	1	1	4	0.5	Inducible	Induced	RP-like	0	0	0	609
20128	chr7	+	809816	809816	Cin5	809997	809997	810039	809917	YGR161W-C	zz-YGR161W-C	02_STM	TFIID	fragile	TAF1-enriched	TATA_like	TFIID-dominated	M03b-150	H03a-150		491.131	0.114	940.748	49.3504	0.765532	92.3268	254.842	5171.98	0.39	0.31	536.794	0.801	1	0	1	0	0	0	1	1	4	0.5	Inducible	Poised		0	0	0	610
20215	chr15	+	370991	370991	Ume6	371169	371169	371138	370983	YOR020W-A	MCO10	02_STM	TFIID		TAF1-enriched	TATA_like	TFIID-dominated	M03b-150	H03a-150		284.027	0.08	3102.91	130.633	0.167249	611.115	299.814	3363.38	1.835	0.808	0	0	1	0		0	0	0	1	1	3	0.428571	Inducible	Poised		0	0	0	611
20218	chr16	+	576233	576233	Bas1	576461	576461	576445	576329	YPR009W	SUT2	02_STM	TFIID	fragile	TAF1-depleted	TATA_like	TFIID-dominated	M03b-150	H03a-150		1313.63	0.406	893.97	145.148	0.696173	268.187	299.814	1055.02	0.63	0.514	121.212	0.354	1	0	1	0	0	0	1	1	4	0.5	Inducible	Poised		0	0	0	612
20362	chr13	+	675272	675272	Gcr1	675721	675721	675734	675260	YMR206W	zz-YMR206W	02_STM		stable			TFIID-dominated	M03b-150	H03a-150		100.593	0.045	197.505	63.8652	0.12116	219.826	344.787	2157.64	0.11	0.057	66.3778	0.207	1		0			0	1	1	3	0.6	Inducible	Poised		0	0	0	613
20398	chr16	+	789784	789784	Cin5	789877	789910	789929	789738	YPR127W	zz-YPR127W	02_STM	TFIID		TAF1-depleted	TATA_box	TFIID-dominated	M03b-150	H03a-150		964.51	0.255	1169.44	133.536	0.555602	241.808	277.328	1419.92	0.82	0.605	158.729	0.425	1	0		0	1	0	1	1	4	0.571429	Inducible	Poised		0	0	0	614
20458	chr11	+	463600	463600	Swi4	463711	463752	463764	463608	YKR013W	PRY2	02_STM	CR	stable	TAF1-depleted	TATA_box	SAGA-dominated	M03b-150	H03a-150		2017.78	0.653	1226.61	194.499	0.79802	268.187	314.805	943.966	3.19	0.891	40.4039	0.142	1	1	0	0	1	0	1	1	5	0.625	Inducible	Induced	RP-like	0	0	0	615
20459	chr13	-	540587	540587	Stp1	540102	540110	540034	540319	YMR135C	GID8	02_STM	TFIID	fragile	TAF1-enriched	TATA_like	TFIID-dominated	M03b-150	H03a-150		1189.36	0.354	1408.52	52.2534	1.75088	211.033	224.861	904.304	0.75	0.575	1898.98	0.975	1	0	1	0	0	0	1	1	4	0.5	Inducible	Induced	RP-like	0	0	0	616
20544	chr2	-	292047	292196	Hsf1	292046	292076		292174	YBR025C	OLA1	02_STM	TFIID	stable	TAF1-enriched	TATA_like	TFIID-dominated	M03b-150	H03a-150		5733.8	0.927	1761.95	612.525	0.720071	347.324	262.338	1189.87	7.46	0.947	86.5797	0.269	1	0	0	0	0	0	1	1	3	0.375	Inducible	Induced	RP-like	0	0	0	617
20598	chr15	-	891925	891925	Put3	891608	891617	891579	891817	YOR306C	MCH5	02_STM	CR	fragile	TAF1-enriched	TATA_box	TFIID-dominated	M03b-150	H03a-150		2568.08	0.765	1023.91	197.402	1.00073	153.878	262.338	1721.35	0.585	0.479	204.905	0.509	1	1	1	0	1	0	1	1	6	0.75	Inducible	Poised		0	0	0	618
20654	chr10	+	521861	521861	Abf1	522011	521990	522032	521864	YJR046W	TAH11	02_STM	TFIID	fragile	TAF1-enriched	TATA_like	TFIID-dominated	M03b-150	H03a-150		2538.49	0.759	6153.84	261.267	0.747392	694.649	292.319	2340.08	0.465	0.386	1679.65	0.965	1	0	1	0	0	0	1	1	4	0.5	Inducible	Induced	RP-like	0	0	0	619
20698	chr12	+	677941	677941	Stp1	677910	677910	677953	677807	YLR267W	BOP2	02_STM	CR	stable			TFIID-dominated	M03b-150	H03a-150		278.11	0.078	285.863	58.0593	0.36847	109.913	292.319	1404.05	0.125	0.063	69.2638	0.214	1	1	0			0	1	1	4	0.666667	Inducible	Poised		0	0	0	620
20736	chr5	-	491225	491225	Mig1	490810	490850	490724	491062	YER158C	zz-YER158C	02_STM		stable			SAGA-dominated	M03b-150	H03a-150		857.999	0.216	535.343	136.439	0.483731	215.429	314.805	1372.32	0.365	0.284	210.677	0.519	1		0			0	1	1	3	0.6	Inducible	Poised		0	0	0	621
20752	chr12	-	677941	677941	Stp1	677739	677739	677660	677807	YLR266C	PDR8	02_STM	TFIID	stable	TAF1-enriched	TATA_like	TFIID-dominated	M03b-150	H03a-150		378.703	0.093	504.158	52.2534	0.557496	118.706	247.347	1285.06	0.445	0.367	265.511	0.595	1	0	0	0	0	0	1	1	3	0.375	Inducible	Poised		0	0	0	622
20760	chr13	+	335023	335023	Mcm1	335173	335209	335194	335012	YMR032W	HOF1	02_STM	TFIID	fragile	TAF1-depleted	TATA_like	TFIID-dominated	M03b-150	H03a-150		1218.95	0.366	930.353	116.119	0.807497	127.499	224.861	1134.35	0.355	0.274	63.4918	0.201	1	0	1	0	0	0	1	1	4	0.5	Inducible	Poised		0	0	0	623
20782	chr10	+	633293	633293	Lys14	633473	633469	633534	633347	YJR110W	YMR1	02_STM	TFIID	fragile	TAF1-enriched	TATA_like	TFIID-dominated	M03b-150	H03a-150		1627.24	0.532	951.143	84.186	1.48686	136.292	262.338	1007.43	0.355	0.274	98.1237	0.296	1	0	1	0	0	0	1	1	4	0.5	Inducible	Poised		0	0	0	624
20783	chr13	+	253444	253444	Azf1	253686	253656	253722	253347	YML007W	YAP1	02_STM	CR	fragile	TAF1-enriched	TATA_like	TFIID-dominated	M03b-150	H03a-150		5372.85	0.921	3674.63	484.795	0.852518	589.133	322.301	975.696	0.79	0.594	354.977	0.686	1	1	1	0	0	0	1	1	5	0.625	Inducible	Induced	RP-like	0	0	0	625
20787	chr10	+	236736	236736	Cad1	236861	236819	236862	236676	YJL100W	LSB6	02_STM	TFIID	fragile	TAF1-enriched		TFIID-dominated	M03b-150	H03a-150		1603.57	0.524	795.218	211.916	0.582077	307.756	329.796	1205.74	0.25	0.163	204.905	0.509	1	0	1	0		0	1	1	4	0.571429	Inducible	Poised		0	0	0	626
20796	chr12	-	39525	39674	Spt7HS	39524	39542	39475	39544	YLL051C	FRE6	02_STM	TFIID	stable	TAF1-enriched	TATA_like	TFIID-dominated	M03b-150	H03a-150		1585.82	0.517	805.613	232.237	0.525265	184.654	262.338	951.899	0.44	0.363	447.328	0.753	1	0	0	0	0	0	1	1	3	0.375	Inducible	Poised		0	0	0	627
20810	chr6	+	90803	90803	Rpn4	90938	90986	91007	90799	YFL023W	BUD27	02_STM	TFIID	fragile	TAF1-enriched	TATA_like	TFIID-dominated	M03b-150	H03a-150		1331.38	0.414	93.555	136.439	0.750617	57.1547	292.319	1086.75	0.3	0.213	95.2377	0.289	1	0	1	0	0	0	1	1	4	0.5	Inducible	Poised		0	0	0	628
20858	chr7	+	428238	428238	Abf1	428514	428525	428622	428247	YGL036W	zz-YGL036W	02_STM	TFIID	fragile			TFIID-dominated	M03b-150	H03a-150		1366.88	0.429	1626.82	110.313	0.953152	276.98	224.861	1729.28	0.6	0.492	1826.83	0.972	1	0	1			0	1	1	4	0.666667	Inducible	Induced	RP-like	0	0	0	629
20864	chr13	-	347214	347214	Sut1	346999	346982	346916	347081	YMR037C	MSN2	02_STM	CR	fragile			TFIID-dominated	M03b-150	H03a-150		2088.78	0.67	1580.04	156.76	1.02498	294.566	209.87	1713.42	0.615	0.502	138.528	0.387	1	1	1			0	1	1	5	0.833333	Inducible	Poised		0	0	0	630
20907	chr6	-	90803	90803	Rap1	90751	90751		90879	YFL024C	EPL1	02_STM	TFIID	fragile	TAF1-enriched	TATA_like	TFIID-dominated	M03b-150	H03a-150		372.786	0.091	228.69	121.924	0.235193	180.257	269.833	959.831	0.495	0.414	2.88599	0.039	1	0	1	0	0	0	1	1	4	0.5	Inducible	Poised		0	0	0	631
20914	chr2	+	407353	407353	Sgf73	407340	407340	407420	407299	YBR083W	TEC1	02_STM	CR	stable	TAF1-depleted	TATA_box	SAGA-dominated	M03b-150	H03a-150		2242.63	0.71	2910.6	113.216	1.52373	307.756	337.291	1102.62	1.795	0.803	2.88599	0.039	1	1	0	0	1	0	1	1	5	0.625	Inducible	Poised		0	0	0	632
41735	chr13	-	777396	777396	NFR	777246	777246		777301	YMR252C	MLO1	04_UNB	TFIID	stable			TFIID-dominated	M03b-150	H03a-150		1366.88	0.429	956.34	145.148	0.724396	171.464	247.347	975.696	0.88	0.626	262.625	0.591	0	0	0			0	1	1	2	0.333333	Constitutive			0	0	0	633
20029	chr2	-	165261	165261	Reb1	164858	164880	164870	165245	YBL029C-A	zz-YBL029C-A	02_STM	TFIID	fragile	TAF1-depleted	TATA_like	TFIID-dominated	M03b-150	H03b-150		881.668	0.222	1127.86	98.7008	0.687134	219.826	262.338	594.937	1.05	0.681	199.133	0.5	1	0	1	0	0	0	1	1	4	0.5	Inducible	Poised		0	0	0	634
20041	chr8	+	540787	540636	Cbf1	540786	540730		540355	YHR213W-B	zz-YHR213W-B	02_STM					TFIID-dominated	M03b-150	H03b-150		1686.41	0.555	883.575	98.7008	1.31432	127.499	239.852	475.949	0	0	0	0	1					0	1	1	3	0.75	Inducible	Poised		0	0	0	635
20105	chr5	+	342622	342622	Lys14	342814	342820	342897	342650	YER092W	IES5	02_STM	TFIID	fragile	TAF1-enriched	TATA_like	TFIID-dominated	M03b-150	H03b-150		2284.05	0.717	893.97	211.916	0.829084	298.963	247.347	626.667	0.985	0.663	366.521	0.696	1	0	1	0	0	0	1	1	4	0.5	Inducible	Poised		0	0	0	636
20110	chr16	+	228122	228122	Yrr1	228215	228217	228234	227998	YPL170W	DAP1	02_STM	TFIID	fragile	TAF1-enriched	TATA_like	TFIID-dominated	M03b-150	H03b-150		1668.66	0.549	1081.08	153.857	0.834271	316.549	217.365	769.452	1.105	0.694	248.195	0.573	1	0	1	0	0	0	1	1	4	0.5	Inducible	Poised		0	0	0	637
20147	chr2	-	380122	380122	Swi4	379989	379982	379964	380116	YBR070C	ALG14	02_STM	TFIID	fragile	TAF1-enriched	TATA_like	TFIID-dominated	M03b-150	H03b-150		1005.93	0.275	592.515	116.119	0.666381	149.481	209.87	507.679	0.615	0.502	144.3	0.398	1	0	1	0	0	0	1	1	4	0.5	Inducible	Poised		0	0	0	638
20177	chr13	-	637213	637213	Bas1	637070	637094	637033	637215	YMR188C	MRPS17	02_STM	TFIID	fragile	TAF1-depleted	TATA_like	TFIID-dominated	M03b-150	H03b-150		3230.81	0.841	1881.5	342.55	0.725512	466.03	239.852	626.667	1.69	0.792	129.87	0.37	1	0	1	0	0	0	1	1	4	0.5	Inducible	Poised		0	0	0	639
20208	chr9	+	139302	139302	Hms2	139609	139619	139697	139489	YIL118W	RHO3	02_STM	TFIID	fragile	TAF1-depleted	TATA_like	TFIID-dominated	M03b-150	H03b-150		2615.42	0.771	1044.7	98.7008	2.03834	224.222	284.824	761.519	1.83	0.807	109.668	0.325	1	0	1	0	0	0	1	1	4	0.5	Inducible	Poised		0	0	0	640
20219	chr8	-	123841	123841	Cad1	123691	123691	123623	123767	YHR007C-A	zz-YHR007C-A	02_STM	CR		TAF1-depleted	TATA_like	TFIID-dominated	M03b-150	H03b-150		1982.27	0.644	2344.07	179.984	0.847202	285.773	217.365	460.084	0.425	0.348	565.654	0.815	1	1		0	0	0	1	1	4	0.571429	Inducible	Poised		0	0	0	641
20296	chr2	-	159885	159885	Abf1	159755	159712	159665	159908	YBL033C	RIB1	02_STM	CR	fragile	TAF1-enriched	TATA_box	TFIID-dominated	M03b-150	H03b-150		1792.92	0.589	1652.81	78.38	1.7596	215.429	277.328	571.139	0.685	0.543	481.96	0.772	1	1	1	0	1	0	1	1	6	0.75	Inducible	Poised		0	0	0	642
20397	chr9	-	420891	420891	Lys14	420809	420808	420769	420909	YIR034C	LYS1	02_STM	TFIID	fragile	TAF1-depleted	TATA_box	SAGA-dominated	M03b-150	H03b-150		1136.11	0.331	784.823	139.342	0.627182	153.878	307.31	563.207	1.17	0.711	548.338	0.806	1	0	1	0	1	0	1	1	5	0.625	Inducible	Poised		0	0	0	643
20427	chr5	-	461798	461947	Mac1	461797	461778	461736	461832	YER145C	FTR1	02_STM	CR	fragile	TAF1-depleted	TATA_box	TFIID-dominated	M03b-150	H03b-150		3970.47	0.883	790.02	293.199	1.04168	136.292	254.842	753.587	2.15	0.833	513.706	0.789	1	1	1	0	1	0	1	1	6	0.75	Inducible	Induced	RP-like	0	0	0	644
20490	chr7	+	472601	472601	Nrg2	472786	472813	472834	472616	YGL012W	ERG4	02_STM	CR	fragile	TAF1-enriched	TATA_like	TFIID-dominated	M03b-150	H03b-150		3526.67	0.86	1502.08	220.625	1.22961	254.998	224.861	713.924	3.55	0.901	484.846	0.773	1	1	1	0	0	0	1	1	5	0.625	Inducible	Induced	RP-like	0	0	0	645
20524	chr4	+	156160	156160	Hap3	156276	156311	156343	156110	YDL170W	UGA3	02_STM	CR	fragile	TAF1-enriched	TATA_like	TFIID-dominated	M03b-150	H03b-150		846.165	0.211	561.33	72.5741	0.896871	92.3268	269.833	690.127	0.335	0.256	199.133	0.5	1	1	1	0	0	0	1	1	5	0.625	Inducible	Poised		0	0	0	646
20551	chr12	-	329501	329501	Tbf1	329282	329284	329226	329482	YLR094C	GIS3	02_STM	TFIID	fragile	TAF1-enriched	TATA_like	TFIID-dominated	M03b-150	H03b-150		4544.44	0.903	1309.77	328.035	1.06566	206.636	307.31	602.869	0.385	0.304	591.628	0.826	1	0	1	0	0	0	1	1	4	0.5	Inducible	Induced	RP-like	0	0	0	647
20564	chr12	+	789965	789965	Swi4	790281	790238	790331	790054	YLR332W	MID2	02_STM	TFIID	fragile	TAF1-enriched	TATA_like	TFIID-dominated	M03b-150	H03b-150		3289.98	0.846	1221.41	165.469	1.52945	219.826	247.347	571.139	0.91	0.637	80.8077	0.251	1	0	1	0	0	0	1	1	4	0.5	Inducible	Poised		0	0	0	648
20584	chr11	-	428882	428882	Fkh1	428727	428733		428829	YKL008C	LAC1	02_STM	CR	fragile	TAF1-depleted	TATA_like	TFIID-dominated	M03b-150	H03b-150		2568.08	0.765	1335.76	89.9919	2.19514	105.516	292.319	523.544	1.92	0.815	14.43	0.071	1	1	1	0	0	0	1	1	5	0.625	Inducible	Poised		0	0	0	649
20603	chr7	-	427067	427067	Mbp1	426912	426897	426898	426986	YGL038C	OCH1	02_STM	CR	fragile	TAF1-depleted	TATA_box	TFIID-dominated	M03b-150	H03b-150		4650.95	0.905	1715.18	217.722	1.64322	250.601	299.814	698.059	0.94	0.647	519.478	0.792	1	1	1	0	1	0	1	1	6	0.75	Inducible	Induced	RP-like	0	0	0	650
20606	chr12	-	710738	710738	Rap1	710206	710206	710237	710564	YLR286C	CTS1	02_STM	CR	stable	TAF1-depleted	TATA_box	SAGA-dominated	M03b-150	H03b-150		218.938	0.068	93.555	60.9622	0.276259	61.5512	277.328	475.949	10.4	0.958	300.143	0.639	1	1	0	0	1	0	1	1	5	0.625	Inducible	Induced	RP-like	0	0	0	651
20665	chr5	+	27355	27355	Sok2	27609	27624	27746	27472	YEL065W	SIT1	02_STM	CR	stable	TAF1-depleted	TATA_box	TFIID-dominated	M03b-150	H03b-150		5923.15	0.929	1122.66	275.782	1.65213	206.636	299.814	769.452	0.795	0.597	323.231	0.659	1	1	0	0	1	0	1	1	5	0.625	Inducible	Induced	RP-like	0	0	0	652
20693	chr12	-	253425	253425	Abf1	253153	253164	253076	253264	YLR055C	SPT8	02_STM	TFIID	fragile	TAF1-enriched	TATA_like	TFIID-dominated	M03b-150	H03b-150		1680.5	0.553	873.18	188.693	0.685076	263.791	307.31	824.979	0.415	0.34	158.729	0.425	1	0	1	0	0	0	1	1	4	0.5	Inducible	Poised		0	0	0	653
20699	chr15	+	522774	522774	Stp1	522959	522936	522977	522781	YOR108W	LEU9	02_STM	TFIID	fragile	TAF1-enriched	TATA_like	TFIID-dominated	M03b-150	H03b-150		4082.89	0.889	166.32	261.267	1.2021	79.1372	254.842	523.544	1.41	0.756	124.098	0.36	1	0	1	0	0	0	1	1	4	0.5	Inducible	Induced	RP-like	0	0	0	654
20728	chr14	-	107321	107321	Swi4	107116	107159	107129	107283	YNL283C	WSC2	02_STM	TFIID	fragile	TAF1-depleted	TATA_like	TFIID-dominated	M03b-150	H03b-150		2781.1	0.796	1366.94	249.655	0.856906	228.619	277.328	674.262	1.145	0.707	8.65797	0.056	1	0	1	0	0	0	1	1	4	0.5	Inducible	Poised		0	0	0	655
20746	chr7	-	766281	766281	Stp4	765882	765882	765945	766121	YGR138C	TPO2	02_STM		stable			SAGA-dominated	M03b-150	H03b-150		82.8413	0.04	57.1725	43.5445	0.146343	61.5512	217.365	460.084	0.53	0.438	129.87	0.37	1		0			0	1	1	3	0.6	Inducible	Poised		0	0	0	656
20791	chr12	-	710738	710738	Rap1	710555	710555	710559	710725	YLR285C-A	zz-YLR285C-A	02_STM	CR				TFIID-dominated	M03b-150	H03b-150		573.972	0.134	322.245	87.0889	0.506973	114.309	277.328	475.949	2.7	0.869	86.5797	0.269	1	1				0	1	1	4	0.8	Inducible	Induced	RP-like	0	0	0	657
20861	chr13	-	335023	335023	Mcm1	334852	334846	334829	335012	YMR031C	EIS1	02_STM	CR	fragile	TAF1-depleted	TATA_like	TFIID-dominated	M03b-150	H03b-150		3242.65	0.843	4558.21	197.402	1.26359	509.995	284.824	848.776	1.07	0.686	730.155	0.872	1	1	1	0	0	0	1	1	5	0.625	Inducible	Induced	RP-like	0	0	0	658
20874	chr7	+	802156	802005	Ino4	802155	802197	802241	801977	YGR157W	CHO2	02_STM	CR	fragile	TAF1-enriched	TATA_like	TFIID-dominated	M03b-150	H03b-150		5840.31	0.928	2234.93	232.237	1.93447	369.307	284.824	729.789	1.365	0.749	80.8077	0.251	1	1	1	0	0	0	1	1	5	0.625	Inducible	Induced	RP-like	0	0	0	659
20880	chr13	+	798136	798136	Aft2	798462	798489	798462	798279	YMR266W	RSN1	02_STM	CR	fragile	TAF1-depleted	TATA_box	SAGA-dominated	M03b-150	H03b-150		2461.57	0.748	826.403	150.954	1.25436	101.12	209.87	729.789	0.865	0.621	533.908	0.799	1	1	1	0	1	0	1	1	6	0.75	Inducible	Poised		0	0	0	660
20919	chr7	-	472601	472601	Nrg2	472457	472442	472397	472616	YGL013C	PDR1	02_STM	TFIID	fragile	TAF1-enriched	TATA_like	TFIID-dominated	M03b-150	H03b-150		2514.83	0.756	1314.97	209.013	0.92553	303.359	239.852	713.924	0.31	0.224	176.045	0.46	1	0	1	0	0	0	1	1	4	0.5	Inducible	Poised		0	0	0	661
20954	chr14	-	23734	23734	Mcm1	23542	23542	23470	23679	YNL329C	PEX6	02_STM	TFIID		TAF1-enriched	TATA_like	TFIID-dominated	M03b-150	H03b-150		431.958	0.101	207.9	69.6711	0.47692	105.516	269.833	507.679	0.29	0.206	34.6319	0.126	1	0		0	0	0	1	1	3	0.428571	Inducible	Poised		0	0	0	662
41934	chr14	+	739731	739731	NFR	739881	739881	739892	739795	YNR060W	FRE4	04_UNB	CR	stable			SAGA-dominated	M03b-150	H03b-150		207.103	0.066	161.123	150.954	0.105536	254.998	217.365	507.679	0.075	0.042	101.01	0.305	0	1	0			0	1	1	3	0.5	Inducible	Poised		0	0	0	663
20542	chr13	-	756433	756433	Rap1	756330	756318	756234	756425	YMR243C	ZRC1	02_STM	TFIID	fragile	TAF1-depleted	TATA_like	TFIID-dominated	M03b-150	H04-150		2142.04	0.686	1122.66	240.946	0.683856	228.619	292.319	206.245	2.31	0.846	193.361	0.489	1	0	1	0	0	0	1	0	3	0.375	Inducible	Poised		0	0	0	664
20552	chr12	-	897925	897925	Rap1	897764	897771	897702	897935	YLR387C	REH1	02_STM	TFIID	fragile	TAF1-enriched	TATA_like	TFIID-dominated	M03b-150	H04-150		2615.42	0.771	1678.79	203.207	0.990052	338.531	322.301	190.38	0.675	0.537	46.1758	0.155	1	0	1	0	0	0	1	0	3	0.375	Inducible	Poised		0	0	0	665
42374	chr1	+	143556	143405	NFR	143555	143596	143641	143546	YAL002W	VPS8	04_UNB	TFIID	fragile	TAF1-enriched	TATA_like	TFIID-dominated	M03b-150	H04-150		1349.13	0.42	769.23	139.342	0.744779	158.274	209.87	206.245	0.3	0.213	435.785	0.744	0	0	1	0	0	0	1	0	2	0.25	Constitutive			0	0	0	666
20012	chr12	-	674031	674031	Ume6	674014	674014		674145	YLR264C-A	zz-YLR264C-A	02_STM		stable			TFIID-dominated	M03b-150			384.62	0.094	57.1725	200.305	0.147706	70.3442	344.787	87.2574	16.42	0.969	0	0	1		0			0	1	0	2	0.4	Inducible	Induced	RP-like	0	0	0	667
20039	chr8	-	551819	551819	Fkh1	551549	551569		551944	YHR214C-E	zz-YHR214C-E	02_STM					TFIID-dominated	M03b-150			3662.77	0.867	187.11	238.043	1.18362	109.913	239.852	142.785	0.025	0.014	0	0	1					0	1	0	2	0.5	Inducible	Induced	RP-like	0	0	0	668
20040	chr1	+	220186	220035	Cbf1	220185	220128		219753	YAR064W	zz-YAR064W	02_STM					TFIID-dominated	M03b-150			1497.06	0.481	675.675	119.022	0.967544	127.499	239.852	388.692	0.335	0.256	0	0	1					0	1	0	2	0.5	Inducible	Poised		0	0	0	669
20045	chr11	-	248424	248424	Swi6	248437	248437	248313	248468	YKL102C	zz-YKL102C	02_STM					TFIID-dominated	M03b-150			289.945	0.08	249.48	49.3504	0.45194	70.3442	262.338	412.489	0.03	0.017	8.65797	0.056	1					0	1	0	2	0.5	Inducible	Poised		0	0	0	670
20046	chr13	-	906058	906058	Hms2	906043	906043		906131	YMR316C-A	zz-YMR316C-A	02_STM					SAGA-dominated	M03b-150			35.5034	0.01	57.1725	23.2237	0.117597	74.7407	239.852	333.165	0.165	0.088	11.544	0.064	1					0	1	0	2	0.5	Inducible	Poised		0	0	0	671
20073	chr16	-	188809	188809	Cbf1	188624	188638	188569	188793	YPL189C-A	COA2	02_STM	TFIID	fragile	TAF1-enriched	TATA_box	TFIID-dominated	M03b-150			2094.7	0.671	1403.33	145.148	1.11011	180.257	224.861	372.827	1.045	0.68	109.668	0.325	1	0	1	0	1	0	1	0	4	0.5	Inducible	Poised		0	0	0	672
20102	chr8	-	488452	488452	Tbf1	488290	488288	488211	488429	YHR193C	EGD2	02_STM	TFIID	fragile	TAF1-enriched	TATA_like	TFIID-dominated	M03b-150			7337.37	0.945	1559.25	359.968	1.56796	246.205	292.319	206.245	14.88	0.967	1751.8	0.968	1	0	1	0	0	0	1	0	3	0.375	Inducible	Induced	RP-like	0	0	0	673
20113	chr2	+	504633	504633	Fkh1	504725	504765	504824	504603	YBR135W	CKS1	02_STM	TFIID	fragile	TAF1-enriched	TATA_box	TFIID-dominated	M03b-150			2266.3	0.714	1070.69	194.499	0.896309	276.98	314.805	444.219	1.06	0.683	282.827	0.614	1	0	1	0	1	0	1	0	4	0.5	Inducible	Poised		0	0	0	674
20160	chr14	+	254115	254115	Mig2	254265	254265		253890	YNL208W	zz-YNL208W	02_STM	CR	stable	TAF1-depleted	TATA_like	SAGA-dominated	M03b-150			289.945	0.08	634.095	75.4771	0.295499	171.464	217.365	380.76	9.305	0.953	11.544	0.064	1	1	0	0	0	0	1	0	3	0.375	Inducible	Induced	RP-like	0	0	0	675
20239	chr4	-	541643	541643	Reb1	541618	541618	541506	541639	YDR042C	zz-YDR042C	02_STM					TFIID-dominated	M03b-150			1230.79	0.373	420.998	368.676	0.256799	254.998	209.87	222.11	0.05	0.027	3298.69	0.993	1					0	1	0	2	0.5	Inducible	Induced	RP-like	0	0	0	676
20268	chr4	+	1403147	1403147	Fkh1	1403243	1403212	1403315	1403191	YDR472W	TRS31	02_STM	TFIID	stable	TAF1-enriched	TATA_like	TFIID-dominated	M03b-150			1520.73	0.494	550.935	232.237	0.503706	171.464	224.861	253.84	0.575	0.473	1613.27	0.963	1	0	0	0	0	0	1	0	2	0.25	Constitutive			0	0	0	677
20269	chr9	+	97365	97365	Ada2	97301	97360	97416	97265	YIL134W	FLX1	02_STM	TFIID	stable	TAF1-enriched	TATA_like	TFIID-dominated	M03b-150			1088.77	0.314	488.565	191.596	0.437127	140.688	232.356	103.122	0.385	0.304	279.941	0.61	1	0	0	0	0	0	1	0	2	0.25	Constitutive			0	0	0	678
20270	chr4	-	930841	930841	Lys14	930427	930421	930311	930686	YDR233C	RTN1	02_STM	TFIID	fragile	TAF1-enriched	TATA_box	TFIID-dominated	M03b-150			6520.8	0.937	2432.43	281.588	1.78133	272.584	292.319	293.502	6.605	0.942	669.55	0.854	1	0	1	0	1	0	1	0	4	0.5	Inducible	Induced	RP-like	0	0	0	679
20274	chr7	+	640773	640622	Mbp1	640772	640814	640832	640593	YGR079W	zz-YGR079W	02_STM	CR	fragile	TAF1-enriched	TATA_like	TFIID-dominated	M03b-150			9574.09	0.958	161.123	502.213	1.46645	43.9651	254.842	142.785	0.325	0.241	207.791	0.514	1	1	1	0	0	0	1	0	4	0.5	Inducible	Induced	RP-like	0	0	0	680
20280	chr5	+	559233	559233	Rsc3	559309	559309	559362	559200	YER185W	PUG1	02_STM		fragile			TFIID-dominated	M03b-150			508.882	0.119	358.628	110.313	0.354853	153.878	269.833	341.097	0.03	0.017	80.8077	0.251	1		1			0	1	0	3	0.6	Inducible	Poised		0	0	0	681
20331	chr13	+	553047	553047	Rap1	553210	553233	553281	553037	YMR144W	FDO1	02_STM	TFIID	stable	TAF1-enriched	TATA_like	TFIID-dominated	M03b-150			1041.43	0.293	446.985	92.8949	0.862376	127.499	269.833	142.785	0.285	0.199	75.0357	0.231	1	0	0	0	0	0	1	0	2	0.25	Constitutive			0	0	0	682
20333	chr4	+	1434545	1434545	Sok2	1434727	1434716	1434754	1434643	YDR492W	IZH1	02_STM	CR	fragile	TAF1-depleted	TATA_box	TFIID-dominated	M03b-150			2633.17	0.773	301.455	153.857	1.31649	114.309	299.814	341.097	1.075	0.687	173.159	0.454	1	1	1	0	1	0	1	0	5	0.625	Inducible	Poised		0	0	0	683
20360	chr2	+	544698	544698	Yrr1	544891	544885	544926	544700	YBR151W	APD1	02_STM	TFIID	fragile	TAF1-enriched	TATA_like	TFIID-dominated	M03b-150			1710.08	0.562	1751.56	133.536	0.985086	263.791	284.824	237.975	2.405	0.852	787.875	0.884	1	0	1	0	0	0	1	0	3	0.375	Inducible	Induced	RP-like	0	0	0	684
20412	chr11	-	576036	576185	Spt7HS	576035	576038	575967	576127	YKR071C	DRE2	02_STM	CR	fragile	TAF1-enriched	TATA_like	TFIID-dominated	M03b-150			2568.08	0.765	1231.81	223.528	0.883757	215.429	277.328	261.772	0.965	0.658	222.221	0.535	1	1	1	0	0	0	1	0	4	0.5	Inducible	Poised		0	0	0	685
20419	chr15	+	912381	912381	Cin5	912554	912533	912483	912398	YOR319W	HSH49	02_STM	TFIID		TAF1-enriched	TATA_like	TFIID-dominated	M03b-150			1248.54	0.38	628.898	159.663	0.601525	131.895	337.291	237.975	0.47	0.389	72.1498	0.222	1	0		0	0	0	1	0	2	0.285714	Constitutive			0	0	0	686
20484	chr15	+	832524	832524	Reb1	832756	832755	832797	832615	YOR272W	YTM1	02_STM	TFIID	fragile	TAF1-enriched	TATA_like	TFIID-dominated	M03b-150			3716.02	0.87	103.95	290.296	0.984677	52.7581	232.356	325.232	0.565	0.467	210.677	0.519	1	0	1	0	0	0	1	0	3	0.375	Inducible	Induced	RP-like	0	0	0	687
20499	chr2	-	429423	429423	Stp1	429158	429137	429182	429316	YBR092C	PHO3	02_STM	CR	fragile	TAF1-depleted	TATA_box	TFIID-dominated	M03b-150			2378.73	0.736	140.333	92.8949	1.96975	65.9477	209.87	253.84	1.705	0.795	28.8599	0.108	1	1	1	0	1	0	1	0	5	0.625	Inducible	Poised		0	0	0	688
20518	chr16	+	556071	556071	Sum1	556341	556341	556262	555887	YPR001W	CIT3	02_STM					TFIID-dominated	M03b-150			88.7586	0.042	83.16	78.38	0.0871087	83.5337	299.814	55.5274	0.11	0.057	8.65797	0.056	1					0	1	0	2	0.5	Inducible	Poised		0	0	0	689
20554	chr14	-	585523	585523	Tbf1	585373	585373	585299	585454	YNL025C	SSN8	02_STM	TFIID	stable	TAF1-enriched	TATA_like	TFIID-dominated	M03b-150			3059.21	0.826	1876.3	301.908	0.779455	417.669	284.824	126.92	0.345	0.261	608.944	0.833	1	0	0	0	0	0	1	0	2	0.25	Constitutive			0	0	0	690
20566	chr4	-	221724	221724	Abf1	221267	221301	221218	221500	YDL134C	PPH21	02_STM	TFIID	stable			TFIID-dominated	M03b-150			3609.51	0.864	1886.69	235.14	1.18081	316.549	239.852	134.852	2.125	0.831	112.554	0.331	1	0	0			0	1	0	2	0.333333	Constitutive			0	0	0	691
20575	chr16	-	821815	821815	Reb1	821478	821451	821402	821609	YPR144C	NOC4	02_STM	TFIID	fragile	TAF1-enriched	TATA_like	TFIID-dominated	M03b-150			3662.77	0.867	150.728	191.596	1.47055	109.913	277.328	293.502	0.49	0.409	46.1758	0.155	1	0	1	0	0	0	1	0	3	0.375	Inducible	Induced	RP-like	0	0	0	692
20601	chr12	+	125225	125225	Reb1	125452	125489		125114	YLL012W	YEH1	02_STM	CR	fragile			SAGA-dominated	M03b-150			2011.86	0.651	135.135	84.186	1.83829	30.7756	314.805	428.354	0.2	0.114	14.43	0.071	1	1	1			0	1	0	4	0.666667	Inducible	Poised		0	0	0	693
20612	chr3	+	58877	58877	Fhl1	58968	58968	59020	58858	YCL036W	GFD2	02_STM		fragile	TAF1-enriched	TATA_like	TFIID-dominated	M03b-150			2491.16	0.752	46.7775	168.372	1.13812	74.7407	254.842	158.65	0.13	0.066	34.6319	0.126	1		1	0	0	0	1	0	3	0.428571	Inducible	Poised		0	0	0	694
20626	chr8	+	488452	488452	Tbf1	488565	488603	488647	488429	YHR194W	MDM31	02_STM	TFIID	fragile	TAF1-enriched	TATA_like	TFIID-dominated	M03b-150			1739.67	0.571	1309.77	75.4771	1.773	233.015	247.347	142.785	0.395	0.315	536.794	0.801	1	0	1	0	0	0	1	0	3	0.375	Inducible	Poised		0	0	0	695
20676	chr7	-	939259	939259	Swi4	939116	939076	939091	939305	YGR221C	TOS2	02_STM	CR	stable	TAF1-enriched	TATA_like	TFIID-dominated	M03b-150			1201.2	0.358	493.763	145.148	0.63659	167.067	307.31	206.245	0.39	0.31	54.8338	0.178	1	1	0	0	0	0	1	0	3	0.375	Inducible	Poised		0	0	0	696
20679	chr12	+	283753	283753	Fhl1	283748	283783	283895	283688	YLR077W	FMP25	02_STM	TFIID	stable			TFIID-dominated	M03b-150			781.075	0.19	348.233	229.334	0.261988	61.5512	277.328	31.73	0.485	0.404	412.697	0.731	1	0	0			0	1	0	2	0.333333	Constitutive			0	0	0	697
20688	chr15	+	285671	285671	Sum1	286062	286040	286102	285727	YOL020W	TAT2	02_STM	TFIID	fragile	TAF1-enriched	TATA_like	TFIID-dominated	M03b-150			4686.45	0.907	1621.62	214.819	1.67814	259.394	254.842	285.57	0.81	0.602	1373.73	0.952	1	0	1	0	0	0	1	0	3	0.375	Inducible	Induced	RP-like	0	0	0	698
20690	chr13	-	914760	914909	Mac1	914759	914719	914711	914840	YMR319C	FET4	02_STM	CR	stable	TAF1-enriched	TATA_like	TFIID-dominated	M03b-150			5911.32	0.929	2453.22	1413.74	0.32164	452.841	239.852	261.772	1.65	0.787	132.756	0.377	1	1	0	0	0	0	1	0	3	0.375	Inducible	Induced	RP-like	0	0	0	699
20719	chr12	-	924585	924585	Reb1	924507	924492	924427	924588	YLR401C	DUS3	02_STM	TFIID	fragile	TAF1-enriched	TATA_like	TFIID-dominated	M03b-150			1994.11	0.648	62.37	133.536	1.1487	48.3616	307.31	293.502	0.5	0.416	75.0357	0.231	1	0	1	0	0	0	1	0	3	0.375	Inducible	Poised		0	0	0	700
20722	chr15	-	925298	925298	Reb1	925200	925194	925151	925370	YOR324C	FRT1	02_STM	TFIID	fragile	TAF1-enriched	TATA_like	TFIID-dominated	M03b-150			1739.67	0.571	623.7	171.275	0.781321	193.447	262.338	388.692	0.425	0.348	386.723	0.713	1	0	1	0	0	0	1	0	3	0.375	Inducible	Poised		0	0	0	701
20727	chr8	-	292996	292996	Fkh1	292946	292946	292843	293029	YHR094C	HXT1	02_STM	CR	stable	TAF1-depleted	TATA_box	SAGA-dominated	M03b-150			396.455	0.095	171.518	49.3504	0.617959	39.5686	232.356	388.692	0.07	0.038	40.4039	0.142	1	1	0	0	1	0	1	0	4	0.5	Inducible	Poised		0	0	0	702
20761	chr15	+	1004248	1004248	Sfp1	1004613	1004613	1004654	1004400	YOR355W	GDS1	02_STM	TFIID				TFIID-dominated	M03b-150			3088.8	0.83	249.48	153.857	1.54429	52.7581	269.833	214.177	1.68	0.791	63.4918	0.201	1	0				0	1	0	2	0.4	Inducible	Poised		0	0	0	703
20773	chr4	+	930841	930841	Lys14	931001	931008		930633	YDR234W	LYS4	02_STM	TFIID	fragile	TAF1-depleted	TATA_box	TFIID-dominated	M03b-150			3266.31	0.843	140.333	296.102	0.848541	123.102	224.861	309.367	0.735	0.57	89.4657	0.274	1	0	1	0	1	0	1	0	4	0.5	Inducible	Poised		0	0	0	704
20778	chr7	-	148343	148343	Abf1	147966	147945	147900	148125	YGL190C	CDC55	02_STM	TFIID	fragile			TFIID-dominated	M03b-150			3053.29	0.826	1616.42	209.013	1.1237	206.636	284.824	158.65	0.965	0.658	294.371	0.631	1	0	1			0	1	0	3	0.5	Inducible	Poised		0	0	0	705
20800	chr4	+	341361	341361	Rap1	341561	341600	341625	341407	YDL060W	TSR1	02_STM	TFIID	fragile	TAF1-enriched	TATA_like	TFIID-dominated	M03b-150			3331.4	0.85	67.5675	145.148	1.76552	101.12	262.338	95.1899	0.55	0.455	83.6937	0.259	1	0	1	0	0	0	1	0	3	0.375	Inducible	Other		0	0	0	706
20809	chr8	-	396993	396993	Mcm1	396814	396803	396770	397006	YHR149C	SKG6	02_STM	TFIID	fragile	TAF1-enriched	TATA_like	TFIID-dominated	M03b-150			1787.01	0.588	213.098	179.984	0.763746	101.12	322.301	269.705	0.485	0.404	20.2019	0.084	1	0	1	0	0	0	1	0	3	0.375	Inducible	Poised		0	0	0	707
20837	chr16	-	718656	718656	Mig2	718520	718513	718447	718556	YPR091C	NVJ2	02_STM	TFIID	stable	TAF1-enriched	TATA_like	TFIID-dominated	M03b-150			1473.39	0.473	1465.7	168.372	0.67314	316.549	224.861	222.11	0.64	0.52	1440.11	0.955	1	0	0	0	0	0	1	0	2	0.25	Constitutive			0	0	0	708
20845	chr13	-	872829	872829	Tbf1	872706	872686	872622	872826	YMR302C	YME2	02_STM	TFIID	fragile	TAF1-enriched	TATA_like	TFIID-dominated	M03b-150			1142.03	0.335	1247.4	121.924	0.720513	237.412	239.852	333.165	0.635	0.517	80.8077	0.251	1	0	1	0	0	0	1	0	3	0.375	Inducible	Poised		0	0	0	709
20846	chr10	-	79512	79512	Swi4	79376	79342	79390	79552	YJL187C	SWE1	02_STM	TFIID	fragile	TAF1-enriched	TATA_like	TFIID-dominated	M03b-150			1201.2	0.358	410.603	168.372	0.548785	140.688	247.347	198.312	0.445	0.369	580.084	0.821	1	0	1	0	0	0	1	0	3	0.375	Inducible	Poised		0	0	0	710
20850	chr2	-	504633	504633	Fkh1	504415	504434	504381	504603	YBR133C	HSL7	02_STM	TFIID	fragile	TAF1-enriched	TATA_box	TFIID-dominated	M03b-150			3319.57	0.849	982.328	206.11	1.23891	206.636	292.319	293.502	0.52	0.432	929.289	0.908	1	0	1	0	1	0	1	0	4	0.5	Inducible	Induced	RP-like	0	0	0	711
20854	chr2	-	697697	697697	Sok2	697406	697393	697361	697736	YBR238C	zz-YBR238C	02_STM	TFIID	fragile	TAF1-enriched	TATA_like	TFIID-dominated	M03b-150			3485.25	0.858	207.9	252.558	1.06152	131.895	247.347	237.975	0.25	0.163	297.257	0.636	1	0	1	0	0	0	1	0	3	0.375	Inducible	Induced	RP-like	0	0	0	712
20859	chr14	+	332270	332270	Reb1	332427	332416	332467	332289	YNL161W	CBK1	02_STM	TFIID	fragile	TAF1-enriched	TATA_like	TFIID-dominated	M03b-150			3124.3	0.832	1720.37	179.984	1.33529	281.377	269.833	63.4599	0.535	0.443	77.9217	0.24	1	0	1	0	0	0	1	0	3	0.375	Inducible	Poised		0	0	0	713
20870	chr3	-	197358	197358	Sgf73	197226	197226		197329	YCR037C	PHO87	02_STM	TFIID	stable	TAF1-enriched	TATA_like	TFIID-dominated	M03b-150			881.668	0.222	1252.6	87.0889	0.778752	171.464	277.328	118.987	0.34	0.257	282.827	0.614	1	0	0	0	0	0	1	0	2	0.25	Constitutive			0	0	0	714
20878	chr16	-	286429	286429	Fkh1	286306	286318	286319	286475	YPL141C	FRK1	02_STM	CR	stable	TAF1-depleted	TATA_like	TFIID-dominated	M03b-150			2502.99	0.755	795.218	145.148	1.32649	105.516	277.328	356.962	0.38	0.299	17.3159	0.078	1	1	0	0	0	0	1	0	3	0.375	Inducible	Poised		0	0	0	715
20893	chr15	-	285671	285671	Sum1	285471	285469	285405	285780	YOL021C	DIS3	02_STM	TFIID	fragile	TAF1-enriched	TATA_like	TFIID-dominated	M03b-150			3366.91	0.852	841.995	232.237	1.11521	224.222	292.319	444.219	0.555	0.458	591.628	0.826	1	0	1	0	0	0	1	0	3	0.375	Inducible	Induced	RP-like	0	0	0	716
20902	chr5	-	559233	559233	Rsc3	559058	559058	559037	559200	YER184C	TOG1	02_STM	TFIID	fragile	TAF1-enriched	TATA_like	TFIID-dominated	M03b-150			443.793	0.104	441.788	98.7008	0.345873	180.257	239.852	190.38	0.09	0.048	196.247	0.494	1	0	1	0	0	0	1	0	3	0.375	Inducible	Poised		0	0	0	717
20917	chr12	-	125225	125225	Reb1	125027	125006	124937	125084	YLL013C	PUF3	02_STM	TFIID	fragile	TAF1-enriched	TATA_like	TFIID-dominated	M03b-150			1798.84	0.591	1003.12	223.528	0.619037	320.945	299.814	404.557	1.13	0.702	233.765	0.553	1	0	1	0	0	0	1	0	3	0.375	Inducible	Poised		0	0	0	718
20921	chr2	-	544698	544698	Yrr1	544539	544522	544474	544700	YBR150C	TBS1	02_STM	TFIID	fragile	TAF1-enriched	TATA_like	TFIID-dominated	M03b-150			1520.73	0.492	982.328	124.827	0.937127	127.499	262.338	245.907	0.17	0.091	251.081	0.576	1	0	1	0	0	0	1	0	3	0.375	Inducible	Poised		0	0	0	719
20924	chr4	-	531137	531137	Stb5	530844	530767		531142	YDR038C	ENA5	02_STM		stable			TFIID-dominated	M03b-150			3846.2	0.876	1252.6	252.558	1.17146	334.135	209.87	103.122	0.585	0.479	0	0	1		0			0	1	0	2	0.4	Inducible	Induced	RP-like	0	0	0	720
20932	chr6	+	65172	65172	Rap1	65259	65306	65333	65135	YFL034W	MIL1	02_STM	TFIID	fragile	TAF1-enriched	TATA_like	TFIID-dominated	M03b-150			1118.36	0.324	925.155	211.916	0.40595	167.067	314.805	222.11	0.35	0.269	57.7198	0.184	1	0	1	0	0	0	1	0	3	0.375	Inducible	Poised		0	0	0	721
20974	chr13	+	880632	880632	Mcm1	881089	881089	881111	880793	YMR306W	FKS3	02_STM					TFIID-dominated	M03b-150			82.8413	0.04	77.9625	89.9919	0.0708109	92.3268	344.787	444.219	0.05	0.027	20.2019	0.084	1					0	1	0	2	0.5	Inducible	Poised		0	0	0	722
30003	chr7	+	345966	345815	Reb1	345965	345983	346021	345864	YGL088W	zz-YGL088W	03_TFO			TAF1-depleted	TATA_box	TFIID-dominated	M03b-150			42988.7	1	8232.84	1930.47	1.71296	1063.96	254.842	182.447	0.325	0.241	8098.09	0.999	0			0	1	0	1	0	2	0.333333	Constitutive			0	0	0	723
30333	chr7	+	312141	311990	Fkh1	312140	312159	312216	312034	YGL101W	YGK1	03_TFO	TFIID	fragile	TAF1-enriched	TATA_box	TFIID-dominated	M03b-150			1863.93	0.614	566.528	124.827	1.14862	61.5512	224.861	23.7975	1.13	0.702	129.87	0.37	0	0	1	0	1	0	1	0	3	0.375	Inducible	Poised		0	0	0	724
30549	chr15	-	832222	832222	Leu3	832072	832072	832045	832239	YOR271C	FSF1	03_TFO	TFIID	fragile			TFIID-dominated	M03b-150			2680.51	0.78	369.023	194.499	1.06013	79.1372	217.365	166.582	1.68	0.791	681.094	0.858	0	0	1			0	1	0	2	0.333333	Constitutive			0	0	0	725
30766	chr5	-	61067	61067	Tbf1	60917	60917	60857	61005	YEL050C	RML2	03_TFO	TFIID	stable	TAF1-enriched	TATA_like	TFIID-dominated	M03b-150			3153.89	0.835	992.723	278.685	0.870542	312.152	292.319	134.852	1.065	0.685	499.276	0.781	0	0	0	0	0	0	1	0	1	0.125	Constitutive			0	0	0	726
30806	chr13	-	500742	500891	Fhl1	500741	500742		500932	YMR116C	ASC1	03_TFO	TFIID	fragile	TAF1-depleted	TATA_like	TFIID-dominated	M03b-150			18958.8	0.989	171.518	795.412	1.83348	83.5337	307.31	7.93249	40.05	0.994	1595.95	0.962	0	0	1	0	0	0	1	0	2	0.25	Constitutive			0	0	0	727
30841	chr7	-	807759	807908	Rap1	807758	807794	807696	807887	YGR159C	NSR1	03_TFO	TFIID	fragile	TAF1-depleted	TATA_like	TFIID-dominated	M03b-150			13083	0.972	77.9625	658.973	1.5272	43.9651	322.301	47.5949	3.45	0.898	493.504	0.777	0	0	1	0	0	0	1	0	2	0.25	Constitutive			0	0	0	728
31139	chr12	-	1002245	1002245	Dat1	1002095	1002095	1002037	1002187	YLR431C	ATG23	03_TFO	TFIID	stable	TAF1-depleted	TATA_like	TFIID-dominated	M03b-150			2183.46	0.697	249.48	156.76	1.07144	96.7233	247.347	126.92	0.265	0.178	124.098	0.36	0	0	0	0	0	0	1	0	1	0.125	Constitutive			0	0	0	729
31140	chr14	-	716029	716178	Tbf1	716028	715942	715864	716013	YNR050C	LYS9	03_TFO	TFIID	stable	TAF1-depleted	TATA_box	SAGA-dominated	M03b-150			36976.8	0.999	3976.09	2148.19	1.32408	1068.35	269.833	230.042	2.17	0.836	17.3159	0.078	0	0	0	0	1	0	1	0	2	0.25	Constitutive			0	0	0	730
31642	chr6	-	220159	220308	Fkh1	220158	220145	220125	220347	YFR031C	SMC2	03_TFO	TFIID	stable	TAF1-enriched	TATA_like	TFIID-dominated	M03b-150			1159.78	0.343	275.468	142.245	0.627182	101.12	224.861	87.2574	0.35	0.269	274.169	0.604	0	0	0	0	0	0	1	0	1	0.125	Constitutive			0	0	0	731
41773	chr3	+	229127	229127	NFR	229277	229277	229281	229197	YCR065W	HCM1	04_UNB	CR		TAF1-depleted	TATA_like	TFIID-dominated	M03b-150			1473.39	0.473	426.195	81.283	1.39436	153.878	247.347	166.582	0.71	0.556	63.4918	0.201	0	1		0	0	0	1	0	2	0.285714	Constitutive			0	0	0	732
42079	chr9	+	85146	85146	NFR	85296	85296	85297	85213	YIL140W	AXL2	04_UNB	TFIID	stable	TAF1-depleted	TATA_like	TFIID-dominated	M03b-150			680.482	0.162	332.64	136.439	0.383649	131.895	209.87	285.57	0.49	0.409	236.651	0.558	0	0	0	0	0	0	1	0	1	0.125	Constitutive			0	0	0	733
42361	chr4	-	385918	385918	NFR	385768	385768	385680	385799	YDL039C	PRM7	04_UNB	CR				TFIID-dominated	M03b-150			402.372	0.096	51.975	113.216	0.273387	92.3268	337.291	301.435	0.075	0.042	1477.63	0.957	0	1				0	1	0	2	0.4	Inducible	Induced	RP-like	0	0	0	734
42451	chr12	+	1072288	1072288	NFR	1072438	1072438		1072063	YLR467W	YRF1-5	04_UNB					TFIID-dominated	M03b-150			159.765	0.057	57.1725	194.499	0.0631863	180.257	277.328	118.987		0	0	0	0					0	1	0	1	0.25	Constitutive			0	0	0	735
42453	chr4	+	1526101	1526101	NFR	1526251	1526251		1525876	YDR545W	YRF1-1	04_UNB					TFIID-dominated	M03b-150			106.51	0.047	114.345	185.79	0.0440988	158.274	224.861	134.852		0	0	0	0					0	1	0	1	0.25	Constitutive			0	0	0	736
42458	chr7	+	1084644	1084644	NFR	1084794	1084794		1084419	YGR296W	YRF1-3	04_UNB					TFIID-dominated	M03b-150			2674.59	0.78	561.33	403.512	0.509868	246.205	217.365	412.489		0	0	0	0					0	1	0	1	0.25	Constitutive			0	0	0	737
20632	chr15	-	639032	639032	Sko1	638754	638717	638697	638937	YOR161C	PNS1	02_STM	CR	fragile			SAGA-dominated	M04-150	H02b-150		1331.38	0.414	2895.01	104.507	0.979973	211.033	67.4583	499.747	0.505	0.421	80.8077	0.251	1	1	1			0	0	1	4	0.666667	Inducible	Poised		0	0	0	738
40769	chr4	-	858018	858167	NFR	858017	857988	857940	858055	YDR202C	RAV2	04_UNB	TFIID	stable			TFIID-dominated	M04-150	H02b-150		1319.54	0.409	2099.79	104.507	0.971262	180.257	37.4768	87.2574	0.505	0.421	126.984	0.365	0	0	0			0	0	1	1	0.166667	Constitutive			0	0	0	739
20830	chr7	+	894482	894482	Yrr1	894620	894629	894688	894498	YGR198W	YPP1	02_STM	TFIID	fragile	TAF1-enriched	TATA_like	TFIID-dominated	M04-150	H03a-150		2017.78	0.653	1361.75	159.663	0.972133	378.1	164.898	2022.78	0.47	0.389	764.787	0.879	1	0	1	0	0	0	0	1	3	0.375	Inducible	Induced	RP-like	0	0	0	740
20955	chr4	+	107052	106901	Abf1	107051	107087	107129	106962	YDL195W	SEC31	02_STM	TFIID	fragile	TAF1-enriched		TFIID-dominated	M04-150	H03a-150		3893.54	0.879	3321.2	301.908	0.992034	738.614	37.4768	896.371	1.79	0.803	663.778	0.852	1	0	1	0		0	0	1	3	0.428571	Inducible	Induced	RP-like	0	0	0	741
20624	chr12	-	877378	877527	Reb1	877377	877396	877339	877510	YLR378C	SEC61	02_STM	TFIID	fragile	TAF1-enriched	TATA_like	TFIID-dominated	M04-150	H03b-150		4266.33	0.894	3414.76	333.841	0.98304	778.183	82.449	729.789	4.465	0.922	1844.15	0.973	1	0	1	0	0	0	0	1	3	0.375	Inducible	Induced	RP-like	0	0	0	742
20739	chr10	+	303073	302922	Spt7HS	303072	303060	303115	302983	YJL073W	JEM1	02_STM	TFIID	stable	TAF1-enriched	TATA_like	TFIID-dominated	M04-150	H03b-150		1508.9	0.488	1148.65	119.022	0.975192	241.808	67.4583	594.937	0.45	0.375	83.6937	0.259	1	0	0	0	0	0	0	1	2	0.25	Constitutive			0	0	0	743
20977	chr6	-	74629	74778	Abf1	74628	74647		74894	YFL033C	RIM15	02_STM	TFIID	fragile	TAF1-enriched	TATA_like	TFIID-dominated	M04-150	H04-150		2408.32	0.74	1621.62	188.693	0.981782	334.135	74.9536	63.4599	0.435	0.358	502.162	0.783	1	0	1	0	0	0	0	0	2	0.25	Constitutive			0	0	0	744
30826	chr3	+	286690	286539	Reb1	286689	286708	286751	286591	YCR094W	CDC50	03_TFO	TFIID	stable	TAF1-enriched	TATA_like	TFIID-dominated	M04-150	H04-150		1562.15	0.508	831.6	124.827	0.962652	171.464	67.4583	63.4599	0.555	0.458	152.957	0.412	0	0	0	0	0	0	0	0	0	0	Constitutive			0	0	0	745
31227	chr6	-	110002	110151	Reb1	110001	109963	109929	110083	YFL013C	IES1	03_TFO	TFIID	fragile	TAF1-enriched	TATA_like	TFIID-dominated	M04-150	H04-150		1875.76	0.618	1055.09	148.051	0.974592	215.429	74.9536	71.3924	0.54	0.446	554.11	0.808	0	0	1	0	0	0	0	0	1	0.125	Constitutive			0	0	0	746
40176	chr3	-	63306	63455	NFR	63305	63285	63212	63331	YCL033C	MXR2	04_UNB		stable			TFIID-dominated	M04-150	H04-150		1195.28	0.356	873.18	95.7978	0.959779	180.257	22.4861	71.3924	0.72	0.561	331.889	0.668	0		0			0	0	0	0	0	Constitutive			0	0	0	747
40901	chr4	-	1258504	1258653	NFR	1258503	1258473	1258435	1258565	YDR391C	zz-YDR391C	04_UNB	TFIID	stable			TFIID-dominated	M04-150	H04-150		1420.14	0.449	810.81	110.313	0.990288	167.067	22.4861	31.73	0.86	0.619	115.44	0.338	0	0	0			0	0	0	0	0	Constitutive			0	0	0	748
20277	chr14	+	342373	342222	Hap1	342372	342376	342423	342271	YNL155W	CUZ1	02_STM	TFIID	stable	TAF1-enriched	TATA_like	TFIID-dominated	M04-150			2437.9	0.745	2432.43	194.499	0.964176	382.497	67.4583	253.84	1.485	0.769	972.579	0.915	1	0	0	0	0	0	0	0	1	0.125	Constitutive			0	0	0	749
20372	chr5	-	212326	212326	Cin5	211958	211958	211973	212179	YER028C	MIG3	02_STM	CR	fragile	TAF1-depleted	TATA_box	TFIID-dominated	M04-150			2000.03	0.648	244.283	159.663	0.96358	105.516	104.935	103.122	0.07	0.038	106.782	0.318	1	1	1	0	1	0	0	0	4	0.5	Inducible	Poised		0	0	0	750
20386	chr14	+	690189	690038	Spt7HS	690188	690217	690246	690091	YNR034W	SOL1	02_STM	TFIID	fragile	TAF1-enriched	TATA_like	TFIID-dominated	M04-150			1230.79	0.373	1767.15	98.7008	0.95922	298.963	67.4583	166.582	0.43	0.353	75.0357	0.231	1	0	1	0	0	0	0	0	2	0.25	Constitutive			0	0	0	751
20540	chr7	-	433182	433331	Spt7HS	433181	433178	433130	433327	YGL035C	MIG1	02_STM	TFIID	fragile	TAF1-enriched	TATA_like	TFIID-dominated	M04-150			1349.13	0.42	634.095	107.41	0.9662	197.843	59.9629	237.975	1.325	0.741	352.091	0.684	1	0	1	0	0	0	0	0	2	0.25	Constitutive			0	0	0	752
20629	chr16	+	548343	548343	Spt7HS	548493	548493	548498	548365	YPL005W	AEP3	02_STM	TFIID		TAF1-enriched	TATA_like	TFIID-dominated	M04-150			1414.22	0.447	2016.63	110.313	0.986162	338.531	44.9722	174.515	0.145	0.075	164.501	0.437	1	0		0	0	0	0	0	1	0.142857	Constitutive			0	0	0	753
20814	chr10	+	281048	280897	Spt7HS	281047	281084	281169	280909	YJL082W	IML2	02_STM	CR	fragile	TAF1-enriched	TATA_box	SAGA-dominated	M04-150			2680.51	0.78	3996.88	211.916	0.972992	435.255	74.9536	245.907	0.48	0.399	940.833	0.91	1	1	1	0	1	0	0	0	4	0.5	Inducible	Induced	RP-like	0	0	0	754
30034	chr3	-	24387	24536	Hap3	24386	24395	24298	24443	YCL057C-A	MIC10	03_TFO	TFIID	stable	TAF1-enriched	TATA_like	TFIID-dominated	M04-150			2331.39	0.726	1205.82	182.887	0.980595	215.429	67.4583	79.3249	3.71	0.905	222.221	0.535	0	0	0	0	0	0	0	0	0	0	Constitutive			0	0	0	755
30062	chr2	-	356646	356795	Abf1	356645	356630	356567	356783	YBR058C-A	TSC3	03_TFO	TFIID	stable	TAF1-enriched	TATA_like	TFIID-dominated	M04-150			2000.03	0.648	1164.24	159.663	0.96358	114.309	44.9722	71.3924	2.525	0.86	507.934	0.787	0	0	0	0	0	0	0	0	0	0	Constitutive			0	0	0	756
30105	chr15	+	689576	689425	Reb1	689575	689600	689645	689480	YOR189W	IES4	03_TFO	TFIID	fragile	TAF1-enriched	TATA_like	TFIID-dominated	M04-150			1479.31	0.475	951.143	116.119	0.979973	202.24	14.9907	15.865	1.135	0.704	193.361	0.489	0	0	1	0	0	0	0	0	1	0.125	Constitutive			0	0	0	757
30108	chr15	+	413790	413639	Abf1	413789	413801	413877	413723	YOR045W	TOM6	03_TFO	TFIID	stable	TAF1-enriched	TATA_like	TFIID-dominated	M04-150			3082.88	0.83	1626.82	246.752	0.961065	250.601	82.449	79.3249	5.255	0.93	473.302	0.768	0	0	0	0	0	0	0	0	0	0	Constitutive			0	0	0	758
30122	chr11	+	451391	451240	Reb1	451390	451416	451468	451330	YKR007W	MEH1	03_TFO	TFIID	stable	TAF1-enriched	TATA_like	TFIID-dominated	M04-150			2106.54	0.674	1470.89	165.469	0.979285	312.152	44.9722	111.055	0.85	0.616	658.006	0.85	0	0	0	0	0	0	0	0	0	0	Constitutive			0	0	0	759
30138	chr15	-	1009765	1009914	Abf1	1009764	1009753	1009690	1009818	YOR357C	SNX3	03_TFO	TFIID	stable	TAF1-enriched	TATA_like	TFIID-dominated	M04-150			1485.23	0.476	1273.39	116.119	0.983893	334.135	67.4583	63.4599	1.005	0.67	274.169	0.604	0	0	0	0	0	0	0	0	0	0	Constitutive			0	0	0	760
30161	chr15	-	609240	609389	Reb1	609239	609229	609177	609317	YOR148C	SPP2	03_TFO	TFIID	fragile	TAF1-enriched	TATA_like	TFIID-dominated	M04-150			1597.65	0.522	592.515	127.73	0.962155	114.309	89.9443	15.865	0.94	0.647	83.6937	0.259	0	0	1	0	0	0	0	0	1	0.125	Constitutive			0	0	0	761
30194	chr2	-	458440	458589	Abf1	458439	458426	458375	458525	YBR109C	CMD1	03_TFO	TFIID	stable	TAF1-enriched	TATA_like	TFIID-dominated	M04-150			3680.52	0.868	1964.66	290.296	0.975269	386.893	37.4768	55.5274	5.16	0.929	438.67	0.747	0	0	0	0	0	0	0	0	0	0	Constitutive			0	0	0	762
30216	chr12	-	40464	40613	Reb1	40463	40438	40366	40528	YLL050C	COF1	03_TFO	TFIID	fragile	TAF1-enriched	TATA_like	TFIID-dominated	M04-150			3224.89	0.841	2707.9	252.558	0.982225	408.876	44.9722	214.177	21.29	0.976	181.817	0.471	0	0	1	0	0	0	0	0	1	0.125	Constitutive			0	0	0	763
30228	chr4	+	693428	693277	Abf1	693427	693454	693487	693346	YDR121W	DPB4	03_TFO	TFIID	fragile	TAF1-depleted	TATA_like	TFIID-dominated	M04-150			1787.01	0.588	436.59	139.342	0.986506	149.481	44.9722	31.73	0.76	0.58	46.1758	0.155	0	0	1	0	0	0	0	0	1	0.125	Constitutive			0	0	0	764
30364	chr1	+	79664	79513	Fkh1	79663	79693	79730	79566	YAL034W-A	MTW1	03_TFO	TFIID	stable	TAF1-enriched	TATA_like	TFIID-dominated	M04-150			964.51	0.255	410.603	75.4771	0.982988	105.516	89.9443	39.6624	0.225	0.14	101.01	0.305	0	0	0	0	0	0	0	0	0	0	Constitutive			0	0	0	765
30406	chr15	+	144152	144001	Reb1	144151	144177	144223	144076	YOL092W	YPQ1	03_TFO	TFIID	stable	TAF1-enriched	TATA_like	TFIID-dominated	M04-150			2396.48	0.738	369.023	188.693	0.976957	96.7233	7.49536	71.3924	1.935	0.817	721.498	0.869	0	0	0	0	0	0	0	0	0	0	Constitutive			0	0	0	766
30422	chr2	-	784673	784822	Lys14	784672	784632	784600	784743	YBR291C	CTP1	03_TFO		stable	TAF1-enriched	TATA_like	TFIID-dominated	M04-150			1159.78	0.343	571.725	92.8949	0.960373	105.516	112.43	39.6624	0.36	0.279	60.6058	0.192	0		0	0	0	0	0	0	0	0	Constitutive			0	0	0	767
30424	chr6	+	252461	252310	Reb1	252460	252469	252529	252375	YFR052W	RPN12	03_TFO	TFIID	stable	TAF1-enriched	TATA_like	TFIID-dominated	M04-150			4076.98	0.889	2666.32	322.229	0.973263	391.29	104.935	190.38	1.73	0.797	2155.83	0.979	0	0	0	0	0	0	0	0	0	0	Constitutive			0	0	0	768
30451	chr7	-	648121	648270	Reb1	648120	648091	648037	648165	YGR084C	MRP13	03_TFO	TFIID	stable	TAF1-enriched	TATA_like	TFIID-dominated	M04-150			1905.35	0.626	805.613	150.954	0.970927	123.102	112.43	55.5274	0.89	0.629	499.276	0.781	0	0	0	0	0	0	0	0	0	0	Constitutive			0	0	0	769
30452	chr4	+	42625	42474	Fkh1	42624	42655	42713	42509	YDL230W	PTP1	03_TFO	TFIID	fragile	TAF1-enriched	TATA_like	TFIID-dominated	M04-150			1047.35	0.296	940.748	81.283	0.991172	180.257	44.9722	103.122	0.405	0.326	349.205	0.681	0	0	1	0	0	0	0	0	1	0.125	Constitutive			0	0	0	770
30531	chr11	+	499931	499931	Abf1	500081	500081	500034	499921	YKR030W	GMH1	03_TFO	TFIID	stable	TAF1-enriched	TATA_box	TFIID-dominated	M04-150			668.648	0.157	696.465	52.2534	0.984328	114.309	59.9629	23.7975	0.77	0.584	5.77198	0.047	0	0	0	0	1	0	0	0	1	0.125	Constitutive			0	0	0	771
30559	chr7	+	532821	532670	Reb1	532820	532830	532877	532725	YGR025W	zz-YGR025W	03_TFO					TFIID-dominated	M04-150			1698.25	0.558	1356.55	133.536	0.978268	254.998	112.43	79.3249	0.91	0.638	176.045	0.46	0					0	0	0	0	0	Constitutive			0	0	0	772
30586	chr15	-	960276	960425	Rap1	960275	960258	960191	960338	YOR340C	RPA43	03_TFO	TFIID	fragile	TAF1-depleted	TATA_box	TFIID-dominated	M04-150			2461.57	0.748	41.58	197.402	0.95922	13.1895	97.4397	31.73	1.04	0.679	181.817	0.471	0	0	1	0	1	0	0	0	2	0.25	Constitutive			0	0	0	773
30601	chr10	-	587438	587587	Abf1	587437	587419	587365	587502	YJR088C	EMC2	03_TFO	TFIID	stable	TAF1-enriched	TATA_like	TFIID-dominated	M04-150			1810.67	0.596	966.735	142.245	0.979173	153.878	67.4583	95.1899	1.56	0.778	178.931	0.465	0	0	0	0	0	0	0	0	0	0	Constitutive			0	0	0	774
30632	chr12	-	1027961	1028110	Abf1	1027960	1027959	1027892	1028026	YLR447C	VMA6	03_TFO	TFIID	stable	TAF1-enriched	TATA_like	TFIID-dominated	M04-150			3846.2	0.876	1642.41	304.811	0.97064	351.721	74.9536	87.2574	7.32	0.946	880.227	0.9	0	0	0	0	0	0	0	0	0	0	Constitutive			0	0	0	775
30633	chr16	-	746867	747016	Abf1	746866	746873	746786	746924	YPR110C	RPC40	03_TFO	TFIID	stable	TAF1-enriched	TATA_like	TFIID-dominated	M04-150			3461.58	0.857	145.53	275.782	0.965531	87.9302	67.4583	39.6624	2.275	0.844	173.159	0.454	0	0	0	0	0	0	0	0	0	0	Constitutive			0	0	0	776
30690	chr5	-	259872	260021	Fkh1	259871	259886	259804	260145	YER053C	PIC2	03_TFO	CR	stable	TAF1-depleted	TATA_like	SAGA-dominated	M04-150			881.668	0.222	1481.29	69.6711	0.973439	162.671	52.4675	111.055	2.47	0.856	40.4039	0.142	0	1	0	0	0	0	0	0	1	0.125	Constitutive			0	0	0	777
30735	chr3	-	103386	103535	Abf1	103385	103406	103334	103484	YCL011C	GBP2	03_TFO	TFIID		TAF1-enriched	TATA_like	TFIID-dominated	M04-150			2213.05	0.704	493.763	174.178	0.977359	105.516	89.9443	111.055	2.35	0.848	1093.79	0.927	0	0		0	0	0	0	0	0	0	Constitutive			0	0	0	778
30768	chr16	-	911050	911199	Abf1	911049	911043	910990	911127	YPR186C	PZF1	03_TFO	TFIID	stable	TAF1-enriched	TATA_like	TFIID-dominated	M04-150			1609.49	0.526	691.268	124.827	0.991823	123.102	52.4675	39.6624	0.245	0.158	343.433	0.676	0	0	0	0	0	0	0	0	0	0	Constitutive			0	0	0	779
30793	chr8	+	229261	229110	Abf1	229260	229302	229351	229189	YHR066W	SSF1	03_TFO	TFIID	fragile	TAF1-enriched	TATA_like	TFIID-dominated	M04-150			2360.98	0.732	51.975	185.79	0.977523	30.7756	37.4768	63.4599	0.61	0.497	95.2377	0.289	0	0	1	0	0	0	0	0	1	0.125	Constitutive			0	0	0	780
30817	chr15	-	292164	292313	Mbp1	292163	292157	292104	292279	YOL018C	TLG2	03_TFO	TFIID	stable	TAF1-depleted	TATA_like	TFIID-dominated	M04-150			1775.17	0.584	966.735	139.342	0.979973	162.671	37.4768	111.055	0.565	0.467	103.896	0.312	0	0	0	0	0	0	0	0	0	0	Constitutive			0	0	0	781
30835	chr7	+	770519	770368	Reb1	770518	770533	770563	770415	YGR141W	VPS62	03_TFO	TFIID	fragile	TAF1-depleted	TATA_like	TFIID-dominated	M04-150			1485.23	0.476	150.728	116.119	0.983893	127.499	89.9443	285.57	0.465	0.386	369.407	0.698	0	0	1	0	0	0	0	0	1	0.125	Constitutive			0	0	0	782
30839	chr2	-	71192	71341	Fkh1	71191	71197	71144	71376	YBL082C	ALG3	03_TFO	TFIID	stable	TAF1-enriched	TATA_like	TFIID-dominated	M04-150			875.751	0.222	124.74	69.6711	0.966906	61.5512	82.449	87.2574	0.635	0.517	282.827	0.614	0	0	0	0	0	0	0	0	0	0	Constitutive			0	0	0	783
30912	chr2	-	586228	586377	Ino2	586227	586225	586161	586375	YBR177C	EHT1	03_TFO	CR	fragile			TFIID-dominated	M04-150			1313.63	0.406	1507.28	104.507	0.966906	184.654	22.4861	79.3249	1.395	0.754	233.765	0.553	0	1	1			0	0	0	2	0.333333	Constitutive			0	0	0	784
30920	chr15	+	683873	683722	Hap5	683872	683912	683943	683765	YOR187W	TUF1	03_TFO	TFIID	fragile	TAF1-enriched	TATA_like	TFIID-dominated	M04-150			2982.29	0.82	2572.76	232.237	0.987812	505.599	29.9814	103.122	4.565	0.924	54.8338	0.178	0	0	1	0	0	0	0	0	1	0.125	Constitutive			0	0	0	785
30922	chr14	-	57750	57899	Abf1	57749	57741	57672	57787	YNL307C	MCK1	03_TFO	TFIID	stable	TAF1-enriched	TATA_like	TFIID-dominated	M04-150			3029.63	0.824	1439.71	240.946	0.967221	378.1	37.4768	142.785	2.905	0.88	392.495	0.717	0	0	0	0	0	0	0	0	0	0	Constitutive			0	0	0	786
30989	chr5	+	162662	162511	Abf1	162661	162681	162748	162581	YER006W	NUG1	03_TFO	TFIID	fragile	TAF1-enriched	TATA_like	TFIID-dominated	M04-150			2787.02	0.797	36.3825	220.625	0.97172	57.1547	52.4675	126.92	1.06	0.683	199.133	0.499	0	0	1	0	0	0	0	0	1	0.125	Constitutive			0	0	0	787
31053	chr4	+	1331111	1330960	Abf1	1331110	1331132	1331177	1331044	YDR434W	GPI17	03_TFO	TFIID	stable	TAF1-enriched	TATA_box	TFIID-dominated	M04-150			1343.21	0.419	992.723	104.507	0.988684	167.067	37.4768	63.4599	0.815	0.604	245.309	0.57	0	0	0	0	1	0	0	0	1	0.125	Constitutive			0	0	0	788
31059	chr3	+	237052	236901	Reb1	237051	237077	237107	236994	YCR068W	ATG15	03_TFO	TFIID		TAF1-enriched	TATA_like	TFIID-dominated	M04-150			1337.3	0.417	1444.91	104.507	0.984328	246.205	52.4675	23.7975	0.23	0.143	135.642	0.381	0	0		0	0	0	0	0	0	0	Constitutive			0	0	0	789
31078	chr16	+	639215	639215	Abf1	639365	639365		638990	YPR034W	ARP7	03_TFO	TFIID	stable	TAF1-enriched	TATA_like	TFIID-dominated	M04-150			1455.64	0.464	348.233	116.119	0.964293	74.7407	29.9814	39.6624	0.775	0.588	95.2377	0.289	0	0	0	0	0	0	0	0	0	0	Constitutive			0	0	0	790
31130	chr15	+	1011044	1010893	Rap1	1011043	1011060	1011107	1010953	YOR359W	VTS1	03_TFO	TFIID	fragile	TAF1-enriched	TATA_like	TFIID-dominated	M04-150			3147.97	0.835	67.5675	249.655	0.969945	61.5512	59.9629	71.3924	0.415	0.34	202.019	0.504	0	0	1	0	0	0	0	0	1	0.125	Constitutive			0	0	0	791
31135	chr10	+	407483	407332	Abf1	407482	407509	407577	407425	YJL014W	CCT3	03_TFO	TFIID	fragile	TAF1-enriched	TATA_like	TFIID-dominated	M04-150			2284.05	0.717	1049.9	182.887	0.960684	219.826	59.9629	47.5949	1.66	0.788	170.273	0.448	0	0	1	0	0	0	0	0	1	0.125	Constitutive			0	0	0	792
31164	chr10	-	421722	421871	Abf1	421721	421706	421648	421799	YJL008C	CCT8	03_TFO	TFIID	fragile	TAF1-enriched	TATA_like	TFIID-dominated	M04-150			3366.91	0.852	1595.63	269.976	0.959319	316.549	29.9814	55.5274	1.765	0.8	1200.57	0.937	0	0	1	0	0	0	0	0	1	0.125	Constitutive			0	0	0	793
31214	chr9	+	375343	375192	Abf1	375342	375347	375420	375272	YIR010W	DSN1	03_TFO	TFIID	stable	TAF1-enriched	TATA_like	TFIID-dominated	M04-150			1213.03	0.364	841.995	95.7978	0.974033	193.447	52.4675	47.5949	0.48	0.399	354.977	0.686	0	0	0	0	0	0	0	0	0	0	Constitutive			0	0	0	794
31247	chr12	+	554424	554273	Reb1	554423	554430	554460	554321	YLR206W	ENT2	03_TFO	TFIID	stable	TAF1-enriched	TATA_like	TFIID-dominated	M04-150			3201.23	0.839	3128.9	252.558	0.975016	404.479	74.9536	111.055	1.45	0.762	173.159	0.454	0	0	0	0	0	0	0	0	0	0	Constitutive			0	0	0	795
31258	chr4	-	340262	340411	Abf1	340261	340245	340191	340324	YDL063C	SYO1	03_TFO	TFIID	stable	TAF1-enriched	TATA_like	TFIID-dominated	M04-150			2982.29	0.82	20.79	235.14	0.975617	65.9477	82.449	39.6624	0.29	0.206	72.1498	0.222	0	0	0	0	0	0	0	0	0	0	Constitutive			0	0	0	796
31264	chr11	-	578349	578498	Abf1	578348	578390	578255	578393	YKR072C	SIS2	03_TFO	TFIID	stable	TAF1-depleted	TATA_like	SAGA-dominated	M04-150			3686.44	0.869	919.958	290.296	0.976837	175.86	89.9443	126.92	0.815	0.604	291.485	0.627	0	0	0	0	0	0	0	0	0	0	Constitutive			0	0	0	797
31313	chr4	+	1412061	1411910	Reb1	1412060	1412084	1412127	1411995	YDR477W	SNF1	03_TFO	TFIID	stable	TAF1-enriched	TATA_like	TFIID-dominated	M04-150			2609.5	0.77	2286.9	209.013	0.960373	479.22	37.4768	150.717	1.075	0.687	225.107	0.54	0	0	0	0	0	0	0	0	0	0	Constitutive			0	0	0	798
31334	chr15	-	1017584	1017733	Reb1	1017583	1017577	1017509	1017662	YOR361C	PRT1	03_TFO	TFIID	stable	TAF1-enriched	TATA_like	TFIID-dominated	M04-150			4035.56	0.886	415.8	313.52	0.990135	109.913	67.4583	79.3249	2.445	0.855	580.084	0.821	0	0	0	0	0	0	0	0	0	0	Constitutive			0	0	0	799
31364	chr11	+	288793	288642	Ume6	288792	288734	288856	288718	YKL078W	DHR2	03_TFO	TFIID	fragile	TAF1-enriched	TATA_box	TFIID-dominated	M04-150			1124.28	0.327	20.79	89.9919	0.961005	48.3616	82.449	47.5949	0.11	0.057	72.1498	0.222	0	0	1	0	1	0	0	0	2	0.25	Constitutive			0	0	0	800
31381	chr1	-	61107	61256	Abf1	61106	61090	61022	61177	YAL043C	PTA1	03_TFO	TFIID	fragile	TAF1-enriched	TATA_like	TFIID-dominated	M04-150			1739.67	0.571	899.168	136.439	0.980807	136.292	37.4768	63.4599	0.485	0.404	559.882	0.81	0	0	1	0	0	0	0	0	1	0.125	Constitutive			0	0	0	801
31382	chr11	-	188773	188922	Abf1	188772	188761	188711	188852	YKL135C	APL2	03_TFO	TFIID	stable	TAF1-enriched	TATA_like	TFIID-dominated	M04-150			2207.13	0.702	1205.82	171.275	0.991267	206.636	104.935	23.7975	0.64	0.52	204.905	0.509	0	0	0	0	0	0	0	0	0	0	Constitutive			0	0	0	802
31410	chr4	-	56741	56890	Reb1	56740	56724	56659	56869	YDL224C	WHI4	03_TFO	TFIID	fragile	TAF1-enriched	TATA_like	TFIID-dominated	M04-150			3674.6	0.868	2167.36	287.393	0.983536	474.823	37.4768	63.4599	0.925	0.643	303.029	0.642	0	0	1	0	0	0	0	0	1	0.125	Constitutive			0	0	0	803
31444	chr3	+	310925	310774	Abf1	310924	310888	310993	310868	YCR106W	RDS1	03_TFO	TFIID		TAF1-enriched	TATA_like	TFIID-dominated	M04-150			887.586	0.225	176.715	69.6711	0.979973	83.5337	37.4768	63.4599	0.145	0.075	54.8338	0.178	0	0		0	0	0	0	0	0	0	Constitutive			0	0	0	804
31478	chr14	+	68728	68577	Mcm1	68727	68722	68774	68587	YNL298W	CLA4	03_TFO	TFIID	fragile	TAF1-enriched	TATA_like	TFIID-dominated	M04-150			2065.12	0.664	867.983	162.566	0.977173	193.447	97.4397	182.447	0.415	0.339	216.449	0.527	0	0	1	0	0	0	0	0	1	0.125	Constitutive			0	0	0	805
31488	chr15	+	256328	256177	Abf1	256327	256354	256399	256231	YOL036W	zz-YOL036W	03_TFO	TFIID	fragile	TAF1-enriched	TATA_like	TFIID-dominated	M04-150			2757.43	0.792	2130.98	220.625	0.961405	316.549	82.449	150.717	0.64	0.52	805.191	0.889	0	0	1	0	0	0	0	0	1	0.125	Constitutive			0	0	0	806
31491	chr11	+	562477	562326	Reb1	562476	562473	562555	562409	YKR064W	OAF3	03_TFO	TFIID	stable	TAF1-enriched	TATA_like	TFIID-dominated	M04-150			1029.6	0.287	654.885	81.283	0.974373	153.878	22.4861	55.5274	0.27	0.183	49.0618	0.164	0	0	0	0	0	0	0	0	0	0	Constitutive			0	0	0	807
31661	chr7	+	757589	757438	Reb1	757588	757581	757665	757535	YGR134W	CAF130	03_TFO	TFIID		TAF1-enriched	TATA_like	TFIID-dominated	M04-150			1218.95	0.366	805.613	95.7978	0.978785	127.499	37.4768	39.6624	0.195	0.11	147.185	0.403	0	0		0	0	0	0	0	0	0	Constitutive			0	0	0	808
31684	chr2	-	216456	216605	Abf1	216455	216473	216368	216514	YBL007C	SLA1	03_TFO	TFIID	fragile	TAF1-enriched	TATA_box	TFIID-dominated	M04-150			2153.87	0.689	2422.04	168.372	0.984028	386.893	74.9536	198.312	1.105	0.694	2051.94	0.978	0	0	1	0	1	0	0	0	2	0.25	Constitutive			0	0	0	809
31696	chr9	+	41758	41607	Snt2	41757	41792	41850	41684	YIL159W	BNR1	03_TFO	TFIID	fragile	TAF1-enriched	TATA_like	TFIID-dominated	M04-150			1130.19	0.329	332.64	89.9919	0.966063	92.3268	59.9629	111.055	0.14	0.072	109.668	0.325	0	0	1	0	0	0	0	0	1	0.125	Constitutive			0	0	0	810
31726	chr16	-	95169	95318	Abf1	95168	95173	95127	95303	YPL242C	IQG1	03_TFO	TFIID	fragile	TAF1-enriched	TATA_like	TFIID-dominated	M04-150			1893.52	0.623	1044.7	150.954	0.964896	131.895	59.9629	95.1899	0.37	0.289	101.01	0.305	0	0	1	0	0	0	0	0	1	0.125	Constitutive			0	0	0	811
31765	chr3	+	280052	279901	Abf1	280051	280044	280139	279978	YCR093W	CDC39	03_TFO	TFIID	fragile	TAF1-enriched	TATA_like	TFIID-dominated	M04-150			3905.38	0.879	2437.63	310.617	0.967151	479.22	14.9907	118.987	0.51	0.425	2337.65	0.983	0	0	1	0	0	0	0	0	1	0.125	Constitutive			0	0	0	812
31773	chr9	-	113364	113513	Abf1	113363	113341	113285	113414	YIL129C	TAO3	03_TFO	TFIID	stable	TAF1-enriched	TATA_like	TFIID-dominated	M04-150			2076.95	0.667	1741.16	162.566	0.982773	303.359	22.4861	118.987	0.275	0.189	236.651	0.558	0	0	0	0	0	0	0	0	0	0	Constitutive			0	0	0	813
40006	chr13	+	754245	754094	NFR	754244	754227	754186	754111	YMR242W-A	zz-YMR242W-A	04_UNB					TFIID-dominated	M04-150			9899.54	0.959	171.518	772.188	0.986162	140.688	194.879	31.73	0.075	0.042	14.43	0.071	0					0	0	0	0	0	Constitutive			0	0	0	814
40024	chr2	-	383107	383256	NFR	383106	383091		383136	YBR072C-A	zz-YBR072C-A	04_UNB					TFIID-dominated	M04-150			1739.67	0.571	504.158	139.342	0.960373	131.895	59.9629	87.2574	0.07	0.038	0	0	0					0	0	0	0	0	Constitutive			0	0	0	815
40057	chr5	+	117130	116979	NFR	117129	117144	117196	116821	YEL020W-A	TIM9	04_UNB	TFIID	stable	TAF1-enriched	TATA_box	TFIID-dominated	M04-150			1396.47	0.438	847.193	110.313	0.973783	233.015	67.4583	87.2574	1.485	0.769	600.286	0.83	0	0	0	0	1	0	0	0	1	0.125	Constitutive			0	0	0	816
40067	chr2	-	90751	90751	NFR	90601	90601		90663	YBL071C	zz-YBL071C	04_UNB					TFIID-dominated	M04-150			988.179	0.269	239.085	78.38	0.96981	30.7756	97.4397	39.6624	0.425	0.348	0	0	0					0	0	0	0	0	Constitutive			0	0	0	817
40160	chr2	+	684917	684766	NFR	684916	684940	684990	684847	YBR233W-A	DAD3	04_UNB	TFIID	stable	TAF1-enriched	TATA_like	TFIID-dominated	M04-150			775.158	0.189	452.183	60.9622	0.978106	96.7233	37.4768	55.5274	0.98	0.662	14.43	0.071	0	0	0	0	0	0	0	0	0	0	Constitutive			0	0	0	818
40172	chr10	+	526128	526128	NFR	526278	526278	526414	526261	YJR048W	CYC1	04_UNB	CR	fragile	TAF1-depleted	TATA_box	TFIID-dominated	M04-150			1236.7	0.375	176.715	98.7008	0.963832	92.3268	89.9443	142.785	0.895	0.631	95.2377	0.289	0	1	1	0	1	0	0	0	3	0.375	Inducible	Poised		0	0	0	819
40192	chr7	-	73211	73360	NFR	73210	73215	73142	73267	YGL226C-A	OST5	04_UNB	TFIID	stable			TFIID-dominated	M04-150			2349.14	0.729	1112.27	185.79	0.972623	158.274	67.4583	39.6624	2.72	0.87	259.739	0.587	0	0	0			0	0	0	0	0	Constitutive			0	0	0	820
40194	chr13	+	54719	54568	NFR	54718	54728	54786	54651	YML108W	zz-YML108W	04_UNB	TFIID		TAF1-enriched	TATA_like	TFIID-dominated	M04-150			2106.54	0.674	254.678	165.469	0.979285	114.309	82.449	47.5949	0.475	0.395	46.1758	0.155	0	0		0	0	0	0	0	0	0	Constitutive			0	0	0	821
40195	chr14	+	330269	330118	NFR	330268	330304	330354	330222	YNL162W-A	zz-YNL162W-A	04_UNB	TFIID	stable	TAF1-enriched	TATA_like	TFIID-dominated	M04-150			1213.03	0.364	109.148	95.7978	0.974033	48.3616	67.4583	7.93249	0.16	0.086	31.7459	0.118	0	0	0	0	0	0	0	0	0	0	Constitutive			0	0	0	822
40259	chr14	-	694849	694998	NFR	694848	694846	694771	694969	YNR036C	MRPS12	04_UNB	TFIID	stable	TAF1-enriched	TATA_like	TFIID-dominated	M04-150			2213.05	0.704	1808.73	174.178	0.977359	435.255	67.4583	103.122	3.41	0.896	1864.35	0.974	0	0	0	0	0	0	0	0	0	0	Constitutive			0	0	0	823
40337	chr14	+	339542	339391	NFR	339541	339560	339612	339471	YNL158W	PGA1	04_UNB	TFIID	stable	TAF1-enriched	TATA_like	TFIID-dominated	M04-150			1230.79	0.373	706.86	98.7008	0.95922	193.447	37.4768	47.5949	0.495	0.414	181.817	0.471	0	0	0	0	0	0	0	0	0	0	Constitutive			0	0	0	824
40413	chr7	+	359384	359233	NFR	359383	359407	359484	359337	YGL079W	KXD1	04_UNB	TFIID	stable	TAF1-enriched	TATA_like	TFIID-dominated	M04-150			958.592	0.252	561.33	75.4771	0.976957	92.3268	67.4583	55.5274	0.51	0.425	354.977	0.686	0	0	0	0	0	0	0	0	0	0	Constitutive			0	0	0	825
40426	chr7	+	93727	93576	NFR	93726	93756	93793	93658	YGL210W	YPT32	04_UNB	TFIID	stable	TAF1-enriched	TATA_like	TFIID-dominated	M04-150			2213.05	0.704	524.948	177.081	0.961337	158.274	67.4583	103.122	0.86	0.62	401.153	0.724	0	0	0	0	0	0	0	0	0	0	Constitutive			0	0	0	826
40438	chr6	-	115797	115946	NFR	115796	115779	115718	115861	YFL010C	WWM1	04_UNB	TFIID	fragile	TAF1-enriched	TATA_like	TFIID-dominated	M04-150			1485.23	0.476	1554.05	116.119	0.983893	206.636	59.9629	47.5949	2.73	0.871	294.371	0.631	0	0	1	0	0	0	0	0	1	0.125	Constitutive			0	0	0	827
40443	chr15	-	572918	573067	NFR	572917	572933	572861	573003	YOR131C	zz-YOR131C	04_UNB	TFIID	fragile	TAF1-enriched	TATA_box	TFIID-dominated	M04-150			1124.28	0.327	1081.08	89.9919	0.961005	193.447	29.9814	150.717	1.125	0.701	239.537	0.562	0	0	1	0	1	0	0	0	2	0.25	Constitutive			0	0	0	828
40448	chr10	-	191133	191282	NFR	191132	191125	191060	191190	YJL121C	RPE1	04_UNB	TFIID	stable	TAF1-enriched	TATA_like	TFIID-dominated	M04-150			1449.72	0.462	540.54	113.216	0.984998	114.309	82.449	31.73	2.4	0.852	170.273	0.448	0	0	0	0	0	0	0	0	0	0	Constitutive			0	0	0	829
40452	chr16	-	692482	692631	NFR	692481	692490	692427	692661	YPR073C	LTP1	04_UNB	TFIID	stable	TAF1-enriched	TATA_like	TFIID-dominated	M04-150			1692.33	0.557	1325.36	133.536	0.97486	237.412	44.9722	103.122	1.745	0.799	233.765	0.553	0	0	0	0	0	0	0	0	0	0	Constitutive			0	0	0	830
40470	chr4	+	241349	241198	NFR	241348	241384	241416	241277	YDL123W	SNA4	04_UNB	CR	stable	TAF1-enriched	TATA_box	TFIID-dominated	M04-150			1177.53	0.348	717.255	92.8949	0.975073	158.274	29.9814	142.785	0.785	0.593	5050.48	0.997	0	1	0	0	1	0	0	0	2	0.25	Constitutive			0	0	0	831
40482	chr1	-	154770	154919	NFR	154769	154761	154709	154850	YAR002C-A	ERP1	04_UNB	TFIID	stable	TAF1-enriched	TATA_like	TFIID-dominated	M04-150			1858.01	0.612	1039.5	145.148	0.984677	180.257	44.9722	71.3924	3.955	0.91	57.7198	0.184	0	0	0	0	0	0	0	0	0	0	Constitutive			0	0	0	832
40590	chr5	+	401075	400924	NFR	401074	401100	401142	400987	YER120W	SCS2	04_UNB	TFIID	fragile	TAF1-enriched	TATA_like	TFIID-dominated	M04-150			3100.63	0.831	1808.73	243.849	0.978106	325.342	59.9629	95.1899	4.315	0.918	311.687	0.649	0	0	1	0	0	0	0	0	1	0.125	Constitutive			0	0	0	833
40707	chr15	-	194851	195000	NFR	194850	194838	194763	194879	YOL073C	DSC2	04_UNB	TFIID	stable			TFIID-dominated	M04-150			970.427	0.259	940.748	75.4771	0.989019	114.309	44.9722	23.7975	0.61	0.497	178.931	0.465	0	0	0			0	0	0	0	0	Constitutive			0	0	0	834
40742	chr16	-	939036	939185	NFR	939035	939043	938962	939173	YPR199C	ARR1	04_UNB	TFIID	stable			TFIID-dominated	M04-150			1349.13	0.42	966.735	107.41	0.9662	136.292	52.4675	134.852	0.66	0.53	1777.77	0.97	0	0	0			0	0	0	0	0	Constitutive			0	0	0	835
40747	chr15	-	181504	181653	NFR	181503	181478	181426	181562	YOL080C	REX4	04_UNB	TFIID	stable			TFIID-dominated	M04-150			1266.29	0.388	88.3575	98.7008	0.98689	43.9651	29.9814	23.7975	0.285	0.199	20.2019	0.084	0	0	0			0	0	0	0	0	Constitutive			0	0	0	836
40780	chr15	+	658619	658468	NFR	658618	658624	658669	658564	YOR174W	MED4	04_UNB	TFIID	stable	TAF1-enriched	TATA_like	TFIID-dominated	M04-150			1195.28	0.356	654.885	92.8949	0.989772	175.86	74.9536	39.6624	0.59	0.485	103.896	0.312	0	0	0	0	0	0	0	0	0	0	Constitutive			0	0	0	837
40800	chr10	-	60852	60852	NFR	60702	60702		60769	YJL199C	MBB1	04_UNB			TAF1-enriched	TATA_box	TFIID-dominated	M04-150			804.744	0.198	31.185	63.8652	0.969282	48.3616	59.9629	63.4599	0.315	0.23	0	0	0			0	1	0	0	0	1	0.166667	Constitutive			0	0	0	838
40830	chr9	+	276472	276321	NFR	276471	276505	276571	276422	YIL041W	GVP36	04_UNB	TFIID	stable	TAF1-enriched	TATA_like	TFIID-dominated	M04-150			1763.34	0.58	1413.72	139.342	0.973439	400.083	29.9814	47.5949	3.5	0.899	582.97	0.823	0	0	0	0	0	0	0	0	0	0	Constitutive			0	0	0	839
40963	chr16	-	584154	584303	NFR	584153	584146	584067	584202	YPR011C	zz-YPR011C	04_UNB	TFIID	stable	TAF1-enriched	TATA_like	TFIID-dominated	M04-150			1065.1	0.304	405.405	84.186	0.973214	123.102	89.9443	111.055	0.51	0.425	450.214	0.754	0	0	0	0	0	0	0	0	0	0	Constitutive			0	0	0	840
40976	chr11	-	224505	224654	NFR	224504	224525	224443	224547	YKL114C	APN1	04_UNB	TFIID	stable	TAF1-enriched	TATA_like	TFIID-dominated	M04-150			1005.93	0.275	566.528	78.38	0.987232	83.5337	29.9814	23.7975	0.92	0.642	559.882	0.81	0	0	0	0	0	0	0	0	0	0	Constitutive			0	0	0	841
40990	chr5	-	97908	98057	NFR	97907	97869	97819	97967	YEL029C	BUD16	04_UNB	TFIID	fragile	TAF1-enriched	TATA_like	TFIID-dominated	M04-150			1360.96	0.426	369.023	107.41	0.974675	96.7233	52.4675	47.5949	0.48	0.399	349.205	0.681	0	0	1	0	0	0	0	0	1	0.125	Constitutive			0	0	0	842
41009	chr4	-	275035	275035	NFR	274885	274885	274852	274965	YDL104C	QRI7	04_UNB	TFIID	stable	TAF1-depleted	TATA_like	TFIID-dominated	M04-150			615.393	0.143	358.628	49.3504	0.95922	79.1372	67.4583	7.93249	0.225	0.14	77.9217	0.24	0	0	0	0	0	0	0	0	0	0	Constitutive			0	0	0	843
41030	chr4	+	1322151	1322000	NFR	1322150	1322172	1322227	1322070	YDR427W	RPN9	04_UNB	TFIID	fragile	TAF1-enriched	TATA_like	TFIID-dominated	M04-150			4680.53	0.907	3113.3	374.482	0.961437	496.806	52.4675	87.2574	1.905	0.813	779.217	0.883	0	0	1	0	0	0	0	0	1	0.125	Constitutive			0	0	0	844
41081	chr5	-	467551	467700	NFR	467550	467538	467475	467608	YER149C	PEA2	04_UNB	TFIID	stable	TAF1-enriched	TATA_like	TFIID-dominated	M04-150			1082.85	0.31	395.01	84.186	0.989434	167.067	52.4675	134.852	0.365	0.284	216.449	0.527	0	0	0	0	0	0	0	0	0	0	Constitutive			0	0	0	845
41086	chr14	-	625922	626071	NFR	625921	625894	625826	625979	YNL003C	PET8	04_UNB	TFIID	stable	TAF1-depleted	TATA_box	TFIID-dominated	M04-150			2272.22	0.714	1351.35	177.081	0.987041	224.222	82.449	142.785	0.73	0.565	262.625	0.591	0	0	0	0	1	0	0	0	1	0.125	Constitutive			0	0	0	846
41199	chr10	+	573900	573749	NFR	573899	573934	573958	573824	YJR075W	HOC1	04_UNB	TFIID	stable	TAF1-enriched	TATA_like	TFIID-dominated	M04-150			2029.61	0.656	935.55	159.663	0.977835	158.274	29.9814	87.2574	2.3	0.845	386.723	0.713	0	0	0	0	0	0	0	0	0	0	Constitutive			0	0	0	847
41218	chr4	-	375317	375466	NFR	375316	375320	375266	375383	YDL044C	MTF2	04_UNB	TFIID	stable			TFIID-dominated	M04-150			1159.78	0.343	909.563	92.8949	0.960373	145.085	37.4768	87.2574	0.26	0.173	251.081	0.576	0	0	0			0	0	0	0	0	Constitutive			0	0	0	848
41307	chr4	-	1358958	1359107	NFR	1358957	1358953	1358891	1359057	YDR449C	UTP6	04_UNB	TFIID	fragile	TAF1-enriched	TATA_like	TFIID-dominated	M04-150			2704.18	0.784	67.5675	211.916	0.981584	61.5512	52.4675	15.865	0.47	0.389	115.44	0.338	0	0	1	0	0	0	0	0	1	0.125	Constitutive			0	0	0	849
41329	chr4	+	1473199	1473048	NFR	1473198	1473212	1473244	1473124	YDR515W	SLF1	04_UNB	TFIID	stable			TFIID-dominated	M04-150			1372.8	0.431	717.255	107.41	0.983151	96.7233	14.9907	47.5949	0.335	0.252	372.293	0.701	0	0	0			0	0	0	0	0	Constitutive			0	0	0	850
41346	chr13	-	574921	575070	NFR	574920	574910	574828	574963	YMR159C	ATG16	04_UNB	TFIID		TAF1-enriched	TATA_like	TFIID-dominated	M04-150			988.179	0.269	977.13	78.38	0.96981	224.222	29.9814	31.73	0.135	0.069	155.843	0.419	0	0		0	0	0	0	0	0	0	Constitutive			0	0	0	851
41399	chr14	+	581866	581715	NFR	581865	581898	581943	581815	YNL026W	SAM50	04_UNB	TFIID	stable	TAF1-enriched	TATA_like	TFIID-dominated	M04-150			1153.86	0.34	935.55	89.9919	0.986295	123.102	22.4861	31.73	0.59	0.481	435.785	0.744	0	0	0	0	0	0	0	0	0	0	Constitutive			0	0	0	852
41404	chr15	-	198747	198896	NFR	198746	198758	198703	198832	YOL070C	NBA1	04_UNB	TFIID	stable			TFIID-dominated	M04-150			1828.43	0.604	893.97	142.245	0.988772	193.447	44.9722	55.5274	0.88	0.626	343.433	0.676	0	0	0			0	0	0	0	0	Constitutive			0	0	0	853
41455	chr9	+	278363	278212	NFR	278362	278377	278432	278346	YIL039W	TED1	04_UNB	TFIID	stable	TAF1-enriched	TATA_like	TFIID-dominated	M04-150			1195.28	0.356	384.615	92.8949	0.989772	96.7233	52.4675	31.73	1.455	0.763	418.469	0.735	0	0	0	0	0	0	0	0	0	0	Constitutive			0	0	0	854
41542	chr12	+	779132	778981	NFR	779131	779150	779197	779068	YLR324W	PEX30	04_UNB	TFIID	stable			TFIID-dominated	M04-150			1142.03	0.335	1122.66	89.9919	0.976179	215.429	44.9722	111.055	0.56	0.463	233.765	0.553	0	0	0			0	0	0	0	0	Constitutive			0	0	0	855
41608	chr13	+	693310	693159	NFR	693309	693337	693388	693261	YMR213W	CEF1	04_UNB	TFIID	stable	TAF1-enriched	TATA_like	TFIID-dominated	M04-150			964.51	0.255	582.12	75.4771	0.982988	101.12	29.9814	7.93249	0.285	0.199	129.87	0.37	0	0	0	0	0	0	0	0	0	0	Constitutive			0	0	0	856
41617	chr15	+	787089	786938	NFR	787088	787072	787198	787044	YOR241W	MET7	04_UNB	TFIID	stable			TFIID-dominated	M04-150			1769.25	0.582	831.6	139.342	0.976706	193.447	52.4675	31.73	0.785	0.592	158.729	0.425	0	0	0			0	0	0	0	0	Constitutive			0	0	0	857
41624	chr14	+	670344	670193	NFR	670343	670361	670430	670296	YNR023W	SNF12	04_UNB	TFIID	stable	TAF1-enriched	TATA_like	TFIID-dominated	M04-150			1272.21	0.39	727.65	98.7008	0.991502	83.5337	52.4675	31.73	0.305	0.222	227.993	0.544	0	0	0	0	0	0	0	0	0	0	Constitutive			0	0	0	858
41625	chr16	+	237255	237104	NFR	237254	237313	237371	237233	YPL166W	ATG29	04_UNB	TFIID				SAGA-dominated	M04-150			1106.52	0.319	1122.66	87.0889	0.977359	153.878	14.9907	79.3249	0.275	0.189	152.957	0.412	0	0				0	0	0	0	0	Constitutive			0	0	0	859
41653	chr2	+	182294	182143	NFR	182293	182331	182346	182204	YBL020W	RFT1	04_UNB	TFIID	stable	TAF1-enriched	TATA_like	TFIID-dominated	M04-150			1591.74	0.519	509.355	127.73	0.958591	96.7233	37.4768	126.92	0.485	0.404	106.782	0.318	0	0	0	0	0	0	0	0	0	0	Constitutive			0	0	0	860
41660	chr8	+	102175	102024	NFR	102174	102141		101766	YHL002W	HSE1	04_UNB	TFIID	stable	TAF1-depleted	TATA_box	SAGA-dominated	M04-150			1408.3	0.445	545.738	110.313	0.982036	153.878	67.4583	87.2574	0.895	0.631	2.88599	0.039	0	0	0	0	1	0	0	0	1	0.125	Constitutive			0	0	0	861
41741	chr7	+	343242	343091	NFR	343241	343287	343308	343181	YGL090W	LIF1	04_UNB	TFIID	stable			TFIID-dominated	M04-150			1065.1	0.304	582.12	84.186	0.973214	140.688	52.4675	71.3924	0.245	0.158	135.642	0.381	0	0	0			0	0	0	0	0	Constitutive			0	0	0	862
41747	chr8	-	439151	439300	NFR	439150	439148	439079	439208	YHR166C	CDC23	04_UNB	TFIID	stable			TFIID-dominated	M04-150			1591.74	0.519	982.328	124.827	0.980884	153.878	14.9907	39.6624	0.195	0.11	242.423	0.566	0	0	0			0	0	0	0	0	Constitutive			0	0	0	863
41752	chr16	-	895813	895962	NFR	895812	895819	895738	895872	YPR179C	HDA3	04_UNB	TFIID	stable	TAF1-enriched	TATA_box	TFIID-dominated	M04-150			1289.96	0.397	904.365	101.604	0.976613	101.12	22.4861	7.93249	0.35	0.269	95.2377	0.289	0	0	0	0	1	0	0	0	1	0.125	Constitutive			0	0	0	864
41760	chr11	-	478171	478320	NFR	478170	478165	478120	478234	YKR019C	IRS4	04_UNB	TFIID	stable	TAF1-enriched	TATA_like	TFIID-dominated	M04-150			1159.78	0.343	504.158	92.8949	0.960373	171.464	44.9722	71.3924	0.155	0.085	282.827	0.614	0	0	0	0	0	0	0	0	0	0	Constitutive			0	0	0	865
41769	chr13	+	716470	716319	NFR	716469	716497	716551	716413	YMR223W	UBP8	04_UNB	TFIID	stable	TAF1-enriched	TATA_like	TFIID-dominated	M04-150			1420.14	0.449	545.738	110.313	0.990288	87.9302	44.9722	31.73	0.335	0.252	92.3517	0.282	0	0	0	0	0	0	0	0	0	0	Constitutive			0	0	0	866
41793	chr12	-	762431	762580	NFR	762430	762379	762351	762490	YLR313C	SPH1	04_UNB	TFIID	stable			TFIID-dominated	M04-150			822.496	0.203	400.208	63.8652	0.990663	35.1721	14.9907	63.4599	0.205	0.12	37.5179	0.133	0	0	0			0	0	0	0	0	Constitutive			0	0	0	867
41796	chr5	-	316575	316724	NFR	316574	316561	316492	316707	YER077C	MRX1	04_UNB	TFIID	stable	TAF1-enriched	TATA_like	TFIID-dominated	M04-150			852.082	0.214	483.368	66.7682	0.981677	101.12	82.449	31.73	0.235	0.147	773.445	0.882	0	0	0	0	0	0	0	0	0	0	Constitutive			0	0	0	868
41817	chr11	+	552569	552418	NFR	552568	552617	552646	552498	YKR058W	GLG1	04_UNB	TFIID	stable	TAF1-depleted	TATA_box	SAGA-dominated	M04-150			988.179	0.266	899.168	78.38	0.96981	202.24	134.917	7.93249	0.745	0.574	611.83	0.834	0	0	0	0	1	0	0	0	1	0.125	Constitutive			0	0	0	869
41825	chr2	-	734686	734835	NFR	734685	734657	734593	734727	YBR260C	RGD1	04_UNB	TFIID	stable			TFIID-dominated	M04-150			1266.29	0.388	790.02	101.604	0.958693	127.499	59.9629	23.7975	0.565	0.467	764.787	0.879	0	0	0			0	0	0	0	0	Constitutive			0	0	0	870
41891	chr4	+	1303116	1302965	NFR	1303115	1303164	1303199	1303081	YDR419W	RAD30	04_UNB	TFIID	stable			TFIID-dominated	M04-150			923.089	0.24	337.838	72.5741	0.978405	114.309	67.4583	15.865	0.2	0.114	291.485	0.627	0	0	0			0	0	0	0	0	Constitutive			0	0	0	871
41916	chr16	+	370915	370764	NFR	370914	370901	370975	370800	YPL093W	NOG1	04_UNB	TFIID	fragile	TAF1-enriched	TATA_box	TFIID-dominated	M04-150			5041.49	0.915	93.555	397.706	0.975109	35.1721	119.926	47.5949	1.385	0.752	196.247	0.494	0	0	1	0	1	0	0	0	2	0.25	Constitutive			0	0	0	872
41941	chr11	-	133478	133627	NFR	133477	133532	133422	133609	YKL168C	KKQ8	04_UNB	TFIID	stable	TAF1-enriched	TATA_like	TFIID-dominated	M04-150			923.089	0.241	790.02	72.5741	0.978405	127.499	52.4675	103.122	0.31	0.224	2556.99	0.987	0	0	0	0	0	0	0	0	0	0	Constitutive			0	0	0	873
41965	chr5	-	56183	56332	NFR	56182	56181	56121	56247	YEL053C	MAK10	04_UNB	TFIID	stable	TAF1-enriched	TATA_like	TFIID-dominated	M04-150			1147.94	0.338	332.64	89.9919	0.981237	114.309	44.9722	47.5949	0.475	0.395	294.371	0.631	0	0	0	0	0	0	0	0	0	0	Constitutive			0	0	0	874
41966	chr5	-	502964	503113	NFR	502963	502930	502874	503008	YER162C	RAD4	04_UNB	TFIID	stable	TAF1-depleted	TATA_like	TFIID-dominated	M04-150			816.579	0.202	790.02	63.8652	0.983536	149.481	82.449	103.122	0.21	0.126	265.511	0.595	0	0	0	0	0	0	0	0	0	0	Constitutive			0	0	0	875
41977	chr3	-	172557	172706	NFR	172556	172546	172449	172596	YCR028C	FEN2	04_UNB	TFIID	fragile	TAF1-enriched	TATA_box	TFIID-dominated	M04-150			1964.52	0.64	717.255	153.857	0.982191	140.688	59.9629	31.73	0.39	0.31	75.0357	0.231	0	0	1	0	1	0	0	0	2	0.25	Constitutive			0	0	0	876
42077	chr2	-	760176	760325	NFR	760175	760160	760084	760196	YBR276C	PPS1	04_UNB	TFIID	stable			TFIID-dominated	M04-150			1402.39	0.441	831.6	110.313	0.97791	109.913	37.4768	31.73	0.845	0.614	265.511	0.595	0	0	0			0	0	0	0	0	Constitutive			0	0	0	877
42095	chr12	-	771745	771894	NFR	771744	771763	771699	771824	YLR319C	BUD6	04_UNB	TFIID	stable	TAF1-enriched	TATA_like	TFIID-dominated	M04-150			1532.56	0.498	670.478	121.924	0.966906	184.654	67.4583	71.3924	0.37	0.289	144.3	0.398	0	0	0	0	0	0	0	0	0	0	Constitutive			0	0	0	878
42119	chr7	-	634136	634285	NFR	634135	634123	634059	634177	YGR071C	ENV11	04_UNB	TFIID	stable			TFIID-dominated	M04-150			1059.19	0.301	608.108	84.186	0.967807	87.9302	22.4861	23.7975	0.26	0.173	242.423	0.566	0	0	0			0	0	0	0	0	Constitutive			0	0	0	879
42126	chr7	-	793103	793252	NFR	793102	793090	793036	793169	YGR150C	CCM1	04_UNB	TFIID	stable	TAF1-enriched	TATA_like	TFIID-dominated	M04-150			1520.73	0.492	592.515	121.924	0.95944	149.481	59.9629	31.73	0.435	0.358	233.765	0.553	0	0	0	0	0	0	0	0	0	0	Constitutive			0	0	0	880
42161	chr15	+	749188	749037	NFR	749187	749200	749248	749116	YOR217W	RFC1	04_UNB	TFIID	stable	TAF1-enriched	TATA_like	TFIID-dominated	M04-150			1502.98	0.485	784.823	119.022	0.971368	131.895	44.9722	23.7975	0.77	0.584	69.2638	0.214	0	0	0	0	0	0	0	0	0	0	Constitutive			0	0	0	881
42185	chr15	-	210347	210496	NFR	210346	210334	210273	210400	YOL063C	CRT10	04_UNB	TFIID	stable	TAF1-enriched	TATA_like	TFIID-dominated	M04-150			917.172	0.238	706.86	72.5741	0.972133	153.878	44.9722	47.5949	0.28	0.193	770.559	0.881	0	0	0	0	0	0	0	0	0	0	Constitutive			0	0	0	882
42257	chr9	-	353632	353781	NFR	353631	353624	353614	353761	YIL002C	INP51	04_UNB	TFIID	stable	TAF1-depleted	TATA_like	TFIID-dominated	M04-150			2195.29	0.699	1330.56	171.275	0.985952	193.447	89.9443	79.3249	0.385	0.304	23.0879	0.092	0	0	0	0	0	0	0	0	0	0	Constitutive			0	0	0	883
42288	chr16	-	538996	539145	NFR	538995	538970	538909	539055	YPL009C	RQC2	04_UNB	TFIID	fragile			TFIID-dominated	M04-150			1508.9	0.488	774.428	119.022	0.975192	123.102	74.9536	23.7975	1.17	0.711	522.364	0.793	0	0	1			0	0	0	1	0.166667	Constitutive			0	0	0	884
42316	chr2	+	686809	686658	NFR	686808	686820	686857	686719	YBR235W	VHC1	04_UNB	TFIID	stable			TFIID-dominated	M04-150			1502.98	0.485	1340.96	119.022	0.971368	175.86	59.9629	47.5949	0.365	0.284	170.273	0.448	0	0	0			0	0	0	0	0	Constitutive			0	0	0	885
42377	chr4	+	771774	771623	NFR	771773	771774	771827	771625	YDR159W	SAC3	04_UNB	TFIID	stable	TAF1-enriched	TATA_like	TFIID-dominated	M04-150			1727.83	0.567	1247.4	136.439	0.974135	241.808	52.4675	39.6624	0.425	0.348	329.003	0.664	0	0	0	0	0	0	0	0	0	0	Constitutive			0	0	0	886
42472	chr2	-	526960	527109	NFR	526959	526898	526883	527033	YBR140C	IRA1	04_UNB	TFIID	stable			TFIID-dominated	M04-150			1177.53	0.348	987.525	92.8949	0.975073	206.636	14.9907	23.7975	0.3	0.217	66.3778	0.207	0	0	0			0	0	0	0	0	Constitutive			0	0	0	887
20019	chr8	+	280011	280011	Spt7HS	280161	280161		279786	YHR086W-A	zz-YHR086W-A	02_STM					TFIID-dominated		H02a-150	H02aNotM02ab	278.11	0.078	1694.39	66.7682	0.320408	96.7233	59.9629	150.717	0.005	0.005	11.544	0.064	1					0	0	1	2	0.5	Inducible	Poised		0	0	1	888
20022	chr13	+	70082	70082	Abf1	70232	70232		69857	YML100W-A	zz-YML100W-A	02_STM					TFIID-dominated		H02a-150	H02aNotM02ab	1059.19	0.301	1798.34	58.0593	1.40332	101.12	74.9536	341.097	0.02	0.011	167.387	0.442	1					0	0	1	2	0.5	Inducible	Poised		0	0	1	889
20054	chr13	-	70165	70314	Spt7HS	70164	70158	70069	70276	YML101C	CUE4	02_STM		fragile	TAF1-enriched	TATA_box	TFIID-dominated		H02a-150	H02aNotM02ab	1254.45	0.383	2318.09	81.283	1.18717	114.309	59.9629	523.544	0.69	0.546	326.117	0.661	1		1	0	1	0	0	1	4	0.571429	Inducible	Poised		0	0	1	890
20061	chr7	-	508473	508622	Ubp8HS	508472	508475	508497	508619	YGR008C	STF2	02_STM	CR	stable			SAGA-dominated		H02a-150	H02aNotM02ab	964.51	0.255	9209.97	101.604	0.73022	470.427	82.449	126.92	7.645	0.948	1821.06	0.971	1	1	0			0	0	1	3	0.5	Inducible	Induced	RP-like	0	0	1	891
20069	chr6	+	106670	106670	Rap1	107214	107214	107179	106625	YFL014W	HSP12	02_STM		stable			TFIID-dominated		H02a-150	H02aNotM02ab	71.0068	0.033	16325.3	55.1563	0.0990288	224.222	104.935	1078.82	3.18	0.89	66.3778	0.207	1		0			0	0	1	2	0.4	Inducible	Induced	RP-like	0	0	1	892
20072	chr12	-	783514	783663	Sgf11HS	783513	783483	783315	783490	YLR327C	TMA10	02_STM	CR	stable			SAGA-dominated		H02a-150	H02aNotM02ab	508.882	0.119	31663.2	34.8356	1.1237	1112.32	59.9629	1784.81	1.49	0.77	251.081	0.576	1	1	0			0	0	1	3	0.5	Inducible	Poised		0	0	1	893
20117	chr9	+	155160	155009	Ubp8HS	155159	155147	155207	155124	YIL111W	COX5B	02_STM	CR	fragile	TAF1-enriched	TATA_box	TFIID-dominated		H02a-150	H02aNotM02ab	911.255	0.235	2286.9	87.0889	0.804884	127.499	37.4768	63.4599	4.735	0.926	398.267	0.722	1	1	1	0	1	0	0	1	5	0.625	Inducible	Induced	RP-like	0	0	1	894
20129	chr2	-	419240	419389	Rsc3	419239	419273	419209	419421	YBR085C-A	zz-YBR085C-A	02_STM	CR	stable	TAF1-enriched	TATA_box	TFIID-dominated		H02a-150	H02aNotM02ab	2615.42	0.771	23711	145.148	1.38607	980.422	134.917	698.059	1.34	0.745	519.478	0.792	1	1	0	0	1	0	0	1	4	0.5	Inducible	Poised		0	0	1	895
20169	chr12	-	500350	500499	Hap5	500349	500323	500280	500440	YLR168C	UPS2	02_STM	CR				SAGA-dominated		H02a-150	H02aNotM02ab	958.592	0.252	3154.88	84.186	0.875893	145.085	44.9722	142.785	0.725	0.565	242.423	0.566	1	1				0	0	1	3	0.6	Inducible	Poised		0	0	1	896
20192	chr4	-	239797	239946	Spt7HS	239796	239813	239884	240115	YDL125C	HNT1	02_STM	CR	fragile	TAF1-depleted	TATA_like	TFIID-dominated		H02a-150	H02aNotM02ab	1597.65	0.522	8466.73	177.081	0.694013	452.841	89.9443	1062.95	4.125	0.914	3004.32	0.992	1	1	1	0	0	0	0	1	4	0.5	Inducible	Induced	RP-like	0	0	1	897
20202	chr4	-	543783	543783	Mbp1	543603	543569	543554	543760	YDR043C	NRG1	02_STM	CR	fragile	TAF1-depleted	TATA_box	SAGA-dominated		H02a-150	H02aNotM02ab	1834.34	0.606	4251.56	49.3504	2.85921	131.895	74.9536	491.814	0.32	0.235	101.01	0.305	1	1	1	0	1	0	0	1	5	0.625	Inducible	Poised		0	0	1	898
20256	chr4	+	240176	240025	Spt7HS	240175	240176		239801	YDL124W	zz-YDL124W	02_STM	CR	fragile	TAF1-depleted	TATA_box	SAGA-dominated		H02a-150	H02aNotM02ab	3124.3	0.832	7993.76	136.439	1.76145	303.359	52.4675	317.3	4.235	0.916	1044.73	0.923	1	1	1	0	1	0	0	1	5	0.625	Inducible	Induced	RP-like	0	0	1	899
20287	chr15	+	550898	550898	Stb5	551048	551048	551020	550541	YOR120W	GCY1	02_STM	TFIID	stable			SAGA-dominated		H02a-150	H02aNotM02ab	443.793	0.104	4610.18	60.9622	0.559984	171.464	97.4397	237.975	0.675	0.537	150.071	0.408	1	0	0			0	0	1	2	0.333333	Constitutive			0	0	1	900
20348	chr4	+	806383	806383	Hsf1	806505	806558	806502	806376	YDR171W	HSP42	02_STM	CR	fragile	TAF1-depleted	TATA_box	SAGA-dominated		H02a-150	H02aNotM02ab	1301.79	0.402	36574.8	69.6711	1.43729	857.32	202.375	8813	1.4	0.755	1763.34	0.969	1	1	1	0	1	0	0	1	5	0.625	Inducible	Induced	RP-like	0	0	1	901
20367	chr1	+	35044	34893	Ubp8HS	35043	35095	35043	34950	YAL060W	BDH1	02_STM	CR	stable	TAF1-depleted	TATA_box	SAGA-dominated		H02a-150	H02aNotM02ab	4035.56	0.886	8591.47	301.908	1.02822	470.427	97.4397	214.177	2.925	0.881	251.081	0.576	1	1	0	0	1	0	0	1	4	0.5	Inducible	Induced	RP-like	0	0	1	902
20393	chr4	-	62042	62042	Abf1	61892	61892	61909	62170	YDL222C	FMP45	02_STM		stable			SAGA-dominated		H02a-150	H02aNotM02ab	47.3379	0.019	2359.67	72.5741	0.0501746	131.895	82.449	182.447	0.06	0.034	34.6319	0.126	1		0			0	0	1	2	0.4	Inducible	Poised		0	0	1	903
20415	chr16	+	527490	527339	Rpn4	527489	527525	527512	527315	YPL014W	CIP1	02_STM	CR	stable	TAF1-depleted	TATA_box	SAGA-dominated		H02a-150	H02aNotM02ab	1579.9	0.514	3326.4	119.022	1.02108	197.843	52.4675	150.717	0.445	0.369	1180.37	0.935	1	1	0	0	1	0	0	1	4	0.5	Inducible	Induced	RP-like	0	0	1	904
20468	chr7	+	1000858	1000707	Spt7HS	1000857	1000884	1001024	1000871	YGR254W	ENO1	02_STM	CR	stable	TAF1-depleted	TATA_box	SAGA-dominated		H02a-150	H02aNotM02ab	4041.47	0.887	5919.95	179.984	1.72728	290.17	89.9443	253.84	41.135	0.994	3616.15	0.994	1	1	0	0	1	0	0	1	4	0.5	Inducible	Induced	RP-like	0	0	1	905
20478	chr1	+	33308	33157	Pdr1	33307	33359	33367	33133	YAL061W	BDH2	02_STM		fragile			TFIID-dominated		H02a-150	H02aNotM02ab	887.586	0.225	7941.78	104.507	0.653315	347.324	59.9629	190.38	0.795	0.597	121.212	0.354	1		1			0	0	1	3	0.6	Inducible	Poised		0	0	1	906
20522	chr3	+	50777	50626	Cbf1	50776	50768	50787	50610	YCL040W	GLK1	02_STM	CR	fragile	TAF1-depleted	TATA_box	SAGA-dominated		H02a-150	H02aNotM02ab	2272.22	0.714	10566.5	92.8949	1.88155	571.547	97.4397	507.679	10.91	0.959	4634.9	0.996	1	1	1	0	1	0	0	1	5	0.625	Inducible	Induced	RP-like	0	0	1	907
20573	chr3	+	50642	50642	Cbf1	50792	50792	50787	50610	YCL042W	zz-YCL042W	02_STM					SAGA-dominated		H02a-150	H02aNotM02ab	2284.05	0.717	10758.8	104.507	1.6812	602.322	89.9443	880.506	2.605	0.863	5111.09	0.997	1					0	0	1	2	0.5	Inducible	Induced	RP-like	0	0	1	908
20576	chr15	+	1039738	1039587	War1	1039737	1039788	1039759	1039581	YOR374W	ALD4	02_STM	CR	fragile	TAF1-depleted	TATA_box	SAGA-dominated		H02a-150	H02aNotM02ab	1325.46	0.411	7172.55	49.3504	2.06601	417.669	67.4583	285.57	3.145	0.889	242.423	0.566	1	1	1	0	1	0	0	1	5	0.625	Inducible	Induced	RP-like	0	0	1	909
20585	chr14	-	631222	631371	Ume6	631221	631246	631231	631394	YNR001C	CIT1	02_STM	CR	fragile	TAF1-depleted	TATA_box	SAGA-dominated		H02a-150	H02aNotM02ab	3917.21	0.88	9002.07	203.207	1.48284	527.581	134.917	198.312	3.53	0.9	77.9217	0.24	1	1	1	0	1	0	0	1	5	0.625	Inducible	Induced	RP-like	0	0	1	910
20729	chr4	+	1233974	1233974	Sum1	1234124	1234124	1234242	1233873	YDR380W	ARO10	02_STM	CR	fragile			SAGA-dominated		H02a-150	H02aNotM02ab	242.607	0.072	7146.56	72.5741	0.257145	254.998	127.421	2348.02	1.145	0.707	72.1498	0.222	1	1	1			0	0	1	4	0.666667	Inducible	Poised		0	0	1	911
20755	chr5	+	133043	132892	Cin5	133042	133088	133183	132955	YEL011W	GLC3	02_STM	CR	stable			SAGA-dominated		H02a-150	H02aNotM02ab	745.572	0.18	4152.8	92.8949	0.617383	202.24	67.4583	79.3249	2.165	0.835	375.179	0.704	1	1	0			0	0	1	3	0.5	Inducible	Poised		0	0	1	912
20795	chr2	-	576119	576268	Hsf1	576118	576065	576072	576226	YBR169C	SSE2	02_STM	TFIID	stable			SAGA-dominated		H02a-150	H02aNotM02ab	674.565	0.16	9111.22	75.4771	0.687488	439.651	44.9722	214.177	0.705	0.553	178.931	0.465	1	0	0			0	0	1	2	0.333333	Constitutive			0	0	1	913
20834	chr7	-	993758	993907	Rsc3	993757	993729	993687	994024	YGR250C	RIE1	02_STM	CR	fragile	TAF1-depleted	TATA_box	SAGA-dominated		H02a-150	H02aNotM02ab	739.655	0.179	13347.2	49.3504	1.15291	197.843	37.4768	222.11	0.48	0.399	470.416	0.766	1	1	1	0	1	0	0	1	5	0.625	Inducible	Poised		0	0	1	914
20871	chr16	+	861000	861000	Spt7HS	861150	861150		860775	YPR160W	GPH1	02_STM		stable			SAGA-dominated		H02a-150	H02aNotM02ab	242.607	0.072	5727.65	55.1563	0.338348	241.808	52.4675	166.582	3.995	0.911	360.749	0.693	1		0			0	0	1	2	0.4	Inducible	Induced	RP-like	0	0	1	915
20928	chr13	+	70547	70396	Spt7HS	70546	70568	70676	70373	YML100W	TSL1	02_STM	CR	fragile	TAF1-enriched	TATA_box	SAGA-dominated		H02a-150	H02aNotM02ab	781.075	0.19	12702.7	29.0296	2.0697	444.048	44.9722	333.165	1.66	0.788	649.348	0.847	1	1	1	0	1	0	0	1	5	0.625	Inducible	Poised		0	0	1	916
30073	chr5	-	261252	261252	Hap1	261102	261102	261140	261357	YER053C-A	zz-YER053C-A	03_TFO		stable			TFIID-dominated		H02a-150	H02aNotM02ab	142.014	0.054	1834.72	55.1563	0.198058	70.3442	97.4397	87.2574	0.155	0.081	49.0618	0.164	0		0			0	0	1	1	0.2	Constitutive			0	0	1	917
40189	chr8	+	280697	280546	NFR	280696	280742	280877	280739	YHR087W	RTC3	04_UNB		stable			SAGA-dominated		H02a-150	H02aNotM02ab	621.31	0.145	19381.5	84.186	0.567708	479.22	52.4675	317.3	1.675	0.79	251.081	0.576	0		0			0	0	1	1	0.2	Constitutive			0	0	1	918
40371	chr6	-	182990	183139	NFR	182989	182937	182816	182944	YFR017C	IGD1	04_UNB		fragile	TAF1-enriched	TATA_box	SAGA-dominated		H02a-150	H02aNotM02ab	1307.71	0.403	1632.02	66.7682	1.5066	101.12	44.9722	111.055	0.62	0.506	222.221	0.535	0		1	0	1	0	0	1	3	0.428571	Inducible	Poised		0	0	1	919
40712	chr7	-	809560	809709	NFR	809559	809522	809435	809517	YGR161C	RTS3	04_UNB	CR	fragile	TAF1-depleted	TATA_box	SAGA-dominated		H02a-150	H02aNotM02ab	2798.85	0.799	15608.1	209.013	1.03006	611.115	134.917	753.587	0.65	0.525	675.322	0.856	0	1	1	0	1	0	0	1	4	0.5	Inducible	Induced	RP-like	0	0	1	920
40898	chr3	-	157368	157368	NFR	157218	157218		157277	YCR021C	HSP30	04_UNB	CR	stable	TAF1-depleted	TATA_box	SAGA-dominated		H02a-150	H02aNotM02ab	153.848	0.056	11699.6	66.7682	0.177247	334.135	134.917	499.747	0.22	0.136	233.765	0.553	0	1	0	0	1	0	0	1	3	0.375	Inducible	Poised		0	0	1	921
41291	chr13	+	608596	608445	NFR	608595	608649	608750	608636	YMR173W	DDR48	04_UNB	CR	fragile	TAF1-depleted	TATA_like	SAGA-dominated		H02a-150	H02aNotM02ab	1668.66	0.548	3731.81	63.8652	2.00983	136.292	37.4768	95.1899	5.87	0.935	265.511	0.595	0	1	1	0	0	0	0	1	3	0.375	Inducible	Induced	RP-like	0	0	1	922
41405	chr6	-	255200	255349	NFR	255199	255119	255015	255157	YFR053C	HXK1	04_UNB	CR	stable	TAF1-depleted	TATA_box	SAGA-dominated		H02a-150	H02aNotM02ab	2337.31	0.728	24984.4	52.2534	3.44079	422.065	59.9629	301.435	18.25	0.971	548.338	0.806	0	1	0	0	1	0	0	1	3	0.375	Inducible	Induced	M02-like	0	0	1	923
41466	chr4	-	1476573	1476722	NFR	1476572	1476521	1476402	1476545	YDR516C	EMI2	04_UNB	TFIID	stable	TAF1-depleted	TATA_box	TFIID-dominated		H02a-150	H02aNotM02ab	2000.03	0.648	5795.21	110.313	1.39466	356.118	89.9443	174.515	2.88	0.879	764.787	0.879	0	0	0	0	1	0	0	1	2	0.25	Constitutive			0	0	1	924
41666	chr13	-	477708	477857	NFR	477707	477662	477580	477667	YMR105C	PGM2	04_UNB	CR	stable			SAGA-dominated		H02a-150	H02aNotM02ab	473.379	0.11	13892.9	69.6711	0.522652	514.392	44.9722	118.987	3.635	0.903	135.642	0.381	0	1	0			0	0	1	2	0.333333	Constitutive			0	0	1	925
41889	chr9	-	177449	177598	NFR	177448	177440		177535	YIL101C	XBP1	04_UNB		stable			SAGA-dominated		H02a-150	H02aNotM02ab	905.337	0.233	4324.32	55.1563	1.26262	189.05	14.9907	158.65	0.26	0.173	340.547	0.674	0		0			0	0	1	1	0.2	Constitutive			0	0	1	926
41927	chr15	-	836564	836713	NFR	836563	836520		836578	YOR273C	TPO4	04_UNB	CR	fragile	TAF1-depleted	TATA_box	TFIID-dominated		H02a-150	H02aNotM02ab	2408.32	0.74	6995.84	69.6711	2.65899	175.86	37.4768	277.637	0.94	0.649	770.559	0.881	0	1	1	0	1	0	0	1	4	0.5	Inducible	Induced	M02-like	0	0	1	927
41955	chr11	+	231873	231722	NFR	231872	231901	231996	231867	YKL109W	HAP4	04_UNB	CR	fragile	TAF1-depleted	TATA_box	SAGA-dominated		H02a-150	H02aNotM02ab	2248.55	0.711	2858.63	81.283	2.12794	153.878	67.4583	166.582	2.325	0.847	481.96	0.772	0	1	1	0	1	0	0	1	4	0.5	Inducible	Poised		0	0	1	928
42023	chr12	+	660601	660450	NFR	660600	660646	660671	660575	YLR258W	GSY2	04_UNB	CR	stable	TAF1-depleted	TATA_box	SAGA-dominated		H02a-150	H02aNotM02ab	1396.47	0.438	9064.44	81.283	1.32156	241.808	67.4583	63.4599	2.53	0.86	412.697	0.731	0	1	0	0	1	0	0	1	3	0.375	Inducible	Induced	RP-like	0	0	1	929
20050	chr14	+	605298	605147	Spt7HS	605297	605314	605328	605205	YNL015W	PBI2	02_STM		stable	TAF1-enriched	TATA_box	SAGA-dominated		H02b-150		1100.61	0.317	3435.55	89.9919	0.940774	224.222	112.43	198.312	3.47	0.899	505.048	0.785	1		0	0	1	0	0	1	3	0.428571	Inducible	Induced	RP-like	0	0	0	930
20077	chr7	+	977059	977059	Reb1	977244	977244	977198	976823	YGR243W	MPC3	02_STM		fragile	TAF1-depleted	TATA_box	SAGA-dominated		H02b-150		863.917	0.218	2032.22	95.7978	0.693702	184.654	89.9443	888.439	0.42	0.346	83.6937	0.259	1		1	0	1	0	0	1	4	0.571429	Inducible	Poised		0	0	0	931
20091	chr5	+	468199	468199	Mcm1	468349	468349	468411	468155	YER150W	SPI1	02_STM	CR	stable	TAF1-depleted	TATA_box	SAGA-dominated		H02b-150		65.0896	0.03	10779.6	52.2534	0.0958195	743.011	74.9536	2284.56	0.43	0.353	458.872	0.761	1	1	0	0	1	0	0	1	4	0.5	Inducible	Poised		0	0	0	932
20119	chr2	-	680111	680260	Ubp8HS	680110	680097	680055	680253	YBR230C	OM14	02_STM	CR	fragile	TAF1-enriched	TATA_box	TFIID-dominated		H02b-150		1562.15	0.51	4334.72	49.3504	2.43494	290.17	44.9722	190.38	1.84	0.808	274.169	0.604	1	1	1	0	1	0	0	1	5	0.625	Inducible	Poised		0	0	0	933
20125	chr14	+	652380	652229	Reb1	652379	652425		652050	YNR014W	zz-YNR014W	02_STM		stable	TAF1-depleted	TATA_box	SAGA-dominated		H02b-150		621.31	0.145	2681.91	75.4771	0.633213	206.636	37.4768	198.312	0.36	0.279	1826.83	0.972	1		0	0	1	0	0	1	3	0.428571	Inducible	Induced	RP-like	0	0	0	934
20143	chr4	+	1228500	1228349	Hap3	1228499	1228532	1228560	1228414	YDR377W	ATP17	02_STM	TFIID	stable	TAF1-depleted	TATA_like	TFIID-dominated		H02b-150		2656.84	0.777	2500	171.275	1.19324	250.601	59.9629	333.165	4.115	0.914	103.896	0.312	1	0	0	0	0	0	0	1	2	0.25	Constitutive			0	0	0	935
20144	chr15	+	299480	299329	Spt7HS	299479	299488	299530	299357	YOL014W	zz-YOL014W	02_STM	TFIID	fragile	TAF1-depleted	TATA_box	TFIID-dominated		H02b-150		2278.14	0.715	1777.55	153.857	1.13899	123.102	44.9722	103.122	0.405	0.326	92.3517	0.282	1	0	1	0	1	0	0	1	4	0.5	Inducible	Poised		0	0	0	936
20161	chr15	-	427370	427519	Rpn4	427369	427356	427334	427490	YOR052C	TMC1	02_STM	CR	fragile	TAF1-depleted	TATA_box	SAGA-dominated		H02b-150		6603.64	0.939	11304.6	394.803	1.28665	791.372	82.449	420.422	1.235	0.725	1165.94	0.934	1	1	1	0	1	0	0	1	5	0.625	Inducible	Induced	RP-like	0	0	0	937
20213	chr16	+	834508	834357	Abf1	834507	834526	834559	834418	YPR154W	PIN3	02_STM	TFIID		TAF1-depleted	TATA_like	TFIID-dominated		H02b-150		1526.65	0.495	27749.5	136.439	0.860708	1987.22	104.935	2784.3	1.36	0.749	354.977	0.686	1	0		0	0	0	0	1	2	0.285714	Constitutive			0	0	0	938
20226	chr5	-	280798	280947	Sgf11HS	280797	280831	280791	280911	YER062C	GPP2	02_STM	CR	fragile	TAF1-enriched	TATA_box	SAGA-dominated		H02b-150		627.227	0.146	1787.94	78.38	0.615568	167.067	74.9536	71.3924	3.245	0.892	2.88599	0.039	1	1	1	0	1	0	0	1	5	0.625	Inducible	Induced	RP-like	0	0	0	939
20247	chr15	+	43499	43499	Pdr1	43641	43674	43683	43530	YOL151W	GRE2	02_STM	CR	fragile	TAF1-depleted	TATA_box	SAGA-dominated		H02b-150		1177.53	0.348	2463.62	72.5741	1.24809	241.808	202.375	769.452	0.54	0.446	80.8077	0.251	1	1	1	0	1	0	0	1	5	0.625	Inducible	Poised		0	0	0	940
20251	chr3	-	38888	39037	Hsf1	38887	38869	38823	38958	YCL050C	APA1	02_STM	TFIID	stable	TAF1-enriched	TATA_like	TFIID-dominated		H02b-150		4071.06	0.888	5805.61	179.984	1.73993	483.616	104.935	785.316	3.67	0.904	958.149	0.913	1	0	0	0	0	0	0	1	2	0.25	Constitutive			0	0	0	941
20307	chr9	-	141918	141918	Ste12	141678	141696	141642	141791	YIL117C	PRM5	02_STM	CR	fragile	TAF1-depleted	TATA_like	SAGA-dominated		H02b-150		1692.33	0.557	1949.06	185.79	0.70068	193.447	187.384	817.046	0.6	0.492	435.785	0.744	1	1	1	0	0	0	0	1	4	0.5	Inducible	Poised		0	0	0	942
20336	chr8	+	323279	323128	Sko1	323278	323317	323327	323214	YHR104W	GRE3	02_STM	CR	stable	TAF1-enriched	TATA_box	TFIID-dominated		H02b-150		1224.87	0.369	5031.18	92.8949	1.01427	360.514	52.4675	452.152	1.79	0.803	176.045	0.46	1	1	0	0	1	0	0	1	4	0.5	Inducible	Poised		0	0	0	943
20340	chr12	-	573355	573355	Hsf1	573259	573259	573218	573318	YLR216C	CPR6	02_STM	TFIID	stable	TAF1-enriched	TATA_like	TFIID-dominated		H02b-150		2047.36	0.659	12796.2	153.857	1.02361	1178.27	112.43	2903.29	2.21	0.84	528.136	0.797	1	0	0	0	0	0	0	1	2	0.25	Constitutive			0	0	0	944
20389	chr8	-	298718	298867	Spt7HS	298717	298698	298685	298831	YHR097C	PAL2	02_STM	TFIID	stable	TAF1-depleted	TATA_like	SAGA-dominated		H02b-150		1585.82	0.517	2468.81	92.8949	1.31316	224.222	74.9536	214.177	0.925	0.643	1443	0.955	1	0	0	0	0	0	0	1	2	0.25	Constitutive			0	0	0	945
20403	chr11	+	278976	278825	Hap3	278975	278998	279037	278913	YKL085W	MDH1	02_STM	CR	fragile	TAF1-depleted	TATA_box	SAGA-dominated		H02b-150		1875.76	0.618	2998.96	87.0889	1.65681	206.636	52.4675	79.3249	6.3	0.939	308.801	0.646	1	1	1	0	1	0	0	1	5	0.625	Inducible	Induced	RP-like	0	0	0	946
20470	chr8	-	65943	66092	Tea1	65942	65913	65955	66150	YHL021C	AIM17	02_STM	TFIID	stable	TAF1-depleted	TATA_box	TFIID-dominated		H02b-150		964.51	0.254	9896.04	72.5741	1.02231	830.941	74.9536	237.975	1.865	0.811	574.312	0.819	1	0	0	0	1	0	0	1	3	0.375	Inducible	Poised		0	0	0	947
20501	chr15	+	216979	216979	Spt7HS	217129	217129	217156	216922	YOL059W	GPD2	02_STM	TFIID	stable	TAF1-depleted	TATA_like	SAGA-dominated		H02b-150		5420.19	0.922	3529.1	243.849	1.70982	351.721	74.9536	237.975	1.435	0.76	2825.38	0.99	1	0	0	0	0	0	0	1	2	0.25	Constitutive			0	0	0	948
20515	chr10	+	31768	31617	Tea1	31767	31824	31906	31515	YJL213W	zz-YJL213W	02_STM	TFIID	stable	TAF1-enriched	TATA_box	TFIID-dominated		H02b-150		686.4	0.163	3097.71	121.924	0.433055	285.773	74.9536	333.165	0.33	0.247	178.931	0.465	1	0	0	0	1	0	0	1	3	0.375	Inducible	Poised		0	0	0	949
20521	chr15	-	417857	418006	Cin5	417856	417837	417777	417976	YOR047C	STD1	02_STM	CR	fragile	TAF1-enriched	TATA_like	TFIID-dominated		H02b-150		4402.42	0.898	3243.24	179.984	1.88155	259.394	134.917	87.2574	0.59	0.485	502.162	0.783	1	1	1	0	0	0	0	1	4	0.5	Inducible	Induced	RP-like	0	0	0	950
20545	chr6	-	106670	106670	Rap1	106301	106315	106238	106613	YFL016C	MDJ1	02_STM	TFIID	fragile	TAF1-enriched	TATA_like	TFIID-dominated		H02b-150		1763.34	0.58	6268.19	229.334	0.591457	611.115	97.4397	1118.48	1.1	0.693	747.471	0.874	1	0	1	0	0	0	0	1	3	0.375	Inducible	Induced	RP-like	0	0	0	951
20547	chr5	+	16189	16189	Fkh1	16268	16176	16198	16071	YEL071W	DLD3	02_STM	CR	fragile	TAF1-depleted	TATA_box	SAGA-dominated		H02b-150		4893.56	0.913	4901.24	330.938	1.13746	479.22	119.926	2435.27	3.495	0.899	60.6058	0.192	1	1	1	0	1	0	0	1	5	0.625	Inducible	Induced	RP-like	0	0	0	952
20548	chr15	+	446919	446919	Yrr1	447070	447095	447123	446937	YOR065W	CYT1	02_STM	CR	fragile	TAF1-depleted	TATA_box	SAGA-dominated		H02b-150		1792.92	0.589	2536.38	63.8652	2.1595	250.601	142.412	444.219	3.81	0.907	158.729	0.425	1	1	1	0	1	0	0	1	5	0.625	Inducible	Induced	RP-like	0	0	0	953
20627	chr13	+	540792	540792	Rsc3	541105	541105	541127	540946	YMR136W	GAT2	02_STM	CR	fragile	TAF1-depleted	TATA_box	TFIID-dominated		H02b-150		1911.27	0.628	1839.92	58.0593	2.53225	136.292	134.917	547.342	0.565	0.467	297.257	0.636	1	1	1	0	1	0	0	1	5	0.625	Inducible	Poised		0	0	0	954
20713	chr4	+	955691	955540	Rsc3	955690	955664	955742	955561	YDR247W	VHS1	02_STM	CR	fragile	TAF1-depleted	TATA_like	SAGA-dominated		H02b-150		1420.14	0.449	1600.83	124.827	0.875138	127.499	59.9629	126.92	0.485	0.404	432.899	0.742	1	1	1	0	0	0	0	1	4	0.5	Inducible	Poised		0	0	0	955
20750	chr12	-	388372	388521	Spt7HS	388371	388324	388321	388456	YLR120C	YPS1	02_STM	TFIID	stable	TAF1-depleted	TATA_like	SAGA-dominated		H02b-150		3449.75	0.856	3591.47	139.342	1.90441	334.135	89.9443	325.232	0.82	0.605	669.55	0.854	1	0	0	0	0	0	0	1	2	0.25	Constitutive			0	0	0	956
20785	chr16	+	329238	329238	Fkh1	329395	329393	329426	329051	YPL116W	HOS3	02_STM	TFIID	fragile	TAF1-enriched	TATA_like	TFIID-dominated		H02b-150		3307.74	0.848	2068.61	130.633	1.94775	189.05	82.449	222.11	0.54	0.446	5.77198	0.047	1	0	1	0	0	0	0	1	3	0.375	Inducible	Poised		0	0	0	957
20790	chr15	+	909011	909011	Ino2	909253	909261	909262	909015	YOR317W	FAA1	02_STM	TFIID	fragile			TFIID-dominated		H02b-150		2224.88	0.706	2333.68	92.8949	1.84235	180.257	74.9536	1102.62	2.22	0.84	354.977	0.686	1	0	1			0	0	1	3	0.5	Inducible	Poised		0	0	0	958
20827	chr11	-	338861	339010	Rpn4	338860	338875	338821	339067	YKL054C	DEF1	02_STM	CR	fragile	TAF1-depleted	TATA_like	TFIID-dominated		H02b-150		11171.7	0.965	5566.52	455.765	1.88554	474.823	74.9536	103.122	2.54	0.861	112.554	0.331	1	1	1	0	0	0	0	1	4	0.5	Inducible	Induced	RP-like	0	0	0	959
20940	chr7	+	384861	384861	Hap3	385115	385151	385096	384883	YGL062W	PYC1	02_STM	CR				SAGA-dominated		H02b-150		1869.85	0.617	3934.51	136.439	1.0542	307.756	134.917	1887.93	0.96	0.654	562.768	0.812	1	1				0	0	1	3	0.6	Inducible	Poised		0	0	0	960
30090	chr15	+	849596	849445	Reb1	849595	849627	849657	849517	YOR285W	RDL1	03_TFO	TFIID	stable	TAF1-enriched	TATA_box	TFIID-dominated		H02b-150		3224.89	0.841	4760.91	185.79	1.33521	369.307	89.9443	182.447	7.105	0.945	2378.06	0.983	0	0	0	0	1	0	0	1	2	0.25	Constitutive			0	0	0	961
30109	chr4	+	1470962	1470811	Hsf1	1470961	1470964	1471057	1470916	YDR513W	GRX2	03_TFO	CR	stable	TAF1-depleted	TATA_box	SAGA-dominated		H02b-150		2970.45	0.819	4734.92	156.76	1.45762	356.118	52.4675	182.447	4.28	0.917	176.045	0.46	0	1	0	0	1	0	0	1	3	0.375	Inducible	Induced	RP-like	0	0	0	962
30139	chr16	-	529401	529550	Abf1	529400	529450	529335	529498	YPL013C	MRPS16	03_TFO	TFIID	fragile	TAF1-enriched	TATA_like	TFIID-dominated		H02b-150		3071.05	0.828	1548.86	235.14	1.00465	145.085	82.449	71.3924	2.69	0.868	57.7198	0.19	0	0	1	0	0	0	0	1	2	0.25	Constitutive			0	0	0	963
30155	chr14	-	476683	476832	Abf1	476682	476662	476610	476723	YNL081C	SWS2	03_TFO	TFIID	stable	TAF1-enriched	TATA_like	TFIID-dominated		H02b-150		3053.29	0.826	2089.4	145.148	1.61813	202.24	14.9907	63.4599	1.72	0.796	591.628	0.826	0	0	0	0	0	0	0	1	1	0.125	Constitutive			0	0	0	964
30694	chr7	-	1058785	1058934	Abf1	1058784	1058792	1058711	1058893	YGR282C	BGL2	03_TFO	TFIID	stable	TAF1-enriched	TATA_like	TFIID-dominated		H02b-150		6692.4	0.94	3955.3	299.005	1.72171	373.704	82.449	63.4599	16.94	0.97	640.69	0.844	0	0	0	0	0	0	0	1	1	0.125	Constitutive			0	0	0	965
30699	chr16	+	919275	919124	Hap5	919274	919310	919334	919173	YPR191W	QCR2	03_TFO	TFIID	fragile	TAF1-depleted	TATA_box	TFIID-dominated		H02b-150		2485.24	0.751	2557.17	98.7008	1.93689	250.601	74.9536	63.4599	3.01	0.884	614.716	0.835	0	0	1	0	1	0	0	1	3	0.375	Inducible	Induced	RP-like	0	0	0	966
30715	chr2	-	164147	164296	Hap5	164146	164144		164340	YBL030C	PET9	03_TFO	CR	fragile	TAF1-depleted	TATA_box	SAGA-dominated		H02b-150		3130.22	0.833	1829.52	139.342	1.72802	175.86	14.9907	79.3249	8.76	0.951	259.739	0.587	0	1	1	0	1	0	0	1	4	0.5	Inducible	Induced	RP-like	0	0	0	967
30750	chr15	-	424028	424177	Cin5	424027	423940	423926	424099	YOR049C	RSB1	03_TFO		stable	TAF1-enriched	TATA_like	TFIID-dominated		H02b-150		1224.87	0.369	2344.07	78.38	1.2021	175.86	82.449	166.582	0.385	0.304	57.7198	0.184	0		0	0	0	0	0	1	1	0.142857	Constitutive			0	0	0	968
30997	chr5	+	453358	453207	Yap7	453357	453405	453428	453278	YER141W	COX15	03_TFO	TFIID	fragile	TAF1-enriched	TATA_like	TFIID-dominated		H02b-150		2881.69	0.808	3274.43	121.924	1.81808	298.963	67.4583	103.122	2.41	0.853	802.305	0.888	0	0	1	0	0	0	0	1	2	0.25	Constitutive			0	0	0	969
31052	chr2	+	651287	651136	Abf1	651286	651324	651371	651231	YBR214W	SDS24	03_TFO	TFIID	stable	TAF1-enriched	TATA_like	TFIID-dominated		H02b-150		899.42	0.23	3492.72	63.8652	1.08332	307.756	14.9907	63.4599	1.535	0.774	995.667	0.918	0	0	0	0	0	0	0	1	1	0.125	Constitutive			0	0	0	970
31101	chr7	-	887860	888009	Ume6	887859	887858	887798	887991	YGR194C	XKS1	03_TFO	TFIID	stable	TAF1-enriched	TATA_like	TFIID-dominated		H02b-150		1094.69	0.315	1787.94	63.8652	1.31851	153.878	44.9722	111.055	0.63	0.514	101.01	0.305	0	0	0	0	0	0	0	1	1	0.125	Constitutive			0	0	0	971
31126	chr4	+	1328727	1328576	Abf1	1328726	1328764	1328833	1328589	YDR432W	NPL3	03_TFO	TFIID	stable	TAF1-enriched	TATA_like	TFIID-dominated		H02b-150		10284.2	0.961	5000	502.213	1.57521	466.03	89.9443	71.3924	4.125	0.914	1760.45	0.969	0	0	0	0	0	0	0	1	1	0.125	Constitutive			0	0	0	972
31205	chr9	+	285487	285336	Abf1	285486	285505	285524	285371	YIL036W	CST6	03_TFO	TFIID	fragile	TAF1-enriched	TATA_like	TFIID-dominated		H02b-150		4822.55	0.91	4329.52	235.14	1.57763	430.858	44.9722	79.3249	0.75	0.575	190.475	0.484	0	0	1	0	0	0	0	1	2	0.25	Constitutive			0	0	0	973
31224	chr8	+	277916	277765	Fkh1	277915	277934	277984	277834	YHR086W	NAM8	03_TFO	TFIID	fragile	TAF1-enriched	TATA_like	TFIID-dominated		H02b-150		2023.7	0.655	1761.95	133.536	1.16574	118.706	82.449	87.2574	0.645	0.522	554.11	0.808	0	0	1	0	0	0	0	1	2	0.25	Constitutive			0	0	0	974
31263	chr8	-	94683	94832	Mcm1	94682	94674	94623	94748	YHL008C	zz-YHL008C	03_TFO	TFIID		TAF1-enriched	TATA_like	TFIID-dominated		H02b-150		1508.9	0.488	7042.61	110.313	1.05218	492.409	74.9536	1848.27	0.43	0.353	0	0	0	0		0	0	0	0	1	1	0.142857	Constitutive			0	0	0	975
31270	chr10	+	278761	278610	Rsc3	278760	278764	278827	278678	YJL083W	TAX4	03_TFO	TFIID	fragile	TAF1-enriched	TATA_like	TFIID-dominated		H02b-150		1449.72	0.462	1637.21	46.4474	2.40093	136.292	52.4675	87.2574	0.155	0.081	176.045	0.46	0	0	1	0	0	0	0	1	2	0.25	Constitutive			0	0	0	976
31330	chr7	+	867725	867574	Abf1	867724	867757	867795	867644	YGR186W	TFG1	03_TFO	TFIID	fragile	TAF1-enriched	TATA_like	TFIID-dominated		H02b-150		3017.79	0.823	2089.4	139.342	1.66595	202.24	67.4583	103.122	1.435	0.76	1731.59	0.967	0	0	1	0	0	0	0	1	2	0.25	Constitutive			0	0	0	977
31331	chr7	+	87475	87324	Reb1	87474	87506	87547	87397	YGL215W	CLG1	03_TFO	TFIID	fragile	TAF1-enriched	TATA_like	TFIID-dominated		H02b-150		3810.7	0.875	2016.63	194.499	1.50711	193.447	59.9629	63.4599	4.38	0.92	158.729	0.425	0	0	1	0	0	0	0	1	2	0.25	Constitutive			0	0	0	978
31361	chr12	-	164098	164247	Tbf1	164097	164078	164028	164222	YLR006C	SSK1	03_TFO	TFIID	fragile	TAF1-enriched	TATA_box	TFIID-dominated		H02b-150		1940.85	0.634	2156.96	130.633	1.14287	184.654	22.4861	71.3924	0.51	0.425	291.485	0.627	0	0	1	0	1	0	0	1	3	0.375	Inducible	Poised		0	0	0	979
31419	chr4	-	452700	452849	Abf1	452699	452728	452709	452889	YDR001C	NTH1	03_TFO	CR	fragile	TAF1-depleted	TATA_box	SAGA-dominated		H02b-150		2136.12	0.684	6580.04	165.469	0.993039	523.185	59.9629	134.852	1.485	0.769	337.661	0.672	0	1	1	0	1	0	0	1	4	0.5	Inducible	Poised		0	0	0	980
31542	chr11	-	608471	608620	Tbf1	608470	608439	608413	608630	YKR089C	TGL4	03_TFO	TFIID	fragile	TAF1-enriched	TATA_like	TFIID-dominated		H02b-150		3035.54	0.824	3056.13	133.536	1.74861	285.773	67.4583	87.2574	0.905	0.635	109.668	0.325	0	0	1	0	0	0	0	1	2	0.25	Constitutive			0	0	0	981
31693	chr12	-	1011325	1011474	Rsc3	1011324	1011319		1011514	YLR436C	ECM30	03_TFO	TFIID	stable	TAF1-depleted	TATA_like	TFIID-dominated		H02b-150		1508.9	0.488	1694.39	113.216	1.0252	149.481	89.9443	103.122	0.61	0.497	242.423	0.566	0	0	0	0	0	0	0	1	1	0.125	Constitutive			0	0	0	982
40068	chr4	+	690832	690832	NFR	690982	690982	690982	690888	YDR119W-A	COX26	04_UNB		stable			TFIID-dominated		H02b-150		230.772	0.07	1543.66	58.0593	0.305751	131.895	59.9629	134.852	1.26	0.731	34.6319	0.126	0		0			0	0	1	1	0.2	Constitutive			0	0	0	983
40099	chr10	+	662877	662726	NFR	662876	662851	662794	662703	YJR128W	zz-YJR128W	04_UNB					TFIID-dominated		H02b-150		1810.67	0.596	1819.13	78.38	1.77702	149.481	82.449	1261.27	0.06	0.032	20.2019	0.084	0					0	0	1	1	0.25	Constitutive			0	0	0	984
40123	chr3	-	61256	61405	NFR	61255	61237	61177	61286	YCL035C	GRX1	04_UNB	TFIID	stable	TAF1-depleted	TATA_box	SAGA-dominated		H02b-150		1787.01	0.588	2489.6	119.022	1.15493	219.826	37.4768	79.3249	5.475	0.932	251.081	0.576	0	0	0	0	1	0	0	1	2	0.25	Constitutive			0	0	0	985
40288	chr4	-	265051	265200	NFR	265050	265029	264968	265126	YDL110C	TMA17	04_UNB	CR	stable	TAF1-depleted	TATA_box	SAGA-dominated		H02b-150		1337.3	0.417	3336.8	58.0593	1.77179	233.015	59.9629	71.3924	3.26	0.893	721.498	0.869	0	1	0	0	1	0	0	1	3	0.375	Inducible	Induced	RP-like	0	0	0	986
40355	chr2	-	237800	237800	NFR	237650	237650	237724	237840	YBL001C	ECM15	04_UNB	TFIID	stable			TFIID-dominated		H02b-150		414.207	0.098	1959.46	98.7008	0.322815	162.671	89.9443	31.73	4.45	0.921	28.8599	0.115	0	0	0			0	0	1	1	0.166667	Constitutive			0	0	0	987
40357	chr15	+	853324	853173	NFR	853323	853363	853375	853231	YOR289W	zz-YOR289W	04_UNB	TFIID	fragile	TAF1-enriched	TATA_like	TFIID-dominated		H02b-150		1372.8	0.432	2993.76	75.4771	1.3991	237.412	67.4583	118.987	0.49	0.409	135.642	0.381	0	0	1	0	0	0	0	1	2	0.25	Constitutive			0	0	0	988
40494	chr5	+	318702	318702	NFR	318852	318852	318977	318866	YER079W	zz-YER079W	04_UNB	TFIID	stable	TAF1-depleted	TATA_like	TFIID-dominated		H02b-150		917.172	0.238	1590.44	49.3504	1.42961	149.481	59.9629	230.042	1.195	0.718	389.609	0.715	0	0	0	0	0	0	0	1	1	0.125	Constitutive			0	0	0	989
40566	chr16	+	174970	174819	NFR	174969	174977	175017	174916	YPL196W	OXR1	04_UNB	TFIID	stable	TAF1-enriched	TATA_box	TFIID-dominated		H02b-150		1408.3	0.445	1569.65	101.604	1.06621	153.878	67.4583	31.73	0.61	0.497	92.3517	0.282	0	0	0	0	1	0	0	1	2	0.25	Constitutive			0	0	0	990
40583	chr7	+	762373	762222	NFR	762372	762413	762437	762289	YGR136W	LSB1	04_UNB	CR	fragile	TAF1-depleted	TATA_box	SAGA-dominated		H02b-150		2579.92	0.767	3976.09	150.954	1.31467	347.324	74.9536	118.987	1.455	0.763	1186.14	0.936	0	1	1	0	1	0	0	1	4	0.5	Inducible	Induced	RP-like	0	0	0	991
40593	chr12	-	98923	99072	NFR	98922	98886	98834	98966	YLL023C	POM33	04_UNB	TFIID	stable	TAF1-enriched	TATA_like	TFIID-dominated		H02b-150		1142.03	0.335	1850.31	119.022	0.738087	158.274	44.9722	142.785	1.485	0.769	646.462	0.846	0	0	0	0	0	0	0	1	1	0.125	Constitutive			0	0	0	992
40622	chr12	+	641200	641200	NFR	641350	641350	641380	641278	YLR251W	SYM1	04_UNB	TFIID	stable			TFIID-dominated		H02b-150		491.131	0.114	2593.55	46.4474	0.813377	224.222	89.9443	118.987	0.61	0.497	75.0357	0.231	0	0	0			0	0	1	1	0.166667	Constitutive			0	0	0	993
40838	chr13	+	563046	562895	NFR	563045	563057	563128	563021	YMR152W	YIM1	04_UNB	TFIID	stable	TAF1-depleted	TATA_like	TFIID-dominated		H02b-150		1467.47	0.47	1787.94	66.7682	1.69067	153.878	67.4583	39.6624	1.095	0.692	213.563	0.523	0	0	0	0	0	0	0	1	1	0.125	Constitutive			0	0	0	994
40850	chr4	+	858072	857921	NFR	858071	858095	858169	858055	YDR204W	COQ4	04_UNB	TFIID	stable			TFIID-dominated		H02b-150		1313.63	0.406	1990.64	101.604	0.994532	189.05	44.9722	95.1899	0.775	0.588	69.2638	0.214	0	0	0			0	0	1	1	0.166667	Constitutive			0	0	0	995
41017	chr12	-	54016	54165	NFR	54015	54014	53943	54096	YLL041C	SDH2	04_UNB	CR	fragile	TAF1-enriched	TATA_box	TFIID-dominated		H02b-150		1544.4	0.502	2567.57	87.0889	1.36412	254.998	52.4675	39.6624	1.91	0.814	935.061	0.909	0	1	1	0	1	0	0	1	4	0.5	Inducible	Induced	RP-like	0	0	0	996
41039	chr14	+	336346	336346	NFR	336496	336496	336635	336447	YNL160W	YGP1	04_UNB		stable	TAF1-enriched	TATA_box	SAGA-dominated		H02b-150		715.986	0.17	2884.61	101.604	0.542065	233.015	119.926	198.312	3.705	0.905	326.117	0.661	0		0	0	1	0	0	1	2	0.285714	Constitutive			0	0	0	997
41172	chr9	+	93426	93426	NFR	93576	93576	93576	93480	YIL136W	OM45	04_UNB	TFIID	stable	TAF1-enriched	TATA_box	SAGA-dominated		H02b-150		479.296	0.112	2754.68	60.9622	0.604783	175.86	29.9814	103.122	0.91	0.638	525.25	0.796	0	0	0	0	1	0	0	1	2	0.25	Constitutive			0	0	0	998
41225	chr14	+	227340	227189	NFR	227339	227369	227399	227265	YNL223W	ATG4	04_UNB	TFIID	stable	TAF1-enriched	TATA_like	TFIID-dominated		H02b-150		1893.52	0.623	1658	78.38	1.85832	140.688	67.4583	87.2574	0.235	0.147	230.879	0.548	0	0	0	0	0	0	0	1	1	0.125	Constitutive			0	0	0	999
41228	chr2	+	539769	539618	NFR	539768	539821		539446	YBR149W	ARA1	04_UNB	CR	stable	TAF1-depleted	TATA_box	SAGA-dominated		H02b-150		1242.62	0.377	1829.52	49.3504	1.93689	123.102	52.4675	95.1899	4.56	0.923	20.2019	0.084	0	1	0	0	1	0	0	1	3	0.375	Inducible	Induced	RP-like	0	0	0	1000
41322	chr2	+	776484	776333	NFR	776483	776499	776566	776404	YBR287W	zz-YBR287W	04_UNB	TFIID	fragile	TAF1-depleted	TATA_box	SAGA-dominated		H02b-150		2284.05	0.717	2073.8	116.119	1.51308	193.447	82.449	39.6624	1.305	0.738	202.019	0.504	0	0	1	0	1	0	0	1	3	0.375	Inducible	Poised		0	0	0	1001
41484	chr15	-	986558	986707	NFR	986557	986554	986507	986648	YOR347C	PYK2	04_UNB	TFIID	stable			TFIID-dominated		H02b-150		970.427	0.259	2479.21	43.5445	1.7143	189.05	44.9722	47.5949	0.73	0.565	490.618	0.776	0	0	0			0	0	1	1	0.166667	Constitutive			0	0	0	1002
41565	chr16	-	84352	84501	NFR	84351	84317	84261	84395	YPL247C	zz-YPL247C	04_UNB	TFIID	stable			SAGA-dominated		H02b-150		1508.9	0.488	1855.51	66.7682	1.73839	162.671	44.9722	47.5949	0.44	0.363	669.55	0.854	0	0	0			0	0	1	1	0.166667	Constitutive			0	0	0	1003
41597	chr14	+	488335	488184	NFR	488334	488377	488431	488277	YNL073W	MSK1	04_UNB	TFIID	stable	TAF1-enriched	TATA_like	TFIID-dominated		H02b-150		1834.34	0.606	1876.3	92.8949	1.51896	184.654	37.4768	118.987	0.655	0.527	2467.52	0.986	0	0	0	0	0	0	0	1	1	0.125	Constitutive			0	0	0	1004
41756	chr9	-	53797	53946	NFR	53796	53741	53711	53857	YIL155C	GUT2	04_UNB	CR	stable	TAF1-enriched	TATA_like	SAGA-dominated		H02b-150		1787.01	0.588	3097.71	113.216	1.21416	303.359	7.49536	111.055	0.905	0.635	764.787	0.879	0	1	0	0	0	0	0	1	2	0.25	Constitutive			0	0	0	1005
41782	chr14	+	542934	542783	NFR	542933	542978	542991	542873	YNL045W	LAP2	04_UNB	TFIID	stable			TFIID-dominated		H02b-150		2000.03	0.648	2130.98	98.7008	1.55873	136.292	52.4675	87.2574	1.06	0.683	683.98	0.861	0	0	0			0	0	1	1	0.166667	Constitutive			0	0	0	1006
41907	chr7	-	977168	977317	NFR	977167	977097		977148	YGR241C	YAP1802	04_UNB	TFIID	fragile	TAF1-enriched	TATA_like	TFIID-dominated		H02b-150		1644.99	0.539	3388.77	101.604	1.24541	298.963	112.43	245.907	0.74	0.571	17.3159	0.078	0	0	1	0	0	0	0	1	2	0.25	Constitutive			0	0	0	1007
41939	chr12	-	320400	320549	NFR	320399	320340	320203	320357	YLR089C	ALT1	04_UNB	TFIID	fragile	TAF1-depleted	TATA_box	TFIID-dominated		H02b-150		1964.52	0.64	2375.26	145.148	1.04112	171.464	67.4583	103.122	2.435	0.854	282.827	0.614	0	0	1	0	1	0	0	1	3	0.375	Inducible	Induced	RP-like	0	0	0	1008
42069	chr8	-	167481	167630	NFR	167480	167485	167424	167569	YHR028C	DAP2	04_UNB	TFIID	stable	TAF1-enriched	TATA_like	TFIID-dominated		H02b-150		1816.59	0.598	1678.79	84.186	1.65987	127.499	44.9722	63.4599	1.11	0.696	1532.46	0.959	0	0	0	0	0	0	0	1	1	0.125	Constitutive			0	0	0	1009
42224	chr15	-	825590	825590	NFR	825440	825440	825445	825542	YOR267C	HRK1	04_UNB	TFIID	fragile	TAF1-depleted	TATA_like	SAGA-dominated		H02b-150		260.358	0.075	4319.12	121.924	0.164262	298.963	119.926	499.747	0.775	0.588	1359.3	0.95	0	0	1	0	0	0	0	1	2	0.25	Constitutive			0	0	0	1010
42269	chr6	+	16652	16501	NFR	16651	16680	16722	16577	YFL055W	AGP3	04_UNB					TFIID-dominated		H02b-150		2544.41	0.761	2021.83	153.857	1.27212	197.843	37.4768	31.73	0.05	0.027	213.563	0.523	0					0	0	1	1	0.25	Constitutive			0	0	0	1011
42276	chr2	-	423342	423491	NFR	423341	423345	423266	423429	YBR086C	IST2	04_UNB	TFIID	fragile	TAF1-depleted	TATA_like	TFIID-dominated		H02b-150		2538.49	0.76	2281.7	156.76	1.24565	228.619	82.449	47.5949	2.145	0.833	34.6319	0.126	0	0	1	0	0	0	0	1	2	0.25	Constitutive			0	0	0	1012
42344	chr7	+	627624	627624	NFR	627774	627774	627917	627722	YGR070W	ROM1	04_UNB	TFIID	stable			TFIID-dominated		H02b-150		514.8	0.121	1522.87	55.1563	0.717959	105.516	37.4768	142.785	0.27	0.183	124.098	0.36	0	0	0			0	0	1	1	0.166667	Constitutive			0	0	0	1013
42434	chr4	+	894362	894362	NFR	894512	894512	894562	894462	YDR216W	ADR1	04_UNB	TFIID	fragile			TFIID-dominated		H02b-150		337.283	0.086	1522.87	49.3504	0.525726	127.499	142.412	1356.46	0.27	0.183	28.8599	0.108	0	0	1			0	0	1	2	0.333333	Constitutive			0	0	0	1014
20032	chr7	-	592545	592545	Rap1	592531	592531	592473	592573	YGR050C	zz-YGR050C	02_STM	TFIID		TAF1-enriched	TATA_like	TFIID-dominated		H03a-150		224.855	0.069	197.505	63.8652	0.270829	61.5512	97.4397	1197.81	0.245	0.158	0	0	1	0		0	0	0	0	1	2	0.285714	Constitutive			0	0	0	1015
20057	chr11	+	369145	369145	Sgf11HS	369295	369295	369339	369245	YKL037W	AIM26	02_STM					TFIID-dominated		H03a-150		94.6758	0.043	1320.17	58.0593	0.125436	105.516	44.9722	1039.16	0.115	0.059	663.778	0.853	1					0	0	1	2	0.5	Inducible	Induced	RP-like	0	0	0	1016
20092	chr15	-	931407	931407	Pdr1	931231	931226	931137	931368	YOR327C	SNC2	02_STM	TFIID	fragile	TAF1-enriched	TATA_like	TFIID-dominated		H03a-150		1467.47	0.47	566.528	174.178	0.648089	127.499	104.935	1023.29	2.67	0.867	216.449	0.527	1	0	1	0	0	0	0	1	3	0.375	Inducible	Induced	RP-like	0	0	0	1017
20093	chr14	+	643683	643532	Spt7HS	643682	643689	643760	643637	YNR010W	CSE2	02_STM	TFIID				TFIID-dominated		H03a-150		1088.77	0.314	878.378	116.119	0.72126	175.86	89.9443	1150.21	0.29	0.206	444.442	0.75	1	0				0	0	1	2	0.4	Inducible	Poised		0	0	0	1018
20099	chr7	-	547520	547520	Abf1	547370	547370	547424	547547	YGR031C-A	NAG1	02_STM					TFIID-dominated		H03a-150		82.8413	0.04	93.555	34.8356	0.182928	48.3616	67.4583	1435.78	0.595	0.486	0	0	1					0	0	1	2	0.5	Inducible	Poised		0	0	0	1019
20148	chr7	+	190966	190966	Crz1	191116	191116	191159	191008	YGL166W	CUP2	02_STM	TFIID	fragile	TAF1-enriched	TATA_like	TFIID-dominated		H03a-150		940.841	0.245	1169.44	116.119	0.623263	268.187	97.4397	872.574	0.285	0.199	591.628	0.826	1	0	1	0	0	0	0	1	3	0.375	Inducible	Poised		0	0	0	1020
20157	chr13	-	653332	653332	Spt7HS	653182	653182	653204	653354	YMR194C-B	CMC4	02_STM	CR	fragile			TFIID-dominated		H03a-150		378.703	0.093	545.738	75.4771	0.385958	87.9302	127.421	1078.82	0.65	0.525	0	0	1	1	1			0	0	1	4	0.666667	Inducible	Poised		0	0	0	1021
20168	chr15	+	265298	265147	Sko1	265297	265344	265392	265178	YOL032W	OPI10	02_STM	TFIID	stable	TAF1-enriched	TATA_like	TFIID-dominated		H03a-150		1431.97	0.454	3487.52	101.604	1.08413	386.893	59.9629	1102.62	0.325	0.241	173.159	0.454	1	0	0	0	0	0	0	1	2	0.25	Constitutive			0	0	0	1022
20180	chr15	-	443900	443900	Sok2	443587	443636	443685	444060	YOR062C	zz-YOR062C	02_STM	CR	stable			SAGA-dominated		H03a-150		556.22	0.131	748.44	66.7682	0.640817	127.499	89.9443	967.764	0.31	0.224	447.328	0.752	1	1	0			0	0	1	3	0.5	Inducible	Poised		0	0	0	1023
20182	chr8	+	206200	206200	Sko1	206375	206424	206413	206243	YHR049W	FSH1	02_STM	CR	fragile	TAF1-depleted	TATA_box	TFIID-dominated		H03a-150		2798.85	0.798	5639.29	159.663	1.34844	637.494	164.898	896.371	2.61	0.864	164.501	0.437	1	1	1	0	1	0	0	1	5	0.625	Inducible	Induced	RP-like	0	0	0	1024
20263	chr8	+	236466	236466	Abf1	236577	236622	236638	236263	YHR071W	PCL5	02_STM	CR	fragile	TAF1-depleted	TATA_box	SAGA-dominated		H03a-150		2254.47	0.712	2749.48	136.439	1.27105	338.531	194.879	1253.33	3.595	0.902	369.407	0.698	1	1	1	0	1	0	0	1	5	0.625	Inducible	Induced	RP-like	0	0	0	1025
20283	chr13	+	577648	577497	Spt7HS	577647	577673	577717	577576	YMR161W	HLJ1	02_STM	TFIID	stable	TAF1-enriched	TATA_like	TFIID-dominated		H03a-150		1929.02	0.631	2681.91	226.431	0.655325	514.392	104.935	1530.97	0.915	0.64	404.039	0.726	1	0	0	0	0	0	0	1	2	0.25	Constitutive			0	0	0	1026
20300	chr7	-	1061658	1061807	Reb1	1061657	1061632	1061583	1061741	YGR284C	ERV29	02_STM	TFIID	stable			TFIID-dominated		H03a-150		1544.4	0.502	2063.41	246.752	0.481455	483.616	112.43	1047.09	2.165	0.835	354.977	0.686	1	0	0			0	0	1	2	0.333333	Constitutive			0	0	0	1027
20302	chr15	-	161855	161855	Hal9	161894	161894	161848	161933	YOL085C	zz-YOL085C	02_STM					TFIID-dominated		H03a-150		29.5862	0.006	369.023	29.0296	0.0783978	52.7581	52.4675	1364.39	0.04	0.022	37.5179	0.133	1					0	0	1	2	0.5	Inducible	Poised		0	0	0	1028
20364	chr16	+	502968	502968	Hap3	503052	503052	503125	502939	YPL024W	RMI1	02_STM			TAF1-enriched	TATA_like	SAGA-dominated		H03a-150		118.345	0.049	207.9	69.6711	0.130663	114.309	157.403	1530.97	0.18	0.098	11.544	0.064	1			0	0	0	0	1	2	0.333333	Constitutive			0	0	0	1029
20380	chr10	-	69118	69118	Mbp1	68958	68958	68960	69042	YJL196C	ELO1	02_STM	CR	stable	TAF1-depleted	TATA_box	TFIID-dominated		H03a-150		520.717	0.122	441.788	55.1563	0.726211	83.5337	209.87	912.236	4.945	0.928	5.77198	0.047	1	1	0	0	1	0	0	1	4	0.5	Inducible	Induced	RP-like	0	0	0	1030
20391	chr14	-	441035	441035	Hmo1	440885	440885	440790	441002	YNL098C	RAS2	02_STM	TFIID	fragile	TAF1-depleted	TATA_box	TFIID-dominated		H03a-150		769.241	0.187	1044.7	92.8949	0.636982	114.309	44.9722	1055.02	3.585	0.902	150.071	0.408	1	0	1	0	1	0	0	1	4	0.5	Inducible	Induced	RP-like	0	0	0	1031
20443	chr15	-	384855	384855	Yrr1	384699	384694	384667	384816	YOR028C	CIN5	02_STM	CR	fragile			TFIID-dominated		H03a-150		917.172	0.238	395.01	92.8949	0.759479	149.481	104.935	975.696	0.345	0.261	210.677	0.519	1	1	1			0	0	1	4	0.666667	Inducible	Poised		0	0	0	1032
20520	chr4	+	699792	699641	Spt7HS	699791	699742	699830	699663	YDR124W	zz-YDR124W	02_STM					TFIID-dominated		H03a-150		1082.85	0.31	800.415	139.342	0.597783	298.963	67.4583	991.561	0.215	0.13	25.9739	0.101	1					0	0	1	2	0.5	Inducible	Poised		0	0	0	1033
20609	chr13	-	13305	13454	Spt7HS	13304	13268	13219	13367	YML130C	ERO1	02_STM	CR	stable	TAF1-enriched	TATA_like	TFIID-dominated		H03a-150		2893.53	0.81	3227.65	220.625	1.00886	413.272	119.926	2117.97	0.96	0.654	1238.09	0.94	1	1	0	0	0	0	0	1	3	0.375	Inducible	Induced	RP-like	0	0	0	1034
20631	chr7	-	894482	894482	Yrr1	894384	894362	894308	894498	YGR197C	SNG1	02_STM	CR	fragile	TAF1-depleted	TATA_like	SAGA-dominated		H03a-150		2958.62	0.817	2125.78	226.431	1.0051	285.773	179.889	2141.77	0.185	0.101	545.452	0.804	1	1	1	0	0	0	0	1	4	0.5	Inducible	Poised		0	0	0	1035
20663	chr11	+	340680	340680	Yrr1	340830	340830	340889	340692	YKL051W	SFK1	02_STM	CR	fragile	TAF1-enriched	TATA_like	TFIID-dominated		H03a-150		349.117	0.087	457.38	87.0889	0.308365	180.257	187.384	1039.16	1.01	0.672	14.43	0.071	1	1	1	0	0	0	0	1	4	0.5	Inducible	Poised		0	0	0	1036
20716	chr4	-	107018	107018	Abf1	106868	106868	106795	106962	YDL197C	ASF2	02_STM	TFIID	fragile	TAF1-enriched	TATA_like	TFIID-dominated		H03a-150		1118.36	0.324	1309.77	145.148	0.592687	408.876	37.4768	880.506	0.475	0.395	311.687	0.649	1	0	1	0	0	0	0	1	3	0.375	Inducible	Poised		0	0	0	1037
20717	chr15	+	836802	836802	Pdr1	836991	837027	837071	836853	YOR274W	MOD5	02_STM	TFIID	stable	TAF1-depleted	TATA_like	TFIID-dominated		H03a-150		550.303	0.129	540.54	60.9622	0.694381	101.12	97.4397	1364.39	0.23	0.145	5.77198	0.047	1	0	0	0	0	0	0	1	2	0.25	Constitutive			0	0	0	1038
20732	chr5	-	42297	42297	Sut1	42045	42013		42242	YEL060C	PRB1	02_STM	CR	fragile	TAF1-depleted	TATA_box	SAGA-dominated		H03a-150		1497.06	0.481	3061.33	130.633	0.88154	395.686	194.879	943.966	2.125	0.831	2461.75	0.985	1	1	1	0	1	0	0	1	5	0.625	Inducible	Induced	RP-like	0	0	0	1039
20772	chr8	-	297039	297039	Rap1	296778	296778	296809	297030	YHR096C	HXT5	02_STM		stable			SAGA-dominated		H03a-150		53.2551	0.024	270.27	69.6711	0.0587984	105.516	119.926	1086.75	0.105	0.055	2.88599	0.039	1		0			0	0	1	2	0.4	Inducible	Poised		0	0	0	1040
20776	chr14	-	392406	392555	Ume6	392405	392365	392341	392486	YNL125C	ESBP6	02_STM	TFIID	fragile	TAF1-enriched	TATA_like	TFIID-dominated		H03a-150		875.751	0.222	2068.61	72.5741	0.92823	250.601	44.9722	896.371	0.56	0.463	40.4039	0.142	1	0	1	0	0	0	0	1	3	0.375	Inducible	Poised		0	0	0	1041
20811	chr9	-	254573	254573	Spt7HS	254423	254423		254628	YIL055C	zz-YIL055C	02_STM					TFIID-dominated		H03a-150		53.2551	0.024	129.938	31.9326	0.128287	65.9477	134.917	1348.52	0.145	0.075	202.019	0.504	1					0	0	1	2	0.5	Inducible	Poised		0	0	0	1042
20824	chr12	+	573355	573355	Hsf1	573862	573862		573487	YLR219W	MSC3	02_STM	TFIID	stable	TAF1-enriched	TATA_like	TFIID-dominated		H03a-150		1005.93	0.275	566.528	95.7978	0.807735	246.205	127.421	2363.88	0.5	0.416	730.155	0.872	1	0	0	0	0	0	0	1	2	0.25	Constitutive			0	0	0	1043
20855	chr13	-	306210	306210	Yap1	305934	305910	305809	306065	YMR016C	SOK2	02_STM	TFIID	stable			TFIID-dominated		H03a-150		1047.35	0.296	306.653	98.7008	0.81626	70.3442	187.384	1039.16	0.4	0.321	432.899	0.742	1	0	0			0	0	1	2	0.333333	Constitutive			0	0	0	1044
20863	chr4	-	835956	835956	Rap1	835573	835588	835499	835787	YDR186C	SND1	02_STM	TFIID	fragile	TAF1-enriched	TATA_like	TFIID-dominated		H03a-150		2574	0.766	1392.93	162.566	1.21797	237.412	142.412	872.574	0.72	0.561	796.533	0.886	1	0	1	0	0	0	0	1	3	0.375	Inducible	Induced	RP-like	0	0	0	1045
20894	chr15	+	161855	161855	Hal9	162153	162153	162181	162015	YOL084W	PHM7	02_STM		stable			SAGA-dominated		H03a-150		35.5034	0.01	774.428	49.3504	0.0553396	101.12	82.449	1245.4	0.03	0.017	2.88599	0.039	1		0			0	0	1	2	0.4	Inducible	Poised		0	0	0	1046
20897	chr16	-	491699	491848	Spt7HS	491698	491729	491676	491862	YPL032C	SVL3	02_STM	TFIID	stable	TAF1-enriched	TATA_like	TFIID-dominated		H03a-150		2662.76	0.778	1694.39	330.938	0.61893	400.083	142.412	1499.24	1.64	0.786	60.6058	0.192	1	0	0	0	0	0	0	1	2	0.25	Constitutive			0	0	0	1047
20898	chr15	+	989440	989440	Tea1	989745	989693	989818	989609	YOR349W	CIN1	02_STM	TFIID	fragile	TAF1-enriched	TATA_like	TFIID-dominated		H03a-150		1757.42	0.578	561.33	206.11	0.655892	105.516	179.889	1094.68	0.095	0.05	499.276	0.781	1	0	1	0	0	0	0	1	3	0.375	Inducible	Poised		0	0	0	1048
20905	chr4	+	636290	636290	Mig1	636582	636582	636641	636453	YDR096W	GIS1	02_STM	TFIID				SAGA-dominated		H03a-150		437.876	0.103	717.255	84.186	0.400099	233.015	89.9443	1459.58	0.51	0.425	245.309	0.57	1	0				0	0	1	2	0.4	Inducible	Poised		0	0	0	1049
20906	chr16	+	412246	412095	Gcr1	412245	412157	412221	412062	YPL075W	GCR1	02_STM	CR	fragile	TAF1-depleted	TATA_like	SAGA-dominated		H03a-150		5029.65	0.915	2650.73	284.49	1.35996	285.773	187.384	1245.4	0.96	0.654	118.326	0.345	1	1	1	0	0	0	0	1	4	0.5	Inducible	Induced	RP-like	0	0	0	1050
20925	chr4	-	539086	539086	Rap1	538537	538537		538912	YDR040C	ENA1	02_STM		fragile			TFIID-dominated		H03a-150		47.3379	0.019	280.665	29.0296	0.125436	87.9302	134.917	1372.32	0.065	0.035	14.43	0.071	1		1			0	0	1	3	0.6	Inducible	Poised		0	0	0	1051
20959	chr16	+	520370	520370	Rap1	520657	520629	520656	520506	YPL016W	SWI1	02_STM	TFIID	fragile	TAF1-enriched	TATA_like	TFIID-dominated		H03a-150		2751.52	0.791	940.748	287.393	0.736464	241.808	142.412	1102.62	0.25	0.163	184.703	0.477	1	0	1	0	0	0	0	1	3	0.375	Inducible	Poised		0	0	0	1052
20961	chr10	+	361133	360982	Spt7HS	361132	361140	361147	360972	YJL042W	MHP1	02_STM	TFIID	fragile	TAF1-enriched	TATA_like	TFIID-dominated		H03a-150		2887.61	0.809	3336.8	130.633	1.70036	342.928	52.4675	1031.22	0.665	0.532	352.091	0.684	1	0	1	0	0	0	0	1	3	0.375	Inducible	Poised		0	0	0	1053
20970	chr15	+	931407	931407	Pdr1	931637	931637	931598	931368	YOR328W	PDR10	02_STM					TFIID-dominated		H03a-150		53.2551	0.024	337.838	78.38	0.0522652	171.464	89.9443	888.439	0.065	0.035	11.544	0.064	1					0	0	1	2	0.5	Inducible	Poised		0	0	0	1054
30483	chr8	+	412176	412176	Cin5	412326	412326	412409	412319	YHR157W	REC104	03_TFO					TFIID-dominated		H03a-150		230.772	0.07	1917.88	81.283	0.218394	439.651	97.4397	1808.61	0.04	0.022	31.7459	0.118	0					0	0	1	1	0.25	Constitutive			0	0	0	1055
20004	chr10	+	294681	294681	Mcm1	294729	294729	294693	294479	YJL077W-A	zz-YJL077W-A	02_STM			TAF1-enriched	TATA_like	TFIID-dominated		H03b-150		266.276	0.076	150.728	116.119	0.176395	92.3268	164.898	832.911	0.86	0.619	421.355	0.736	1			0	0	0	0	1	2	0.333333	Constitutive			0	0	0	1056
20007	chr11	+	356194	356194	Mig2	356246	356246	356300	356133	YKL044W	MMO1	02_STM	CR				SAGA-dominated		H03b-150		461.544	0.109	545.738	72.5741	0.489202	52.7581	164.898	737.722	0.865	0.621	1111.11	0.928	1	1				0	0	1	3	0.6	Inducible	Induced	RP-like	0	0	0	1057
20014	chr14	-	441139	441139	Fhl1	440989	440989	440986	441100	YNL097C-B	zz-YNL097C-B	02_STM	TFIID				TFIID-dominated		H03b-150		177.517	0.061	504.158	40.6415	0.335991	87.9302	112.43	658.397	0.255	0.168	43.2899	0.148	1	0				0	0	1	2	0.4	Inducible	Poised		0	0	0	1058
20023	chr4	+	954913	954913	Spt7HS	955063	955063		954688	YDR246W-A	zz-YDR246W-A	02_STM					TFIID-dominated		H03b-150		224.855	0.069	686.07	69.6711	0.24826	149.481	37.4768	468.017	0.075	0.042	865.797	0.897	1					0	0	1	2	0.5	Inducible	Induced	RP-like	0	0	0	1059
20024	chr2	+	565022	565022	Crz1	565182	565180	565245	565042	YBR162W-A	YSY6	02_STM	TFIID	fragile	TAF1-enriched	TATA_like	TFIID-dominated		H03b-150		2775.18	0.794	1195.43	281.588	0.758115	298.963	202.375	658.397	3.83	0.908	3102.44	0.992	1	0	1	0	0	0	0	1	3	0.375	Inducible	Induced	RP-like	0	0	0	1060
20028	chr2	+	490790	490639	Hmo1	490789	490829	490864	490673	YBR126W-A	MEO1	02_STM			TAF1-enriched	TATA_like	TFIID-dominated		H03b-150		3195.31	0.838	4454.26	139.342	1.76395	637.494	52.4675	507.679	7.125	0.945	5168.81	0.997	1			0	0	0	0	1	2	0.333333	Constitutive			0	0	0	1061
20030	chr12	+	341239	341088	Rsc3	341238	341255	341362	341240	YLR099W-A	MIM2	02_STM		stable	TAF1-enriched	TATA_like	TFIID-dominated		H03b-150		940.841	0.246	639.293	165.469	0.437377	149.481	104.935	840.844	0.785	0.592	839.823	0.893	1		0	0	0	0	0	1	2	0.285714	Constitutive			0	0	0	1062
20034	chr4	-	1233711	1233711	Sgf11HS	1233561	1233561	1233503	1233706	YDR379C-A	SDH6	02_STM		fragile			TFIID-dominated		H03b-150		437.876	0.103	1169.44	69.6711	0.483453	233.015	82.449	468.017	0.76	0.58	297.257	0.636	1		1			0	0	1	3	0.6	Inducible	Poised		0	0	0	1063
20042	chr7	-	913393	913393	Yap7	913325	913314	913245	913394	YGR209C	TRX2	02_STM	CR	stable	TAF1-depleted	TATA_box	SAGA-dominated		H03b-150		5112.49	0.917	3716.21	255.461	1.53945	439.651	194.879	452.152	15.49	0.968	1523.8	0.959	1	1	0	0	1	0	0	1	4	0.5	Inducible	Induced	RP-like	0	0	0	1064
20052	chr12	-	954817	954817	Spt7HS	954667	954667	954716	954849	YLR415C	zz-YLR415C	02_STM					TFIID-dominated		H03b-150		88.7586	0.042	67.5675	75.4771	0.090459	57.1547	37.4768	523.544	0.035	0.02	23.0879	0.092	1					0	0	1	2	0.5	Inducible	Poised		0	0	0	1065
20075	chr10	+	146180	146180	Spt7HS	146330	146330	146303	146092	YJL144W	ROQ1	02_STM	CR	stable	TAF1-enriched	TATA_box	SAGA-dominated		H03b-150		372.786	0.091	10982.3	113.216	0.253285	1464.04	67.4583	626.667	0.175	0.096	1443	0.955	1	1	0	0	1	0	0	1	4	0.5	Inducible	Induced	RP-like	0	0	0	1066
20109	chr15	-	762309	762309	Leu3	762146	762165	762066	762232	YOR226C	ISU2	02_STM	CR	stable	TAF1-depleted	TATA_like	SAGA-dominated		H03b-150		4881.72	0.912	982.328	238.043	1.57752	171.464	172.393	475.949	1.515	0.772	357.863	0.691	1	1	0	0	0	0	0	1	3	0.375	Inducible	Induced	RP-like	0	0	0	1067
20120	chr4	-	926958	927107	Stb5	926957	926949	926889	927065	YDR231C	COX20	02_STM	TFIID	fragile	TAF1-enriched	TATA_like	TFIID-dominated		H03b-150		1011.85	0.279	1600.83	148.051	0.525726	408.876	89.9443	594.937	0.95	0.653	323.231	0.659	1	0	1	0	0	0	0	1	3	0.375	Inducible	Poised		0	0	0	1068
20123	chr4	-	589525	589674	Abf1	589524	589537	589459	589627	YDR071C	PAA1	02_STM	TFIID	stable	TAF1-depleted	TATA_like	TFIID-dominated		H03b-150		2201.21	0.7	1813.93	284.49	0.595183	356.118	127.421	475.949	4.24	0.916	150.071	0.408	1	0	0	0	0	0	0	1	2	0.25	Constitutive			0	0	0	1069
20146	chr2	-	371465	371465	Sok2	370776	370765	370736	371127	YBR066C	NRG2	02_STM	CR	fragile	TAF1-enriched	TATA_box	TFIID-dominated		H03b-150		2136.12	0.684	1751.56	89.9919	1.82591	175.86	82.449	507.679	0.71	0.556	464.644	0.763	1	1	1	0	1	0	0	1	5	0.625	Inducible	Poised		0	0	0	1070
20174	chr5	+	291749	291598	Ubp8HS	291748	291778	291808	291669	YER067W	RGI1	02_STM	CR	fragile			SAGA-dominated		H03b-150		834.33	0.207	930.353	43.5445	1.47388	241.808	29.9814	468.017	3.78	0.906	181.817	0.471	1	1	1			0	0	1	4	0.666667	Inducible	Induced	RP-like	0	0	0	1071
20181	chr5	-	349460	349609	Rpn4	349459	349457	349397	349534	YER094C	PUP3	02_STM	TFIID	fragile	TAF1-enriched	TATA_like	TFIID-dominated		H03b-150		5863.98	0.929	4116.42	420.93	1.07162	633.098	82.449	531.477	3.45	0.898	594.514	0.828	1	0	1	0	0	0	0	1	3	0.375	Inducible	Induced	RP-like	0	0	0	1072
20203	chr2	+	452311	452311	Mig2	452577	452580	452662	452287	YBR106W	SND3	02_STM	TFIID	fragile	TAF1-enriched	TATA_like	TFIID-dominated		H03b-150		6946.84	0.943	2468.81	336.744	1.58688	325.342	157.403	769.452	10.87	0.959	6949.46	0.998	1	0	1	0	0	0	0	1	3	0.375	Inducible	Induced	RP-like	0	0	0	1073
20209	chr4	+	454039	453888	Reb1	454038	454067	454123	453969	YDR003W	RCR2	02_STM	TFIID	fragile	TAF1-depleted	TATA_like	TFIID-dominated		H03b-150		1491.14	0.478	1455.3	121.924	0.940774	254.998	67.4583	674.262	0.675	0.537	207.791	0.514	1	0	1	0	0	0	0	1	3	0.375	Inducible	Poised		0	0	0	1074
20210	chr12	+	265233	265233	Spt7HS	265383	265383	265478	265338	YLR064W	PER33	02_STM	CR	stable	TAF1-depleted	TATA_like	TFIID-dominated		H03b-150		2674.59	0.78	3596.67	133.536	1.54069	422.065	157.403	579.072	1.11	0.696	981.237	0.916	1	1	0	0	0	0	0	1	3	0.375	Inducible	Induced	RP-like	0	0	0	1075
20230	chr11	-	340588	340737	Yrr1	340587	340587	340495	340692	YKL052C	ASK1	02_STM	TFIID	fragile	TAF1-depleted	TATA_like	TFIID-dominated		H03b-150		1911.27	0.628	1023.91	159.663	0.920818	294.566	187.384	555.274	0.66	0.531	274.169	0.604	1	0	1	0	0	0	0	1	3	0.375	Inducible	Poised		0	0	0	1076
20234	chr13	+	170176	170176	Mcm1	170329	170368	170402	170269	YML052W	SUR7	02_STM	CR	fragile	TAF1-depleted	TATA_like	TFIID-dominated		H03b-150		8325.55	0.952	3986.48	397.706	1.6103	483.616	127.421	483.882	2.645	0.866	1038.96	0.923	1	1	1	0	0	0	0	1	4	0.5	Inducible	Induced	RP-like	0	0	0	1077
20236	chr5	+	461775	461775	Mac1	461925	461925	461927	461746	YER146W	LSM5	02_STM	TFIID	stable	TAF1-enriched	TATA_like	TFIID-dominated		H03b-150		633.144	0.148	140.333	81.283	0.599183	79.1372	119.926	713.924	2.63	0.866	282.827	0.614	1	0	0	0	0	0	0	1	2	0.25	Constitutive			0	0	0	1078
20241	chr16	+	271221	271070	Spt7HS	271220	271249	271288	271042	YPL149W	ATG5	02_STM	TFIID	fragile	TAF1-enriched	TATA_like	TFIID-dominated		H03b-150		1420.14	0.449	753.638	130.633	0.836243	101.12	67.4583	547.342	0.285	0.199	210.677	0.519	1	0	1	0	0	0	0	1	3	0.375	Inducible	Poised		0	0	0	1079
20309	chr10	+	268630	268630	Sko1	268780	268780	268898	268640	YJL088W	ARG3	02_STM	CR	fragile	TAF1-depleted	TATA_box	SAGA-dominated		H03b-150		88.7586	0.042	129.938	14.5148	0.470387	43.9651	97.4397	515.612	0.085	0.046	31.7459	0.118	1	1	1	0	1	0	0	1	5	0.625	Inducible	Poised		0	0	0	1080
20316	chr5	+	242140	242140	Cin5	242497	242497	242530	242311	YER046W	SPO73	02_STM	TFIID				TFIID-dominated		H03b-150		479.296	0.112	379.418	72.5741	0.508018	140.688	119.926	515.612	0.39	0.31	329.003	0.664	1	0				0	0	1	2	0.4	Inducible	Poised		0	0	0	1081
20319	chr10	+	338046	338046	Yap7	338196	338196	338225	337978	YJL052W	TDH1	02_STM	CR	stable	TAF1-depleted	TATA_like	SAGA-dominated		H03b-150		526.634	0.123	1626.82	104.507	0.387634	175.86	97.4397	468.017	44.64	0.995	1904.75	0.975	1	1	0	0	0	0	0	1	3	0.375	Inducible	Induced	RP-like	0	0	0	1082
20325	chr4	+	216015	215864	Reb1	216014	216008	216064	215883	YDL137W	ARF2	02_STM	TFIID	fragile			TFIID-dominated		H03b-150		5337.35	0.921	4246.36	452.862	0.9066	910.078	74.9536	777.384	10.11	0.956	77.9217	0.24	1	0	1			0	0	1	3	0.5	Inducible	Induced	RP-like	0	0	0	1083
20351	chr6	+	76580	76580	Spt7HS	76730	76730	76726	76564	YFL030W	AGX1	02_STM		stable			TFIID-dominated		H03b-150		491.131	0.114	805.613	121.924	0.309858	184.654	82.449	499.747	0.16	0.086	502.162	0.783	1		0			0	0	1	2	0.4	Inducible	Poised		0	0	0	1084
20365	chr13	+	10009	10009	Sko1	10102	10151	10096	9982	YML131W	zz-YML131W	02_STM	CR	stable	TAF1-depleted	TATA_box	TFIID-dominated		H03b-150		704.151	0.166	1278.59	121.924	0.444254	167.067	134.917	594.937	0.695	0.548	34.6319	0.126	1	1	0	0	1	0	0	1	4	0.5	Inducible	Poised		0	0	0	1085
20387	chr2	+	159885	159885	Abf1	160071	160099	160150	159908	YBL032W	HEK2	02_STM	TFIID	fragile	TAF1-enriched	TATA_like	TFIID-dominated		H03b-150		2165.71	0.692	1112.27	142.245	1.17117	153.878	149.907	491.814	2.2	0.838	415.583	0.733	1	0	1	0	0	0	0	1	3	0.375	Inducible	Poised		0	0	0	1086
20399	chr4	-	976297	976297	Tea1	975997	975997	975948	976233	YDR259C	YAP6	02_STM		stable			TFIID-dominated		H03b-150		431.958	0.102	639.293	78.38	0.423929	105.516	127.421	475.949	0.185	0.101	279.941	0.61	1		0			0	0	1	2	0.4	Inducible	Poised		0	0	0	1087
20408	chr2	-	452311	452311	Mig2	452121	452121	452036	452411	YBR105C	VID24	02_STM	TFIID	fragile	TAF1-depleted	TATA_box	SAGA-dominated		H03b-150		733.737	0.176	618.503	89.9919	0.627182	61.5512	119.926	650.464	0.855	0.617	77.9217	0.24	1	0	1	0	1	0	0	1	4	0.5	Inducible	Poised		0	0	0	1088
20451	chr14	+	662079	662079	Rsc3	662316	662305	662390	662167	YNR017W	TIM23	02_STM	TFIID	fragile	TAF1-depleted	TATA_like	TFIID-dominated		H03b-150		1514.81	0.49	384.615	217.722	0.535196	246.205	134.917	618.734	4.045	0.912	75.0357	0.231	1	0	1	0	0	0	0	1	3	0.375	Inducible	Induced	RP-like	0	0	0	1089
20461	chr15	+	520770	520770	Mig1	521089	521089	521051	520738	YOR107W	RGS2	02_STM	CR	fragile	TAF1-depleted	TATA_box	SAGA-dominated		H03b-150		366.869	0.09	140.333	52.2534	0.540074	83.5337	119.926	579.072	0.13	0.066	251.081	0.576	1	1	1	0	1	0	0	1	5	0.625	Inducible	Poised		0	0	0	1090
20463	chr13	+	282938	282938	Yrr1	283088	283088	283095	282968	YMR009W	ADI1	02_STM	TFIID	stable	TAF1-enriched	TATA_box	TFIID-dominated		H03b-150		218.938	0.068	218.295	95.7978	0.175801	105.516	52.4675	682.194	0.47	0.389	49.0618	0.164	1	0	0	0	1	0	0	1	3	0.375	Inducible	Poised		0	0	0	1091
20467	chr10	-	348991	348991	Cad1	348806	348793	348842	349033	YJL048C	UBX6	02_STM	CR		TAF1-enriched	TATA_like	TFIID-dominated		H03b-150		1023.68	0.284	930.353	133.536	0.589688	259.394	164.898	515.612	0.385	0.304	101.01	0.305	1	1		0	0	0	0	1	3	0.428571	Inducible	Poised		0	0	0	1092
20469	chr10	+	641939	641788	Sko1	641938	641981	642033	641871	YJR117W	STE24	02_STM	TFIID	fragile	TAF1-enriched	TATA_like	TFIID-dominated		H03b-150		2988.2	0.82	3726.61	159.663	1.43967	518.788	22.4861	713.924	1.66	0.788	1255.41	0.942	1	0	1	0	0	0	0	1	3	0.375	Inducible	Induced	RP-like	0	0	0	1093
20473	chr7	-	798131	798280	Stp1	798130	798178	798176	798346	YGR154C	GTO1	02_STM	TFIID	fragile			TFIID-dominated		H03b-150		1644.99	0.539	566.528	121.924	1.03784	162.671	149.907	499.747	0.21	0.126	129.87	0.37	1	0	1			0	0	1	3	0.5	Inducible	Poised		0	0	0	1094
20477	chr16	-	567041	567041	Sko1	567178	567178	566445	566917	YPR005C	HAL1	02_STM	CR	stable			TFIID-dominated		H03b-150		485.213	0.113	514.553	78.38	0.476194	145.085	97.4397	602.869	0.285	0.199	43.2899	0.148	1	1	0			0	0	1	3	0.5	Inducible	Poised		0	0	0	1095
20479	chr4	-	699564	699713	Spt7HS	699563	699555	699496	699663	YDR123C	INO2	02_STM	TFIID	fragile	TAF1-enriched	TATA_like	TFIID-dominated		H03b-150		1414.22	0.447	1294.18	101.604	1.07069	241.808	74.9536	721.857	0.17	0.091	256.853	0.582	1	0	1	0	0	0	0	1	3	0.375	Inducible	Poised		0	0	0	1096
20494	chr10	-	195485	195485	Cbf1	195069	195069	195066	195276	YJL116C	NCA3	02_STM		stable			TFIID-dominated		H03b-150		124.262	0.05	166.32	58.0593	0.164635	101.12	209.87	848.776	0.195	0.11	49.0618	0.164	1		0			0	0	1	2	0.4	Inducible	Poised		0	0	0	1097
20496	chr4	-	960109	960258	Spt7HS	960108	960125	960054	960199	YDR249C	zz-YDR249C	02_STM	TFIID	stable	TAF1-enriched	TATA_like	TFIID-dominated		H03b-150		881.668	0.222	852.39	110.313	0.614804	184.654	44.9722	539.409	0.18	0.098	144.3	0.398	1	0	0	0	0	0	0	1	2	0.25	Constitutive			0	0	0	1098
20502	chr15	-	96551	96551	Tea1	96439	96430	96385	96523	YOL119C	MCH4	02_STM	CR	fragile	TAF1-depleted	TATA_like	SAGA-dominated		H03b-150		1029.6	0.287	790.02	107.41	0.737363	162.671	127.421	713.924	0.435	0.363	294.371	0.631	1	1	1	0	0	0	0	1	4	0.5	Inducible	Poised		0	0	0	1099
20517	chr4	+	369036	369036	Rsc3	369314	369314		368939	YDL047W	SIT4	02_STM	TFIID	fragile	TAF1-enriched	TATA_like	TFIID-dominated		H03b-150		65.0896	0.03	114.345	17.4178	0.287459	65.9477	187.384	817.046	1.31	0.739	204.905	0.509	1	0	1	0	0	0	0	1	3	0.375	Inducible	Poised		0	0	0	1100
20529	chr9	+	381908	381757	Spt7HS	381907	381923	381967	381842	YIR015W	RPR2	02_STM	TFIID		TAF1-enriched	TATA_like	TFIID-dominated		H03b-150		1520.73	0.492	706.86	133.536	0.87601	224.222	89.9443	483.882	0.435	0.358	1538.23	0.96	1	0		0	0	0	0	1	2	0.285714	Constitutive			0	0	0	1101
20535	chr2	+	800335	800335	Mig2	800485	800485	800513	800356	YBR297W	MAL33	02_STM		stable	TAF1-enriched	TATA_like	TFIID-dominated		H03b-150		568.055	0.133	665.28	49.3504	0.885434	202.24	59.9629	515.612	0.305	0.219	343.433	0.676	1		0	0	0	0	0	1	2	0.285714	Constitutive			0	0	0	1102
20555	chr7	+	592745	592745	Pdr1	593118	593118	593170	592922	YGR052W	FMP48	02_STM	CR	stable			SAGA-dominated		H03b-150		254.441	0.074	327.443	89.9919	0.217491	87.9302	59.9629	777.384	0.075	0.042	311.687	0.649	1	1	0			0	0	1	3	0.5	Inducible	Poised		0	0	0	1103
20562	chr15	+	818577	818577	Swi5	818595	818595	818708	818584	YOR264W	DSE3	02_STM	CR	stable	TAF1-depleted	TATA_like	SAGA-dominated		H03b-150		384.62	0.094	337.838	52.2534	0.566206	109.913	202.375	539.409	0.695	0.548	20.2019	0.084	1	1	0	0	0	0	0	1	3	0.375	Inducible	Poised		0	0	0	1104
20590	chr4	+	836185	836185	Rpn4	836354	836367	836407	836241	YDR188W	CCT6	02_STM	TFIID	fragile	TAF1-enriched	TATA_like	TFIID-dominated		H03b-150		6035.58	0.931	2754.68	496.407	0.935272	408.876	187.384	785.316	2.615	0.865	1503.6	0.958	1	0	1	0	0	0	0	1	3	0.375	Inducible	Induced	RP-like	0	0	0	1105
20599	chr16	-	520370	520370	Rap1	520369	520369	520356	520506	YPL017C	IRC15	02_STM					TFIID-dominated		H03b-150		100.593	0.045	155.925	43.5445	0.177702	61.5512	119.926	793.249	0.405	0.326	5.77198	0.047	1					0	0	1	2	0.5	Inducible	Poised		0	0	0	1106
20608	chr5	-	241791	241940	Tea1	241790	241758	241753	241923	YER045C	ACA1	02_STM		stable			TFIID-dominated		H03b-150		1497.06	0.481	1647.61	87.0889	1.32231	206.636	97.4397	460.084	0.395	0.315	57.7198	0.184	1		0			0	0	1	2	0.4	Inducible	Poised		0	0	0	1107
20616	chr10	+	18976	18976	Pdr1	19427	19427	19664	19234	YJL219W	HXT9	02_STM					TFIID-dominated		H03b-150		59.1724	0.027	72.765	75.4771	0.060306	87.9302	149.907	682.194	0.01	0.007	0	0	1					0	0	1	2	0.5	Inducible	Poised		0	0	0	1108
20638	chr12	+	954907	954756	Spt7HS	954906	954906	954981	954849	YLR417W	VPS36	02_STM	TFIID	stable	TAF1-enriched	TATA_like	TFIID-dominated		H03b-150		988.179	0.266	665.28	130.633	0.581886	109.913	52.4675	587.004	0.295	0.208	167.387	0.442	1	0	0	0	0	0	0	1	2	0.25	Constitutive			0	0	0	1109
20648	chr9	-	18994	18994	Pdr1	18623	18623		18998	YIL172C	IMA3	02_STM		stable			TFIID-dominated		H03b-150		17.7517	0	67.5675	78.38	0.0174217	61.5512	149.907	634.599		0	0	0	1		0			0	0	1	2	0.4	Inducible	Poised		0	0	0	1110
20668	chr3	-	299210	299210	Phd1	298801	298801	298828	299064	YCR098C	GIT1	02_STM		stable			TFIID-dominated		H03b-150		142.014	0.054	176.715	95.7978	0.114033	131.895	89.9443	594.937	0.07	0.038	210.677	0.519	1		0			0	0	1	2	0.4	Inducible	Poised		0	0	0	1111
20706	chr4	+	927166	927015	Stb5	927165	927200	927241	927065	YDR232W	HEM1	02_STM	TFIID	fragile	TAF1-enriched	TATA_like	TFIID-dominated		H03b-150		3147.97	0.834	1366.94	374.482	0.64663	316.549	82.449	515.612	1.92	0.815	438.67	0.747	1	0	1	0	0	0	0	1	3	0.375	Inducible	Poised		0	0	0	1112
20708	chr11	-	381974	382123	Ubp8HS	381973	382029	381985	382093	YKL032C	IXR1	02_STM	TFIID	fragile	TAF1-enriched		TFIID-dominated		H03b-150		2266.3	0.713	1226.61	296.102	0.588752	461.634	89.9443	563.207	1.055	0.682	1287.15	0.945	1	0	1	0		0	0	1	3	0.428571	Inducible	Induced	RP-like	0	0	0	1113
20709	chr14	-	618403	618403	Reb1	618294	618254	618232	618452	YNL008C	ASI3	02_STM	CR		TAF1-enriched	TATA_box	TFIID-dominated		H03b-150		1680.5	0.553	1756.76	159.663	0.809636	233.015	74.9536	745.654	0.45	0.373	225.107	0.54	1	1		0	1	0	0	1	4	0.571429	Inducible	Poised		0	0	0	1114
20725	chr12	-	201498	201647	Spt7HS	201497	201532	201414	201575	YLR028C	ADE16	02_STM	TFIID	stable	TAF1-depleted	TATA_like	TFIID-dominated		H03b-150		3130.22	0.833	2577.96	159.663	1.50809	426.462	127.421	555.274	2.63	0.866	103.896	0.312	1	0	0	0	0	0	0	1	2	0.25	Constitutive			0	0	0	1115
20738	chr14	-	174633	174782	Ume6	174632	174598	174518	174724	YNL251C	NRD1	02_STM	CR	fragile	TAF1-enriched	TATA_box	TFIID-dominated		H03b-150		32799.2	0.997	16632	1396.33	1.8069	1763	157.403	610.802	0.79	0.594	4256.84	0.995	1	1	1	0	1	0	0	1	5	0.625	Inducible	Induced	RP-like	0	0	0	1116
20793	chr9	-	169818	169967	Reb1	169817	169808	169755	169892	YIL105C	SLM1	02_STM	TFIID	stable	TAF1-enriched		TFIID-dominated		H03b-150		2473.41	0.749	1226.61	267.073	0.712398	391.29	44.9722	531.477	0.585	0.479	698.41	0.865	1	0	0	0		0	0	1	2	0.285714	Constitutive			0	0	0	1117
20806	chr10	-	522033	522033	Abf1	521883	521883		521958	YJR045C	SSC1	02_STM	CR	fragile	TAF1-enriched	TATA_like	TFIID-dominated		H03b-150		1656.83	0.545	2910.6	287.393	0.443462	452.841	104.935	666.329	9.085	0.951	0	0	1	1	1	0	0	0	0	1	4	0.5	Inducible	Induced	RP-like	0	0	0	1118
20812	chr4	+	868072	867921	Abf1	868071	868047	868114	867958	YDR208W	MSS4	02_STM	TFIID	fragile	TAF1-enriched	TATA_like	TFIID-dominated		H03b-150		2059.2	0.663	1595.63	203.207	0.779498	312.152	97.4397	460.084	0.695	0.548	305.915	0.644	1	0	1	0	0	0	0	1	3	0.375	Inducible	Poised		0	0	0	1119
20816	chr12	+	81322	81171	Reb1	81321	81321	81360	81198	YLL029W	FRA1	02_STM	TFIID	stable	TAF1-enriched	TATA_like	TFIID-dominated		H03b-150		4467.51	0.899	3149.69	325.132	1.05697	338.531	179.889	650.464	0.975	0.66	1264.06	0.943	1	0	0	0	0	0	0	1	2	0.25	Constitutive			0	0	0	1120
20820	chr8	-	422873	422873	Gcn4	422723	422723	422665	422805	YHR161C	YAP1801	02_STM	TFIID	stable	TAF1-depleted	TATA_like	TFIID-dominated		H03b-150		1065.1	0.304	1195.43	121.924	0.671981	167.067	82.449	705.992	0.72	0.561	8.65797	0.056	1	0	0	0	0	0	0	1	2	0.25	Constitutive			0	0	0	1121
20823	chr8	+	56158	56158	Ume6	56491	56491	56552	56276	YHL024W	RIM4	02_STM		stable			SAGA-dominated		H03b-150		260.358	0.075	1231.81	40.6415	0.492786	215.429	52.4675	539.409	0.2	0.114	28.8599	0.108	1		0			0	0	1	2	0.4	Inducible	Poised		0	0	0	1122
20826	chr7	-	625385	625385	Gal4	624851	624851	624843	625177	YGR067C	zz-YGR067C	02_STM		stable			TFIID-dominated		H03b-150		53.2551	0.024	114.345	49.3504	0.0830094	74.7407	59.9629	864.641	0.03	0.017	43.2899	0.148	1		0			0	0	1	2	0.4	Inducible	Poised		0	0	0	1123
20840	chr4	+	1252001	1251850	Mcm1	1252000	1252012	1252045	1251829	YDR389W	SAC7	02_STM	TFIID	fragile			TFIID-dominated		H03b-150		2804.77	0.799	1455.3	209.013	1.03224	298.963	74.9536	499.747	0.54	0.446	516.592	0.79	1	0	1			0	0	1	3	0.5	Inducible	Poised		0	0	0	1124
20849	chr2	-	336964	337113	Cbf1	336963	336950		337106	YBR049C	REB1	02_STM	TFIID	fragile	TAF1-enriched	TATA_like	TFIID-dominated		H03b-150		1242.62	0.377	1366.94	182.887	0.522652	435.255	97.4397	594.937	0.615	0.502	75.0357	0.231	1	0	1	0	0	0	0	1	3	0.375	Inducible	Poised		0	0	0	1125
20851	chr16	+	132424	132424	Swi4	132790	132809	132827	132503	YPL221W	FLC1	02_STM	CR	fragile	TAF1-depleted	TATA_like	SAGA-dominated		H03b-150		3355.07	0.851	1450.1	142.245	1.81435	241.808	172.393	698.059	0.65	0.524	1460.31	0.956	1	1	1	0	0	0	0	1	4	0.5	Inducible	Induced	RP-like	0	0	0	1126
20867	chr4	-	461415	461564	Rsc3	461414	461392	461318	461496	YDR006C	SOK1	02_STM	TFIID	fragile	TAF1-enriched	TATA_like	TFIID-dominated		H03b-150		1911.27	0.628	1101.87	174.178	0.844083	259.394	104.935	460.084	0.51	0.425	144.3	0.398	1	0	1	0	0	0	0	1	3	0.375	Inducible	Poised		0	0	0	1127
20873	chr4	+	960288	960137	Spt7HS	960287	960312	960344	960199	YDR251W	PAM1	02_STM	TFIID	fragile	TAF1-enriched	TATA_like	TFIID-dominated		H03b-150		1686.41	0.555	1709.98	119.022	1.08992	263.791	44.9722	594.937	1.14	0.705	516.592	0.79	1	0	1	0	0	0	0	1	3	0.375	Inducible	Poised		0	0	0	1128
20876	chr10	+	220440	220440	Nrg2	220491	220491		220116	YJL106W	IME2	02_STM					TFIID-dominated		H03b-150		76.9241	0.037	51.975	37.7385	0.156796	48.3616	59.9629	515.612	0.065	0.035	31.7459	0.118	1					0	0	1	2	0.5	Inducible	Poised		0	0	0	1129
20885	chr5	-	311547	311547	Sko1	311386	311369	311405	311577	YER075C	PTP3	02_STM	TFIID	fragile	TAF1-depleted	TATA_like	TFIID-dominated		H03b-150		2112.45	0.676	395.01	139.342	1.16617	123.102	142.412	618.734	0.195	0.11	178.931	0.465	1	0	1	0	0	0	0	1	3	0.375	Inducible	Poised		0	0	0	1130
20886	chr15	+	304576	304425	Reb1	304575	304592	304670	304493	YOL011W	PLB3	02_STM	CR		TAF1-depleted	TATA_box	SAGA-dominated		H03b-150		6053.33	0.931	873.18	502.213	0.927179	268.187	157.403	515.612	0.505	0.421	274.169	0.604	1	1		0	1	0	0	1	4	0.571429	Inducible	Induced	RP-like	0	0	0	1131
20890	chr8	-	98110	98259	Abf1	98109	98098	98019	98229	YHL007C	STE20	02_STM	TFIID	fragile			TFIID-dominated		H03b-150		2189.38	0.698	1398.13	310.617	0.54219	408.876	89.9443	658.397	0.64	0.52	505.048	0.785	1	0	1			0	0	1	3	0.5	Inducible	Poised		0	0	0	1132
20911	chr2	-	465986	466135	Cin5	465985	465970	465911	466041	YBR112C	CYC8	02_STM	TFIID	fragile	TAF1-enriched	TATA_like	TFIID-dominated		H03b-150		3568.09	0.862	1949.06	145.148	1.89096	268.187	74.9536	475.949	1.185	0.715	1007.21	0.92	1	0	1	0	0	0	0	1	3	0.375	Inducible	Induced	RP-like	0	0	0	1133
20926	chr7	-	190890	191039	Crz1	190889	190889	190856	191008	YGL167C	PMR1	02_STM	TFIID	fragile	TAF1-enriched	TATA_like	TFIID-dominated		H03b-150		3840.29	0.876	2182.95	348.356	0.848003	483.616	97.4397	705.992	1.235	0.725	155.843	0.419	1	0	1	0	0	0	0	1	3	0.375	Inducible	Induced	RP-like	0	0	0	1134
20930	chr7	+	159366	159366	Rsc3	159516	159516	159506	159360	YGL180W	ATG1	02_STM	TFIID	stable	TAF1-enriched		TFIID-dominated		H03b-150		189.352	0.063	384.615	55.1563	0.264077	145.085	89.9443	475.949	0.11	0.057	158.729	0.425	1	0	0	0		0	0	1	2	0.285714	Constitutive			0	0	0	1135
20939	chr10	-	633293	633293	Lys14	633051	633106	633160	633347	YJR109C	CPA2	02_STM	CR	fragile	TAF1-depleted	TATA_like	SAGA-dominated		H03b-150		1301.79	0.402	971.933	75.4771	1.32673	158.274	157.403	713.924	0.74	0.571	115.44	0.338	1	1	1	0	0	0	0	1	4	0.5	Inducible	Poised		0	0	0	1136
20946	chr2	-	662628	662628	Hap3	662379	662377	662381	662529	YBR218C	PYC2	02_STM	CR	fragile	TAF1-depleted	TATA_like	SAGA-dominated		H03b-150		1526.65	0.495	764.033	174.178	0.674221	241.808	134.917	468.017	2.355	0.849	242.423	0.566	1	1	1	0	0	0	0	1	4	0.5	Inducible	Poised		0	0	0	1137
20950	chr13	-	91213	91213	Hap5	91068	91029	91068	91246	YML091C	RPM2	02_STM	CR	fragile	TAF1-depleted	TATA_like	SAGA-dominated		H03b-150		1189.36	0.354	1143.45	119.022	0.768681	171.464	89.9443	856.709	0.77	0.584	170.273	0.448	1	1	1	0	0	0	0	1	4	0.5	Inducible	Poised		0	0	0	1138
20976	chr16	-	450887	450887	War1	450747	450802	450698	450970	YPL058C	PDR12	02_STM	CR	stable	TAF1-depleted	TATA_like	SAGA-dominated		H03b-150		1804.76	0.593	764.033	98.7008	1.40655	162.671	44.9722	674.262	0.935	0.646	20.2019	0.084	1	1	0	0	0	0	0	1	3	0.375	Inducible	Poised		0	0	0	1139
20983	chr12	-	63885	63885	Reb1	63780	63766	63717	63944	YLL040C	VPS13	02_STM	TFIID	fragile	TAF1-enriched	TATA_like	TFIID-dominated		H03b-150		1372.8	0.431	2053.01	127.73	0.826741	356.118	52.4675	539.409	0.38	0.299	202.019	0.504	1	0	1	0	0	0	0	1	3	0.375	Inducible	Poised		0	0	0	1140
30182	chr7	+	905168	905017	Reb1	905167	905133		904758	YGR203W	YCH1	03_TFO		stable	TAF1-enriched	TATA_like	TFIID-dominated		H03b-150		1307.71	0.403	753.638	150.954	0.666381	263.791	97.4397	579.072	0.615	0.502	196.247	0.494	0		0	0	0	0	0	1	1	0.142857	Constitutive			0	0	0	1141
30429	chr5	+	366743	366592	Fhl1	366742	366772	366823	366625	YER104W	RTT105	03_TFO	TFIID	stable	TAF1-enriched	TATA_like	TFIID-dominated		H03b-150		1153.86	0.34	1055.09	69.6711	1.27396	233.015	74.9536	515.612	0.23	0.143	89.4657	0.274	0	0	0	0	0	0	0	1	1	0.125	Constitutive			0	0	0	1142
30739	chr3	+	17227	17076	Fkh1	17226	17248	17316	17215	YCL063W	VAC17	03_TFO	TFIID	fragile	TAF1-enriched	TATA_like	TFIID-dominated		H03b-150		1041.43	0.293	509.355	133.536	0.599914	180.257	157.403	507.679	0.45	0.373	675.322	0.856	0	0	1	0	0	0	0	1	2	0.25	Constitutive			0	0	0	1143
40043	chr7	+	733217	733066	NFR	733216	733245	733203	733012	YGR121W-A	zz-YGR121W-A	04_UNB			TAF1-enriched	TATA_like	TFIID-dominated		H03b-150		1473.39	0.473	436.59	153.857	0.736644	145.085	104.935	705.992	0.03	0.017	129.87	0.37	0			0	0	0	0	1	1	0.166667	Constitutive			0	0	0	1144
41012	chr12	-	1061107	1061107	NFR	1060957	1060957	1060862	1060957	YLR460C	zz-YLR460C	04_UNB	CR	stable			TFIID-dominated		H03b-150		218.938	0.068	67.5675	89.9919	0.187143	83.5337	112.43	666.329	0.155	0.081	0	0	0	1	0			0	0	1	2	0.333333	Constitutive			0	0	0	1145
41495	chr11	-	614238	614238	NFR	614088	614088		614149	YKR092C	SRP40	04_UNB	TFIID	fragile	TAF1-enriched	TATA_box	TFIID-dominated		H03b-150		349.117	0.087	181.913	63.8652	0.420497	74.7407	149.907	729.789	1.535	0.774	346.319	0.68	0	0	1	0	1	0	0	1	3	0.375	Inducible	Poised		0	0	0	1146
41637	chr13	+	434144	433993	NFR	434143	434129	434186	434056	YMR083W	ADH3	04_UNB	TFIID	fragile	TAF1-depleted	TATA_like	TFIID-dominated		H03b-150		1035.52	0.289	951.143	142.245	0.559984	145.085	142.412	523.544	7.805	0.949	279.941	0.61	0	0	1	0	0	0	0	1	2	0.25	Constitutive			0	0	0	1147
42462	chr7	+	547776	547776	NFR	547926	547926	548056	547948	YGR032W	GSC2	04_UNB	TFIID	stable			SAGA-dominated		H03b-150		124.262	0.05	285.863	60.9622	0.156796	131.895	29.9814	666.329	0.3	0.217	784.989	0.884	0	0	0			0	0	1	1	0.166667	Constitutive			0	0	0	1148
20158	chr14	+	664214	664063	Mcm1	664213	664225	664245	664069	YNR018W	RCF2	02_STM	TFIID	fragile	TAF1-depleted	TATA_box	TFIID-dominated		H04-150		2869.86	0.807	732.848	171.275	1.28891	149.481	67.4583	71.3924	2.205	0.839	1766.23	0.969	1	0	1	0	1	0	0	0	3	0.375	Inducible	Induced	RP-like	0	0	0	1149
20224	chr12	+	759204	759204	Tbf1	759451	759454	759501	759240	YLR312W-A	MRPL15	02_STM	TFIID	fragile	TAF1-enriched	TATA_like	TFIID-dominated		H04-150		2532.58	0.758	971.933	133.536	1.45888	197.843	59.9629	269.705	0.86	0.62	1191.91	0.936	1	0	1	0	0	0	0	0	2	0.25	Constitutive			0	0	0	1150
20448	chr8	+	232045	231894	Spt7HS	232044	232078	232111	231969	YHR068W	DYS1	02_STM	TFIID	stable	TAF1-enriched	TATA_like	TFIID-dominated		H04-150		2112.45	0.676	561.33	127.73	1.27218	114.309	82.449	71.3924	6.47	0.941	184.703	0.477	1	0	0	0	0	0	0	0	1	0.125	Constitutive			0	0	0	1151
20474	chr4	+	190885	190734	Rpn4	190884	190871	190915	190748	YDL147W	RPN5	02_STM	TFIID	fragile	TAF1-enriched	TATA_like	TFIID-dominated		H04-150		7662.82	0.948	5010.39	885.404	0.665739	1028.78	112.43	222.11	2.51	0.859	1529.57	0.959	1	0	1	0	0	0	0	0	2	0.25	Constitutive			0	0	0	1152
20512	chr14	+	491463	491312	Ubp8HS	491462	491481	491483	491347	YNL071W	LAT1	02_STM	TFIID	stable	TAF1-depleted	TATA_like	TFIID-dominated		H04-150		2574	0.766	2479.21	226.431	0.874437	509.995	89.9443	412.489	7.6	0.947	447.328	0.753	1	0	0	0	0	0	0	0	1	0.125	Constitutive			0	0	0	1153
20588	chr4	+	296397	296397	Nrg2	296518	296536	296557	296436	YDL089W	NUR1	02_STM	TFIID	stable	TAF1-enriched	TATA_like	TFIID-dominated		H04-150		857.999	0.216	956.34	72.5741	0.909415	197.843	89.9443	134.852	0.53	0.438	77.9217	0.24	1	0	0	0	0	0	0	0	1	0.125	Constitutive			0	0	0	1154
20941	chr5	-	386423	386423	Mcm1	386215	386193	386188	386347	YER111C	SWI4	02_STM	TFIID	fragile	TAF1-enriched	TATA_like	TFIID-dominated		H04-150		1556.23	0.506	1039.5	168.372	0.710987	215.429	119.926	126.92	0.4	0.321	2.88599	0.039	1	0	1	0	0	0	0	0	2	0.25	Constitutive			0	0	0	1155
20965	chr10	+	598553	598553	Fkh1	598638	598630	598664	598493	YJR092W	BUD4	02_STM	TFIID	fragile	TAF1-enriched	TATA_like	TFIID-dominated		H04-150		3763.36	0.873	1408.52	197.402	1.4665	285.773	119.926	245.907	0.465	0.386	95.2377	0.289	1	0	1	0	0	0	0	0	2	0.25	Constitutive			0	0	0	1156
20975	chr14	+	310255	310255	Fkh1	310497	310512	310555	310356	YNL172W	APC1	02_STM	TFIID	fragile	TAF1-enriched	TATA_like	TFIID-dominated		H04-150		1000.01	0.273	602.91	66.7682	1.15211	123.102	89.9443	198.312	0.14	0.072	23.0879	0.092	1	0	1	0	0	0	0	0	2	0.25	Constitutive			0	0	0	1157
30019	chr5	-	229535	229684	Reb1	229534	229551	229457	229600	YER039C-A	zz-YER039C-A	03_TFO	TFIID				TFIID-dominated		H04-150		627.227	0.146	904.365	81.283	0.593583	184.654	29.9814	55.5274	0.165	0.088	86.5797	0.269	0	0				0	0	0	0	0	Constitutive			0	0	0	1158
30023	chr12	-	131483	131632	Reb1	131482	131462	131398	131569	YLL009C	COX17	03_TFO	TFIID	fragile	TAF1-enriched	TATA_like	TFIID-dominated		H04-150		2668.67	0.779	1761.95	185.79	1.10492	364.911	112.43	111.055	2.815	0.876	357.863	0.691	0	0	1	0	0	0	0	0	1	0.125	Constitutive			0	0	0	1159
30029	chr13	-	104253	104402	Abf1	104252	104237	104147	104284	YML081C-A	ATP18	03_TFO	TFIID	stable	TAF1-enriched	TATA_like	TFIID-dominated		H04-150		2875.78	0.808	1351.35	235.14	0.940774	272.584	74.9536	142.785	4.33	0.919	256.853	0.582	0	0	0	0	0	0	0	0	0	0	Constitutive			0	0	0	1160
30055	chr10	+	316657	316506	Abf1	316656	316692	316752	316603	YJL062W-A	COA3	03_TFO	TFIID	fragile			TFIID-dominated		H04-150		1858.01	0.612	1782.74	162.566	0.879175	364.911	29.9814	71.3924	2.55	0.861	845.595	0.894	0	0	1			0	0	0	1	0.166667	Constitutive			0	0	0	1161
30064	chr15	+	820393	820242	Reb1	820392	820427	820469	820337	YOR265W	RBL2	03_TFO	TFIID	stable	TAF1-enriched	TATA_like	TFIID-dominated		H04-150		1177.53	0.348	862.785	159.663	0.567315	175.86	74.9536	134.852	1.255	0.73	202.019	0.504	0	0	0	0	0	0	0	0	0	0	Constitutive			0	0	0	1162
30115	chr15	+	738253	738102	Abf1	738252	738272	738353	738210	YOR210W	RPB10	03_TFO	TFIID	stable	TAF1-enriched	TATA_like	TFIID-dominated		H04-150		4284.08	0.895	727.65	238.043	1.38439	149.481	67.4583	39.6624	3.755	0.906	308.801	0.646	0	0	0	0	0	0	0	0	0	0	Constitutive			0	0	0	1163
30121	chr13	-	411345	411494	Fkh1	411344	411350	411269	411440	YMR071C	TVP18	03_TFO	TFIID	stable	TAF1-enriched	TATA_like	TFIID-dominated		H04-150		3035.54	0.824	1543.66	243.849	0.957573	320.945	44.9722	206.245	2.225	0.84	949.491	0.911	0	0	0	0	0	0	0	0	0	0	Constitutive			0	0	0	1164
30142	chr4	-	819218	819367	Fkh1	819217	819227	819163	819356	YDR179C	CSN9	03_TFO	TFIID	stable			TFIID-dominated		H04-150		822.496	0.203	337.838	101.604	0.622703	70.3442	44.9722	55.5274	0.275	0.189	5.77198	0.047	0	0	0			0	0	0	0	0	Constitutive			0	0	0	1165
30164	chr16	-	593956	594105	Abf1	593955	593954	593904	594011	YPR017C	DSS4	03_TFO	TFIID	stable	TAF1-enriched	TATA_like	TFIID-dominated		H04-150		1183.45	0.351	519.75	142.245	0.639982	105.516	52.4675	79.3249	0.865	0.621	239.537	0.562	0	0	0	0	0	0	0	0	0	0	Constitutive			0	0	0	1166
30188	chr16	+	730443	730292	Reb1	730442	730476	730494	730310	YPR101W	SNT309	03_TFO	TFIID	stable	TAF1-enriched	TATA_box	TFIID-dominated		H04-150		2082.87	0.668	1314.97	177.081	0.904788	268.187	59.9629	63.4599	0.645	0.522	282.827	0.614	0	0	0	0	1	0	0	0	1	0.125	Constitutive			0	0	0	1167
30203	chr14	-	668148	668297	Abf1	668147	668142	668075	668236	YNR020C	ATP23	03_TFO	TFIID		TAF1-enriched	TATA_like	TFIID-dominated		H04-150		1260.37	0.385	649.688	92.8949	1.04367	131.895	52.4675	31.73	0.545	0.45	383.837	0.711	0	0		0	0	0	0	0	0	0	Constitutive			0	0	0	1168
30227	chr14	+	378693	378542	Abf1	378692	378704	378780	378629	YNL131W	TOM22	03_TFO	TFIID	stable	TAF1-enriched	TATA_like	TFIID-dominated		H04-150		2609.5	0.77	1871.1	296.102	0.67791	382.497	37.4768	63.4599	4.52	0.923	294.371	0.631	0	0	0	0	0	0	0	0	0	0	Constitutive			0	0	0	1169
30356	chr3	-	44603	44603	Cin5	44453	44453	44433	44623	YCL047C	POF1	03_TFO		stable	TAF1-enriched	TATA_like	TFIID-dominated		H04-150		603.558	0.14	1044.7	81.283	0.571184	211.033	29.9814	63.4599	0.465	0.386	265.511	0.595	0		0	0	0	0	0	0	0	0	Constitutive			0	0	0	1170
30370	chr7	-	699878	700027	Abf1	699877	699851	699772	699955	YGR106C	VOA1	03_TFO	TFIID	fragile	TAF1-enriched	TATA_like	TFIID-dominated		H04-150		1946.77	0.636	930.353	142.245	1.05277	189.05	37.4768	31.73	7.06	0.945	207.791	0.514	0	0	1	0	0	0	0	0	1	0.125	Constitutive			0	0	0	1171
30384	chr16	-	729586	729735	Abf1	729585	729593	729514	729665	YPR098C	TMH18	03_TFO	TFIID	stable	TAF1-enriched	TATA_like	TFIID-dominated		H04-150		940.841	0.246	867.983	84.186	0.859673	175.86	82.449	47.5949	1.7	0.794	14.43	0.071	0	0	0	0	0	0	0	0	0	0	Constitutive			0	0	0	1172
30402	chr10	+	528632	528481	Mac1	528631	528662	528727	528593	YJR050W	ISY1	03_TFO	TFIID	stable	TAF1-enriched	TATA_like	TFIID-dominated		H04-150		1668.66	0.549	841.995	124.827	1.02829	171.464	44.9722	55.5274	0.53	0.438	513.706	0.789	0	0	0	0	0	0	0	0	0	0	Constitutive			0	0	0	1173
30478	chr14	+	214830	214679	Reb1	214829	214881	214927	214753	YNL232W	CSL4	03_TFO	TFIID	fragile	TAF1-enriched	TATA_like	TFIID-dominated		H04-150		2574	0.766	384.615	185.79	1.06572	79.1372	52.4675	55.5274	0.58	0.476	17.3159	0.078	0	0	1	0	0	0	0	0	1	0.125	Constitutive			0	0	0	1174
30565	chr4	-	716673	716822	Abf1	716672	716643	716610	716741	YDR130C	FIN1	03_TFO	TFIID	stable	TAF1-depleted	TATA_like	TFIID-dominated		H04-150		1550.32	0.504	1382.54	124.827	0.955359	285.773	89.9443	79.3249	0.45	0.375	57.7198	0.184	0	0	0	0	0	0	0	0	0	0	Constitutive			0	0	0	1175
30711	chr7	-	706617	706766	Swi6	706616	706579	706540	706764	YGR109C	CLB6	03_TFO	CR	stable	TAF1-depleted	TATA_box	TFIID-dominated		H04-150		2236.72	0.709	213.098	81.283	2.11674	43.9651	37.4768	31.73	0.24	0.153	2.88599	0.039	0	1	0	0	1	0	0	0	2	0.25	Constitutive			0	0	0	1176
30763	chr13	+	399860	399709	Ste12	399859	399865	399901	399767	YMR065W	KAR5	03_TFO	TFIID	stable	TAF1-enriched	TATA_like	TFIID-dominated		H04-150		1520.73	0.492	493.763	89.9919	1.29989	101.12	59.9629	23.7975	0.26	0.173	51.9478	0.169	0	0	0	0	0	0	0	0	0	0	Constitutive			0	0	0	1177
30831	chr2	-	691757	691906	Reb1	691756	691737	691688	691827	YBR236C	ABD1	03_TFO	TFIID	stable	TAF1-enriched	TATA_like	TFIID-dominated		H04-150		1508.9	0.488	841.995	133.536	0.869193	171.464	22.4861	15.865	0.59	0.481	285.713	0.62	0	0	0	0	0	0	0	0	0	0	Constitutive			0	0	0	1178
30879	chr9	-	96459	96608	Abf1	96458	96453	96383	96523	YIL135C	VHS2	03_TFO	TFIID	stable	TAF1-enriched	TATA_like	TFIID-dominated		H04-150		2349.14	0.729	1850.31	232.237	0.778098	373.704	59.9629	63.4599	0.81	0.602	2112.54	0.979	0	0	0	0	0	0	0	0	0	0	Constitutive			0	0	0	1179
30881	chr12	-	554258	554407	Reb1	554257	554235	554181	554321	YLR205C	HMX1	03_TFO	TFIID		TAF1-enriched	TATA_like	TFIID-dominated		H04-150		1011.85	0.279	852.39	116.119	0.670301	175.86	37.4768	71.3924	0.105	0.055	34.6319	0.126	0	0		0	0	0	0	0	0	0	Constitutive			0	0	0	1180
30892	chr13	-	836880	837029	Cin5	836879	836846	836794	836987	YMR283C	RIT1	03_TFO	TFIID	stable			TFIID-dominated		H04-150		899.42	0.23	452.183	98.7008	0.700969	92.3268	67.4583	47.5949	0.23	0.143	31.7459	0.118	0	0	0			0	0	0	0	0	Constitutive			0	0	0	1181
30914	chr7	-	381338	381487	Fkh1	381337	381324	381269	381402	YGL065C	ALG2	03_TFO	TFIID	stable	TAF1-enriched	TATA_like	TFIID-dominated		H04-150		1343.21	0.419	670.478	92.8949	1.11227	136.292	44.9722	7.93249	0.67	0.537	167.387	0.442	0	0	0	0	0	0	0	0	0	0	Constitutive			0	0	0	1182
30952	chr8	-	141486	141635	Gcn4	141485	141461	141429	141561	YHR018C	ARG4	03_TFO	CR	stable	TAF1-depleted	TATA_box	SAGA-dominated		H04-150		2656.84	0.777	1455.3	124.827	1.63724	294.566	74.9536	87.2574	2.335	0.848	404.039	0.726	0	1	0	0	1	0	0	0	2	0.25	Constitutive			0	0	0	1183
31262	chr2	+	565601	565450	Reb1	565600	565628	565670	565543	YBR163W	EXO5	03_TFO	TFIID	stable	TAF1-enriched	TATA_like	TFIID-dominated		H04-150		1822.51	0.601	1086.28	229.334	0.611304	224.222	59.9629	190.38	0.495	0.414	386.723	0.713	0	0	0	0	0	0	0	0	0	0	Constitutive			0	0	0	1184
31266	chr14	-	597813	597813	Fkh1	597663	597663	597640	597755	YNL020C	ARK1	03_TFO	TFIID	stable	TAF1-enriched	TATA_like	TFIID-dominated		H04-150		656.813	0.154	753.638	92.8949	0.543885	153.878	97.4397	142.785	0.485	0.404	57.7198	0.184	0	0	0	0	0	0	0	0	0	0	Constitutive			0	0	0	1185
31271	chr10	-	615235	615384	Reb1	615234	615243	615199	615323	YJR098C	zz-YJR098C	03_TFO	TFIID	stable	TAF1-enriched	TATA_like	TFIID-dominated		H04-150		674.565	0.16	686.07	133.536	0.38858	140.688	44.9722	47.5949	0.095	0.05	245.309	0.57	0	0	0	0	0	0	0	0	0	0	Constitutive			0	0	0	1186
31429	chr15	+	775625	775474	Fkh1	775624	775648	775706	775554	YOR233W	KIN4	03_TFO	TFIID	stable	TAF1-depleted	TATA_like	TFIID-dominated		H04-150		2633.17	0.773	634.095	113.216	1.78908	131.895	82.449	47.5949	0.365	0.284	63.4918	0.201	0	0	0	0	0	0	0	0	0	0	Constitutive			0	0	0	1187
31438	chr10	+	339660	339509	Mcm1	339659	339708	339663	339518	YJL051W	IRC8	03_TFO	TFIID	stable			TFIID-dominated		H04-150		1384.63	0.435	1018.71	177.081	0.601478	211.033	52.4675	166.582	0.355	0.274	49.0618	0.164	0	0	0			0	0	0	0	0	Constitutive			0	0	0	1188
31458	chr5	-	111141	111290	Reb1	111140	111117	111072	111220	YEL023C	zz-YEL023C	03_TFO	TFIID	stable			TFIID-dominated		H04-150		846.165	0.211	384.615	92.8949	0.70068	79.1372	52.4675	15.865	0.225	0.14	11.544	0.064	0	0	0			0	0	0	0	0	Constitutive			0	0	0	1189
31459	chr8	+	341683	341532	Abf1	341682	341725	341782	341631	YHR116W	COX23	03_TFO	TFIID	stable	TAF1-enriched		TFIID-dominated		H04-150		970.427	0.259	1008.32	127.73	0.58442	206.636	74.9536	79.3249	0.455	0.378	421.355	0.736	0	0	0	0		0	0	0	0	0	Constitutive			0	0	0	1190
31460	chr10	+	230989	230989	Hap3	231139	231139	231311	231183	YJL102W	MEF2	03_TFO	TFIID	stable	TAF1-enriched	TATA_like	TFIID-dominated		H04-150		402.372	0.096	795.218	60.9622	0.507719	162.671	37.4768	63.4599	0.225	0.14	28.8599	0.108	0	0	0	0	0	0	0	0	0	0	Constitutive			0	0	0	1191
31471	chr2	-	589211	589360	Yap7	589210	589209	589140	589304	YBR179C	FZO1	03_TFO	TFIID	fragile	TAF1-enriched	TATA_like	TFIID-dominated		H04-150		1053.27	0.298	550.935	116.119	0.697741	114.309	59.9629	103.122	0.435	0.358	98.1237	0.296	0	0	1	0	0	0	0	0	1	0.125	Constitutive			0	0	0	1192
31497	chr16	-	264372	264521	Nrm1	264371	264374	264312	264449	YPL153C	RAD53	03_TFO	TFIID	stable	TAF1-enriched	TATA_box	TFIID-dominated		H04-150		964.51	0.254	452.183	87.0889	0.851923	92.3268	37.4768	71.3924	0.185	0.101	95.2377	0.289	0	0	0	0	1	0	0	0	1	0.125	Constitutive			0	0	0	1193
31520	chr2	+	770838	770687	Abf1	770837	770891	770893	770718	YBR284W	zz-YBR284W	03_TFO		fragile	TAF1-enriched	TATA_like	TFIID-dominated		H04-150		710.068	0.169	1153.85	98.7008	0.553396	233.015	67.4583	71.3924	0.06	0.034	57.7198	0.184	0		1	0	0	0	0	0	1	0.142857	Constitutive			0	0	0	1194
31524	chr15	-	830775	830924	Abf1	830774	830768	830696	830954	YOR270C	VPH1	03_TFO	TFIID	fragile	TAF1-enriched	TATA_like	TFIID-dominated		H04-150		4059.22	0.888	1486.49	296.102	1.05453	303.359	67.4583	39.6624	3.94	0.91	233.765	0.553	0	0	1	0	0	0	0	0	1	0.125	Constitutive			0	0	0	1195
31560	chr4	+	1394977	1394826	Reb1	1394976	1395020	1395053	1394931	YDR466W	PKH3	03_TFO	TFIID	stable	TAF1-enriched	TATA_like	TFIID-dominated		H04-150		1041.43	0.293	1294.18	104.507	0.766556	268.187	44.9722	47.5949	0.53	0.438	268.397	0.599	0	0	0	0	0	0	0	0	0	0	Constitutive			0	0	0	1196
31573	chr15	-	949238	949387	Tbf1	949237	949250	949167	949358	YOR335C	ALA1	03_TFO	TFIID	fragile	TAF1-enriched	TATA_like	TFIID-dominated		H04-150		4757.46	0.908	732.848	275.782	1.32699	149.481	67.4583	63.4599	1.725	0.796	294.371	0.631	0	0	1	0	0	0	0	0	1	0.125	Constitutive			0	0	0	1197
31602	chr12	-	902744	902893	Rsc3	902743	902723		902824	YLR389C	STE23	03_TFO	TFIID	stable	TAF1-enriched	TATA_like	TFIID-dominated		H04-150		1177.53	0.348	795.218	116.119	0.780058	162.671	52.4675	118.987	0.635	0.517	230.879	0.548	0	0	0	0	0	0	0	0	0	0	Constitutive			0	0	0	1198
31609	chr2	+	101851	101700	Vid22	101850	101868	101914	101783	YBL063W	KIP1	03_TFO	TFIID	stable	TAF1-enriched	TATA_like	TFIID-dominated		H04-150		887.586	0.225	550.935	101.604	0.671981	114.309	52.4675	63.4599	0.25	0.163	701.296	0.865	0	0	0	0	0	0	0	0	0	0	Constitutive			0	0	0	1199
31621	chr3	-	236452	236601	Tbf1	236451	236434	236387	236571	YCR067C	SED4	03_TFO	TFIID	fragile	TAF1-enriched	TATA_box	TFIID-dominated		H04-150		2911.28	0.813	1554.05	139.342	1.60716	320.945	119.926	103.122	0.545	0.452	300.143	0.639	0	0	1	0	1	0	0	0	2	0.25	Constitutive			0	0	0	1200
31639	chr13	-	892404	892553	Abf1	892403	892398	892326	892464	YMR308C	PSE1	03_TFO	TFIID	stable	TAF1-enriched	TATA_like	TFIID-dominated		H04-150		2497.07	0.754	701.663	203.207	0.945254	145.085	14.9907	47.5949	1.145	0.707	1339.1	0.949	0	0	0	0	0	0	0	0	0	0	Constitutive			0	0	0	1201
31662	chr4	-	1465937	1466086	Mcm1	1465936	1465905	1465883	1466050	YDR507C	GIN4	03_TFO	TFIID	fragile	TAF1-depleted	TATA_like	SAGA-dominated		H04-150		2875.78	0.808	582.12	124.827	1.77216	118.706	52.4675	142.785	0.655	0.527	170.273	0.448	0	0	1	0	0	0	0	0	1	0.125	Constitutive			0	0	0	1202
31673	chr6	+	119356	119205	Abf1	119355	119389	119427	119276	YFL008W	SMC1	03_TFO	TFIID	fragile	TAF1-depleted	TATA_like	SAGA-dominated		H04-150		1804.76	0.593	867.983	133.536	1.03962	175.86	52.4675	55.5274	0.585	0.479	204.905	0.509	0	0	1	0	0	0	0	0	1	0.125	Constitutive			0	0	0	1203
31677	chr8	+	406976	406825	Reb1	406975	407014	407046	406911	YHR155W	LAM1	03_TFO	TFIID		TAF1-enriched	TATA_like	TFIID-dominated		H04-150		1804.76	0.594	1403.33	177.081	0.783978	285.773	52.4675	55.5274	0.255	0.168	184.703	0.477	0	0		0	0	0	0	0	0	0	Constitutive			0	0	0	1204
31699	chr3	-	205446	205595	Reb1	205445	205418	205376	205510	YCR042C	TAF2	03_TFO	TFIID	stable	TAF1-enriched	TATA_like	TFIID-dominated		H04-150		1532.56	0.498	935.55	124.827	0.94442	193.447	74.9536	39.6624	0.395	0.315	80.8077	0.251	0	0	0	0	0	0	0	0	0	0	Constitutive			0	0	0	1205
31701	chr7	+	1027150	1027150	Ume6	1027300	1027300	1027304	1027125	YGR270W	YTA7	03_TFO	TFIID	fragile	TAF1-enriched	TATA_like	TFIID-dominated		H04-150		1443.81	0.46	1034.3	191.596	0.579669	215.429	37.4768	103.122	0.62	0.506	187.589	0.481	0	0	1	0	0	0	0	0	1	0.125	Constitutive			0	0	0	1206
31720	chr12	+	100784	100633	Reb1	100783	100809	100840	100691	YLL021W	SPA2	03_TFO	TFIID	fragile	TAF1-enriched	TATA_like	TFIID-dominated		H04-150		1988.19	0.646	738.045	92.8949	1.64635	149.481	59.9629	23.7975	0.705	0.553	646.462	0.846	0	0	1	0	0	0	0	0	1	0.125	Constitutive			0	0	0	1207
31782	chr4	+	1369641	1369490	Reb1	1369640	1369660	1369715	1369486	YDR457W	TOM1	03_TFO	TFIID	stable	TAF1-depleted	TATA_like	TFIID-dominated		H04-150		2710.09	0.785	1491.68	171.275	1.21716	307.756	29.9814	15.865	0.4	0.321	77.9217	0.24	0	0	0	0	0	0	0	0	0	0	Constitutive			0	0	0	1208
40041	chr15	-	704444	704444	NFR	704294	704294		704386	YOR192C-C	zz-YOR192C-C	04_UNB					TFIID-dominated		H04-150		366.869	0.09	452.183	130.633	0.21603	92.3268	119.926	134.852	0.475	0.395	0	0	0					0	0	0	0	0	Constitutive			0	0	0	1209
40051	chr7	+	698519	698368	NFR	698518	698550	698603	698479	YGR105W	VMA21	04_UNB	TFIID	stable	TAF1-enriched	TATA_like	TFIID-dominated		H04-150		2076.95	0.667	602.91	87.0889	1.83451	123.102	29.9814	23.7975	3.045	0.885	282.827	0.614	0	0	0	0	0	0	0	0	0	0	Constitutive			0	0	0	1210
40115	chr16	+	599778	599627	NFR	599777	599829	599853	599643	YPR020W	ATP20	04_UNB	TFIID	stable	TAF1-enriched	TATA_like	TFIID-dominated		H04-150		816.579	0.202	540.54	81.283	0.772778	109.913	74.9536	71.3924	2.045	0.825	129.87	0.37	0	0	0	0	0	0	0	0	0	0	Constitutive			0	0	0	1211
40149	chr5	-	271204	271353	NFR	271203	271199	271124	271242	YER057C	HMF1	04_UNB	TFIID	stable	TAF1-depleted	TATA_like	TFIID-dominated		H04-150		1603.57	0.524	613.305	87.0889	1.41639	127.499	74.9536	118.987	5.49	0.932	360.749	0.693	0	0	0	0	0	0	0	0	0	0	Constitutive			0	0	0	1212
40205	chr16	+	38124	37973	NFR	38123	38160	38193	38057	YPL267W	ACM1	04_UNB	CR	stable	TAF1-depleted	TATA_box	TFIID-dominated		H04-150		2727.85	0.788	509.355	81.283	2.58153	105.516	37.4768	47.5949	0.53	0.438	77.9217	0.24	0	1	0	0	1	0	0	0	2	0.25	Constitutive			0	0	0	1213
40226	chr16	+	480464	480313	NFR	480463	480501	480557	480434	YPL038W	MET31	04_UNB	TFIID	stable	TAF1-enriched	TATA_like	TFIID-dominated		H04-150		1497.06	0.481	644.49	104.507	1.10192	131.895	52.4675	31.73	0.565	0.467	77.9217	0.24	0	0	0	0	0	0	0	0	0	0	Constitutive			0	0	0	1214
40274	chr2	+	270175	270024	NFR	270174	270207	270240	270125	YBR016W	zz-YBR016W	04_UNB	TFIID	fragile	TAF1-enriched	TATA_box	TFIID-dominated		H04-150		2307.72	0.721	1725.57	148.051	1.19903	356.118	44.9722	230.042	2.16	0.834	4230.86	0.995	0	0	1	0	1	0	0	0	2	0.25	Constitutive			0	0	0	1215
40321	chr13	-	247477	247626	NFR	247476	247477	247410	247554	YML011C	RAD33	04_UNB	TFIID	stable	TAF1-enriched	TATA_box	TFIID-dominated		H04-150		988.179	0.266	769.23	156.76	0.484905	158.274	74.9536	71.3924	0.42	0.343	155.843	0.419	0	0	0	0	1	0	0	0	1	0.125	Constitutive			0	0	0	1216
40336	chr10	+	432450	432299	NFR	432449	432493		432118	YJL003W	COX16	04_UNB	TFIID	stable	TAF1-depleted	TATA_like	TFIID-dominated		H04-150		988.179	0.266	951.143	95.7978	0.793481	197.843	37.4768	87.2574	0.93	0.644	83.6937	0.259	0	0	0	0	0	0	0	0	0	0	Constitutive			0	0	0	1217
40356	chr2	-	366629	366778	NFR	366628	366605	366560	366682	YBR062C	zz-YBR062C	04_UNB	TFIID	stable	TAF1-enriched	TATA_like	TFIID-dominated		H04-150		704.151	0.166	826.403	72.5741	0.746347	171.464	59.9629	47.5949	0.85	0.616	101.01	0.305	0	0	0	0	0	0	0	0	0	0	Constitutive			0	0	0	1218
40367	chr8	-	218887	219036	NFR	218886	218867	218807	218932	YHR057C	CPR2	04_UNB	TFIID	stable			TFIID-dominated		H04-150		1076.94	0.308	867.983	72.5741	1.14147	175.86	14.9907	79.3249	1.665	0.789	349.205	0.681	0	0	0			0	0	0	0	0	Constitutive			0	0	0	1219
40456	chr1	+	188024	187873	NFR	188023	188037	188081	187973	YAR033W	MST28	04_UNB		stable	TAF1-enriched	TATA_like	TFIID-dominated		H04-150		923.089	0.241	509.355	66.7682	1.06348	105.516	37.4768	55.5274	0.315	0.23	57.7198	0.184	0		0	0	0	0	0	0	0	0	Constitutive			0	0	0	1220
40459	chr13	-	422201	422350	NFR	422200	422206	422145	422277	YMR077C	VPS20	04_UNB	TFIID	stable	TAF1-enriched	TATA_like	TFIID-dominated		H04-150		1142.03	0.335	862.785	110.313	0.796357	175.86	89.9443	31.73	0.365	0.284	196.247	0.494	0	0	0	0	0	0	0	0	0	0	Constitutive			0	0	0	1221
40480	chr4	+	816769	816618	NFR	816768	816766	816808	816657	YDR177W	UBC1	04_UNB	TFIID	fragile	TAF1-enriched	TATA_like	TFIID-dominated		H04-150		3881.71	0.878	2520.79	467.377	0.638869	514.392	104.935	142.785	2.245	0.842	213.563	0.523	0	0	1	0	0	0	0	0	1	0.125	Constitutive			0	0	0	1222
40497	chr14	-	713704	713853	NFR	713703	713742	713637	713761	YNR049C	MSO1	04_UNB	TFIID	stable	TAF1-enriched	TATA_like	TFIID-dominated		H04-150		1000.01	0.273	618.503	92.8949	0.828077	127.499	104.935	47.5949	0.545	0.452	230.879	0.548	0	0	0	0	0	0	0	0	0	0	Constitutive			0	0	0	1223
40507	chr13	-	58743	58892	NFR	58742	58733	58646	58789	YML105C	SEC65	04_UNB	TFIID	stable			TFIID-dominated		H04-150		1035.52	0.289	509.355	60.9622	1.30663	105.516	29.9814	23.7975	1.375	0.751	271.283	0.6	0	0	0			0	0	0	0	0	Constitutive			0	0	0	1224
40510	chr16	+	349046	348895	NFR	349045	349049	349076	348962	YPL107W	DPC25	04_UNB	TFIID	stable	TAF1-enriched	TATA_like	TFIID-dominated		H04-150		1029.6	0.287	343.035	69.6711	1.13677	70.3442	44.9722	39.6624	0.415	0.34	66.3778	0.207	0	0	0	0	0	0	0	0	0	0	Constitutive			0	0	0	1225
40518	chr4	+	78340	78189	NFR	78339	78359	78435	78305	YDL212W	SHR3	04_UNB	TFIID	stable	TAF1-enriched	TATA_box	TFIID-dominated		H04-150		2147.96	0.688	535.343	101.604	1.62619	109.913	29.9814	31.73	4.075	0.913	464.644	0.763	0	0	0	0	1	0	0	0	1	0.125	Constitutive			0	0	0	1226
40529	chr14	+	44267	44267	NFR	44417	44417	44483	44357	YNL314W	DAL82	04_UNB	TFIID	stable			TFIID-dominated		H04-150		1260.37	0.385	696.465	104.507	0.927707	140.688	59.9629	39.6624	0.28	0.193	222.221	0.535	0	0	0			0	0	0	0	0	Constitutive			0	0	0	1227
40543	chr2	-	142927	143076	NFR	142926	142920	142849	143001	YBL040C	ERD2	04_UNB	TFIID	stable	TAF1-enriched	TATA_like	TFIID-dominated		H04-150		2473.41	0.749	1850.31	206.11	0.923107	378.1	44.9722	150.717	2.23	0.841	978.351	0.916	0	0	0	0	0	0	0	0	0	0	Constitutive			0	0	0	1228
40577	chr13	-	86828	86977	NFR	86827	86813	86714	86956	YML092C	PRE8	04_UNB	TFIID	stable	TAF1-enriched	TATA_like	TFIID-dominated		H04-150		1698.25	0.558	1221.41	206.11	0.633808	250.601	37.4768	71.3924	2.18	0.837	98.1237	0.296	0	0	0	0	0	0	0	0	0	0	Constitutive			0	0	0	1229
40586	chr8	+	439246	439095	NFR	439245	439263	439337	439208	YHR167W	THP2	04_UNB	TFIID	stable	TAF1-enriched	TATA_like	TFIID-dominated		H04-150		2171.63	0.694	935.55	127.73	1.30782	189.05	22.4861	23.7975	0.365	0.284	141.414	0.392	0	0	0	0	0	0	0	0	0	0	Constitutive			0	0	0	1230
40589	chr16	-	677072	677072	NFR	676922	676922	676900	677052	YPR061C	JID1	04_UNB	TFIID	fragile	TAF1-enriched	TATA_like	TFIID-dominated		H04-150		905.337	0.233	1179.83	139.342	0.499786	241.808	44.9722	79.3249	0.13	0.066	28.8599	0.108	0	0	1	0	0	0	0	0	1	0.125	Constitutive			0	0	0	1231
40612	chr12	+	853865	853865	NFR	854015	854015	853992	853882	YLR364W	GRX8	04_UNB	CR		TAF1-enriched	TATA_box	TFIID-dominated		H04-150		579.889	0.135	233.888	95.7978	0.465635	48.3616	59.9629	7.93249	0.285	0.199	49.0618	0.164	0	1		0	1	0	0	0	2	0.285714	Constitutive			0	0	0	1232
40651	chr4	+	666946	666795	NFR	666945	666934	667030	666893	YDR106W	ARP10	04_UNB					TFIID-dominated		H04-150		1627.24	0.532	826.403	92.8949	1.34746	171.464	44.9722	47.5949	0.06	0.034	196.247	0.494	0					0	0	0	0	0	Constitutive			0	0	0	1233
40706	chr12	-	222162	222311	NFR	222161	222196	222127	222251	YLR036C	zz-YLR036C	04_UNB	TFIID	stable	TAF1-enriched	TATA_like	TFIID-dominated		H04-150		1822.51	0.601	826.403	107.41	1.30522	171.464	82.449	47.5949	0.515	0.429	565.654	0.814	0	0	0	0	0	0	0	0	0	0	Constitutive			0	0	0	1234
40724	chr14	-	44313	44462	NFR	44312	44294	44231	44357	YNL315C	ATP11	04_UNB	TFIID	stable	TAF1-enriched	TATA_like	TFIID-dominated		H04-150		1331.38	0.414	753.638	89.9919	1.13803	153.878	14.9907	63.4599	1.645	0.786	294.371	0.631	0	0	0	0	0	0	0	0	0	0	Constitutive			0	0	0	1235
40773	chr9	-	422924	423073	NFR	422923	422960	422829	422973	YIR036C	IRC24	04_UNB	TFIID	stable			TFIID-dominated		H04-150		958.592	0.253	1107.07	95.7978	0.769724	224.222	52.4675	39.6624	1.045	0.68	121.212	0.354	0	0	0			0	0	0	0	0	Constitutive			0	0	0	1236
40794	chr16	+	688124	687973	NFR	688123	688157	688195	688098	YPR071W	zz-YPR071W	04_UNB	TFIID	stable	TAF1-enriched	TATA_box	TFIID-dominated		H04-150		1059.19	0.301	343.035	60.9622	1.3365	70.3442	59.9629	47.5949	0.485	0.404	683.98	0.86	0	0	0	0	1	0	0	0	1	0.125	Constitutive			0	0	0	1237
40821	chr7	+	506977	506826	NFR	506976	506950	506993	506852	YGR007W	ECT1	04_UNB	TFIID	stable	TAF1-enriched	TATA_like	TFIID-dominated		H04-150		2668.67	0.779	1060.29	145.148	1.4143	219.826	67.4583	118.987	1.245	0.728	251.081	0.576	0	0	0	0	0	0	0	0	0	0	Constitutive			0	0	0	1238
40859	chr16	+	326529	326378	NFR	326528	326537	326597	326440	YPL118W	MRP51	04_UNB	TFIID	fragile	TAF1-enriched	TATA_like	TFIID-dominated		H04-150		1431.97	0.454	1351.35	171.275	0.643128	281.377	22.4861	23.7975	1.775	0.801	2375.17	0.983	0	0	1	0	0	0	0	0	1	0.125	Constitutive			0	0	0	1239
40935	chr16	+	647256	647105	NFR	647255	647235	647320	647188	YPR040W	TIP41	04_UNB	TFIID	stable	TAF1-enriched	TATA_like	TFIID-dominated		H04-150		1881.68	0.62	909.563	127.73	1.1332	189.05	37.4768	111.055	0.45	0.373	340.547	0.674	0	0	0	0	0	0	0	0	0	0	Constitutive			0	0	0	1240
41071	chr4	-	741799	741948	NFR	741798	741779	741735	741933	YDR142C	PEX7	04_UNB	TFIID	stable	TAF1-depleted	TATA_like	TFIID-dominated		H04-150		1260.37	0.385	769.23	101.604	0.954213	158.274	44.9722	7.93249	0.31	0.224	274.169	0.604	0	0	0	0	0	0	0	0	0	0	Constitutive			0	0	0	1241
41089	chr3	+	152676	152525	NFR	152675	152699	152751	152632	YCR019W	MAK32	04_UNB	TFIID	stable	TAF1-enriched	TATA_like	TFIID-dominated		H04-150		1041.43	0.293	587.318	113.216	0.707591	118.706	52.4675	7.93249	0.255	0.168	46.1758	0.155	0	0	0	0	0	0	0	0	0	0	Constitutive			0	0	0	1242
41091	chr7	+	202667	202516	NFR	202666	202700	202744	202607	YGL159W	zz-YGL159W	04_UNB	TFIID	stable	TAF1-enriched	TATA_like	TFIID-dominated		H04-150		1000.01	0.273	530.145	69.6711	1.1041	109.913	44.9722	31.73	0.48	0.399	227.993	0.544	0	0	0	0	0	0	0	0	0	0	Constitutive			0	0	0	1243
41143	chr15	-	721740	721889	NFR	721739	721741	721657	721809	YOR201C	MRM1	04_UNB	TFIID	fragile	TAF1-enriched	TATA_like	TFIID-dominated		H04-150		1739.67	0.571	649.688	171.275	0.781321	131.895	67.4583	150.717	0.805	0.601	458.872	0.761	0	0	1	0	0	0	0	0	1	0.125	Constitutive			0	0	0	1244
41147	chr10	+	460289	460138	NFR	460288	460318	460390	460279	YJR013W	GPI14	04_UNB	TFIID	stable	TAF1-depleted	TATA_like	TFIID-dominated		H04-150		1431.97	0.454	779.625	104.507	1.05402	158.274	14.9907	95.1899	0.665	0.532	141.414	0.392	0	0	0	0	0	0	0	0	0	0	Constitutive			0	0	0	1245
41226	chr16	-	337308	337308	NFR	337158	337158	337135	337231	YPL113C	zz-YPL113C	04_UNB					TFIID-dominated		H04-150		473.379	0.11	410.603	60.9622	0.597317	83.5337	104.935	126.92	0.205	0.12	69.2638	0.214	0					0	0	0	0	0	Constitutive			0	0	0	1246
41278	chr9	-	374366	374515	NFR	374365	374392	374279	374401	YIR008C	PRI1	04_UNB	TFIID	stable			TFIID-dominated		H04-150		1556.23	0.506	514.553	81.283	1.47276	105.516	14.9907	7.93249	0.5	0.416	69.2638	0.214	0	0	0			0	0	0	0	0	Constitutive			0	0	0	1247
41327	chr16	+	657319	657319	NFR	657469	657469	657544	657416	YPR047W	MSF1	04_UNB	TFIID	stable	TAF1-enriched	TATA_like	TFIID-dominated		H04-150		585.806	0.136	706.86	52.2534	0.862376	145.085	89.9443	103.122	0.54	0.446	66.3778	0.207	0	0	0	0	0	0	0	0	0	0	Constitutive			0	0	0	1248
41334	chr10	+	334228	334077	NFR	334227	334268	334308	334173	YJL054W	TIM54	04_UNB	TFIID	stable			TFIID-dominated		H04-150		976.344	0.261	582.12	75.4771	0.995049	118.706	44.9722	47.5949	0.92	0.642	357.863	0.689	0	0	0			0	0	0	0	0	Constitutive			0	0	0	1249
41340	chr13	+	448299	448299	NFR	448449	448449	448505	448386	YMR090W	zz-YMR090W	04_UNB	CR	stable			SAGA-dominated		H04-150		1443.81	0.46	940.748	87.0889	1.27527	193.447	67.4583	23.7975	1.475	0.766	158.729	0.425	0	1	0			0	0	0	1	0.166667	Constitutive			0	0	0	1250
41444	chr5	-	451386	451535	NFR	451385	451370	451309	451445	YER139C	RTR1	04_UNB	TFIID				TFIID-dominated		H04-150		1319.54	0.409	696.465	92.8949	1.09267	145.085	29.9814	71.3924	0.315	0.23	164.501	0.437	0	0				0	0	0	0	0	Constitutive			0	0	0	1251
41450	chr11	+	291359	291208	NFR	291358	291302	291426	291275	YKL077W	PSG1	04_UNB	TFIID	stable	TAF1-enriched	TATA_like	TFIID-dominated		H04-150		2704.18	0.784	1179.83	110.313	1.88567	241.808	44.9722	0	2.22	0.84	103.896	0.312	0	0	0	0	0	0	0	0	0	0	Constitutive			0	0	0	1252
41506	chr13	-	330307	330456	NFR	330306	330278	330206	330334	YMR029C	FAR8	04_UNB	TFIID	stable	TAF1-enriched	TATA_like	TFIID-dominated		H04-150		1106.52	0.319	1143.45	121.924	0.698114	237.412	29.9814	103.122	0.795	0.597	571.426	0.817	0	0	0	0	0	0	0	0	0	0	Constitutive			0	0	0	1253
41544	chr3	+	214864	214713	NFR	214863	214885	215021	214882	YCR052W	RSC6	04_UNB	TFIID	stable	TAF1-enriched	TATA_like	TFIID-dominated		H04-150		988.179	0.266	472.973	60.9622	1.2469	96.7233	37.4768	47.5949	0.88	0.626	239.537	0.562	0	0	0	0	0	0	0	0	0	0	Constitutive			0	0	0	1254
41545	chr3	-	56589	56738	NFR	56588	56613	56553	56679	YCL038C	ATG22	04_UNB	TFIID	stable	TAF1-enriched	TATA_like	TFIID-dominated		H04-150		834.33	0.207	540.54	130.633	0.491293	109.913	119.926	39.6624	0.775	0.588	63.4918	0.201	0	0	0	0	0	0	0	0	0	0	Constitutive			0	0	0	1255
41553	chr13	-	213983	214132	NFR	213982	213981	213925	214064	YML032C	RAD52	04_UNB	TFIID	stable	TAF1-enriched	TATA_like	TFIID-dominated		H04-150		2627.25	0.773	1995.84	238.043	0.848991	413.272	52.4675	158.65	0.455	0.378	213.563	0.523	0	0	0	0	0	0	0	0	0	0	Constitutive			0	0	0	1256
41580	chr4	-	718578	718727	NFR	718577	718555	718480	718604	YDR131C	zz-YDR131C	04_UNB	TFIID	stable	TAF1-enriched	TATA_like	TFIID-dominated		H04-150		905.337	0.233	649.688	52.2534	1.33276	131.895	97.4397	47.5949	0.215	0.13	101.01	0.305	0	0	0	0	0	0	0	0	0	0	Constitutive			0	0	0	1257
41589	chr9	+	37382	37231	NFR	37381	37344	37458	37344	YIL162W	SUC2	04_UNB	TFIID	stable	TAF1-enriched	TATA_like	TFIID-dominated		H04-150		621.31	0.145	327.443	84.186	0.567708	65.9477	44.9722	39.6624	1.09	0.692	129.87	0.37	0	0	0	0	0	0	0	0	0	0	Constitutive			0	0	0	1258
41631	chr12	+	642511	642360	NFR	642510	642558	642586	642461	YLR253W	MCP2	04_UNB	TFIID	stable			TFIID-dominated		H04-150		1497.06	0.481	701.663	142.245	0.809577	145.085	59.9629	87.2574	0.575	0.473	147.185	0.403	0	0	0			0	0	0	0	0	Constitutive			0	0	0	1259
41674	chr2	+	620785	620634	NFR	620784	620820	620846	620701	YBR200W	BEM1	04_UNB	TFIID	stable	TAF1-enriched	TATA_like	TFIID-dominated		H04-150		1337.3	0.417	836.798	110.313	0.932521	171.464	59.9629	47.5949	0.61	0.497	155.843	0.419	0	0	0	0	0	0	0	0	0	0	Constitutive			0	0	0	1260
41682	chr7	-	330686	330835	NFR	330685	330676	330627	330779	YGL095C	VPS45	04_UNB	TFIID	fragile	TAF1-enriched	TATA_like	TFIID-dominated		H04-150		1745.58	0.574	1143.45	133.536	1.00554	237.412	74.9536	95.1899	0.665	0.532	118.326	0.345	0	0	1	0	0	0	0	0	1	0.125	Constitutive			0	0	0	1261
41728	chr16	-	398190	398339	NFR	398189	398170	398107	398237	YPL083C	SEN54	04_UNB	TFIID	stable			TFIID-dominated		H04-150		1242.62	0.377	519.75	75.4771	1.26643	105.516	37.4768	47.5949	0.4	0.321	199.133	0.5	0	0	0			0	0	0	0	0	Constitutive			0	0	0	1262
41748	chr13	+	160073	159922	NFR	160072	160088	160150	160052	YML057W	CMP2	04_UNB	TFIID	fragile	TAF1-enriched	TATA_like	TFIID-dominated		H04-150		1378.72	0.433	1148.65	153.857	0.689309	233.015	104.935	95.1899	0.92	0.641	502.162	0.783	0	0	1	0	0	0	0	0	1	0.125	Constitutive			0	0	0	1263
41754	chr15	-	653973	654122	NFR	653972	653954	653927	654078	YOR171C	LCB4	04_UNB	TFIID	fragile	TAF1-enriched	TATA_like	TFIID-dominated		H04-150		2218.96	0.705	1122.66	150.954	1.13074	228.619	22.4861	79.3249	0.675	0.537	1154.4	0.932	0	0	1	0	0	0	0	0	1	0.125	Constitutive			0	0	0	1264
41788	chr16	-	156267	156416	NFR	156266	156238	156168	156334	YPL210C	SRP72	04_UNB	TFIID	fragile	TAF1-enriched	TATA_like	TFIID-dominated		H04-150		3503	0.858	1299.38	255.461	1.05481	268.187	29.9814	31.73	1.35	0.747	150.071	0.408	0	0	1	0	0	0	0	0	1	0.125	Constitutive			0	0	0	1265
41820	chr14	-	412122	412271	NFR	412121	412117	412070	412171	YNL115C	zz-YNL115C	04_UNB	TFIID	stable	TAF1-enriched	TATA_like	TFIID-dominated		H04-150		733.737	0.176	1122.66	75.4771	0.747795	233.015	44.9722	87.2574	0.63	0.514	1922.07	0.976	0	0	0	0	0	0	0	0	0	0	Constitutive			0	0	0	1266
41862	chr15	+	97363	97363	NFR	97513	97513	97560	97455	YOL117W	RRI2	04_UNB	CR	stable	TAF1-depleted	TATA_like	TFIID-dominated		H04-150		650.896	0.152	1034.3	81.283	0.615983	215.429	112.43	95.1899	0.195	0.11	98.1237	0.296	0	1	0	0	0	0	0	0	1	0.125	Constitutive			0	0	0	1267
41877	chr8	+	69534	69534	NFR	69684	69684	69742	69639	YHL018W	MCO14	04_UNB	TFIID	stable	TAF1-enriched	TATA_like	TFIID-dominated		H04-150		994.096	0.271	847.193	113.216	0.675427	171.464	52.4675	47.5949	0.12	0.062	455.986	0.758	0	0	0	0	0	0	0	0	0	0	Constitutive			0	0	0	1268
41884	chr10	-	153107	153256	NFR	153106	153087	153033	153134	YJL139C	YUR1	04_UNB	TFIID	stable	TAF1-enriched	TATA_like	TFIID-dominated		H04-150		739.655	0.179	317.048	69.6711	0.816644	65.9477	89.9443	15.865	0.275	0.189	89.4657	0.282	0	0	0	0	0	0	0	0	0	0	Constitutive			0	0	0	1269
41911	chr12	-	136396	136545	NFR	136395	136382	136329	136455	YLL007C	LMO1	04_UNB	TFIID	stable	TAF1-enriched	TATA_like	TFIID-dominated		H04-150		1201.2	0.358	743.243	66.7682	1.38389	153.878	44.9722	47.5949	0.215	0.13	297.257	0.636	0	0	0	0	0	0	0	0	0	0	Constitutive			0	0	0	1270
41913	chr10	-	413439	413588	NFR	413438	413442	413384	413512	YJL012C	VTC4	04_UNB	CR	fragile	TAF1-enriched	TATA_box	TFIID-dominated		H04-150		5378.77	0.921	951.143	447.056	0.925501	193.447	187.384	87.2574	4.25	0.917	978.351	0.916	0	1	1	0	1	0	0	0	3	0.375	Inducible	Induced	RP-like	0	0	0	1271
41933	chr7	+	295865	295714	NFR	295864	295879	295925	295711	YGL113W	SLD3	04_UNB	TFIID	stable	TAF1-enriched	TATA_like	TFIID-dominated		H04-150		1656.83	0.544	566.528	69.6711	1.82928	114.309	59.9629	31.73	0.24	0.153	144.3	0.398	0	0	0	0	0	0	0	0	0	0	Constitutive			0	0	0	1272
41961	chr14	-	129216	129365	NFR	129215	129183	129137	129387	YNL272C	SEC2	04_UNB	TFIID	stable	TAF1-enriched	TATA_like	TFIID-dominated		H04-150		2147.96	0.688	1626.82	217.722	0.758891	338.531	29.9814	47.5949	0.56	0.463	144.3	0.398	0	0	0	0	0	0	0	0	0	0	Constitutive			0	0	0	1273
42048	chr11	-	5785	5934	NFR	5784	5764	5716	5829	YKL222C	zz-YKL222C	04_UNB	TFIID	stable			TFIID-dominated		H04-150		1053.27	0.298	873.18	174.178	0.46516	180.257	59.9629	31.73	0.18	0.098	51.9478	0.169	0	0	0			0	0	0	0	0	Constitutive			0	0	0	1274
42059	chr10	-	700690	700839	NFR	700689	700698	700617	700759	YJR143C	PMT4	04_UNB	TFIID	stable	TAF1-enriched	TATA_like	TFIID-dominated		H04-150		2461.57	0.748	467.775	101.604	1.86363	96.7233	44.9722	7.93249	2.455	0.855	147.185	0.403	0	0	0	0	0	0	0	0	0	0	Constitutive			0	0	0	1275
42076	chr2	-	447410	447559	NFR	447409	447401	447333	447466	YBR102C	EXO84	04_UNB	TFIID	stable	TAF1-depleted	TATA_like	SAGA-dominated		H04-150		1455.64	0.464	935.55	145.148	0.771434	189.05	37.4768	31.73	0.365	0.284	233.765	0.553	0	0	0	0	0	0	0	0	0	0	Constitutive			0	0	0	1276
42123	chr12	-	398436	398585	NFR	398435	398396	398347	398440	YLR127C	APC2	04_UNB	TFIID	stable			TFIID-dominated		H04-150		739.655	0.179	571.725	63.8652	0.890884	118.706	44.9722	15.865	0.245	0.158	66.3778	0.207	0	0	0			0	0	0	0	0	Constitutive			0	0	0	1277
42191	chr13	+	383077	382926	NFR	383076	383089	383161	383019	YMR054W	STV1	04_UNB	TFIID	stable	TAF1-enriched	TATA_like	TFIID-dominated		H04-150		2088.78	0.67	2162.16	200.305	0.802157	439.651	52.4675	142.785	0.84	0.612	196.247	0.494	0	0	0	0	0	0	0	0	0	0	Constitutive			0	0	0	1278
42265	chr2	-	21325	21474	NFR	21324	21309	21265	21392	YBL104C	SEA4	04_UNB	TFIID	stable	TAF1-enriched	TATA_like	TFIID-dominated		H04-150		1106.52	0.319	509.355	145.148	0.586416	105.516	37.4768	47.5949	0.28	0.193	60.6058	0.192	0	0	0	0	0	0	0	0	0	0	Constitutive			0	0	0	1279
42337	chr10	+	503552	503552	NFR	503702	503702	503737	503617	YJR039W	MLO127	04_UNB	TFIID	stable			TFIID-dominated		H04-150		852.082	0.212	1403.33	104.507	0.627182	285.773	82.449	95.1899	0.145	0.075	51.9478	0.169	0	0	0			0	0	0	0	0	Constitutive			0	0	0	1280
42394	chr9	-	73682	73831	NFR	73681	73677	73612	73745	YIL147C	SLN1	04_UNB	TFIID	stable	TAF1-enriched	TATA_like	TFIID-dominated		H04-150		1224.87	0.369	540.54	75.4771	1.24833	109.913	67.4583	23.7975	0.535	0.443	199.133	0.5	0	0	0	0	0	0	0	0	0	0	Constitutive			0	0	0	1281
42433	chr14	-	365937	365937	NFR	365787	365787	365777	365911	YNL139C	THO2	04_UNB	TFIID	stable	TAF1-enriched	TATA_like	TFIID-dominated		H04-150		1662.74	0.546	712.058	92.8949	1.37686	145.085	29.9814	39.6624	0.34	0.257	360.749	0.693	0	0	0	0	0	0	0	0	0	0	Constitutive			0	0	0	1282
42437	chr8	-	32807	32956	NFR	32806	32791	32751	32875	YHL035C	VMR1	04_UNB	CR				SAGA-dominated		H04-150		1639.07	0.537	1112.27	116.119	1.08581	224.222	44.9722	95.1899	0.26	0.173	389.609	0.715	0	1				0	0	0	1	0.2	Constitutive			0	0	0	1283
42445	chr7	-	226408	226408	NFR	226258	226258	226236	226314	YGL150C	INO80	04_UNB	TFIID	stable	TAF1-enriched	TATA_like	TFIID-dominated		H04-150		2449.74	0.745	613.305	179.984	1.04699	127.499	52.4675	95.1899	0.5	0.416	28.8599	0.108	0	0	0	0	0	0	0	0	0	0	Constitutive			0	0	0	1284
20003	chr3	+	30662	30662	Mcm1	30843	30840	30911	30536	YCL054W-A	RDT1	02_STM					TFIID-dominated				1863.93	0.614	301.455	104.507	1.37196	70.3442	194.879	269.705		0	75.0357	0.231	1					0	0	0	1	0.25	Constitutive			0	0	0
20006	chr4	+	1489325	1489325	Sum1	1489333	1489333	1489470	1489220	YDR524W-C	zz-YDR524W-C	02_STM		stable			TFIID-dominated				360.951	0.089	150.728	153.857	0.180463	48.3616	134.917	87.2574	122.48	0.999	31.7459	0.118	1		0			0	0	0	1	0.2	Constitutive			0	0	0
20009	chr2	-	614850	614850	Ume6	614700	614700	614702	615056	YBR196C-B	zz-YBR196C-B	02_STM					TFIID-dominated				236.689	0.071	259.875	136.439	0.133443	197.843	157.403	428.354	0.26	0.173	109.668	0.325	1					0	0	0	1	0.25	Constitutive			0	0	0
20010	chr13	+	810869	810869	Rsc3	811019	811019		810644	YMR272W-B	zz-YMR272W-B	02_STM					TFIID-dominated				94.6758	0.043	88.3575	37.7385	0.192979	92.3268	97.4397	158.65	0.1	0.053	0	0	1					0	0	0	1	0.25	Constitutive			0	0	0
20011	chr10	-	448881	448881	Abf1	448731	448731	448760	448992	YJR005C-A	LSO1	02_STM					TFIID-dominated				82.8413	0.04	181.913	179.984	0.0354055	268.187	179.889	277.637	0.005	0.005	0	0	1					0	0	0	1	0.25	Constitutive			0	0	0
20013	chr2	-	800462	800462	Mig2	800312	800312	800198	800356	YBR296C-A	TYC1	02_STM					TFIID-dominated				218.938	0.068	181.913	37.7385	0.446264	79.1372	89.9443	182.447	0.025	0.014	31.7459	0.118	1					0	0	0	1	0.25	Constitutive			0	0	0
20016	chr11	-	259400	259400	Reb1	259292	259292	259350	259399	YKL096C-B	zz-YKL096C-B	02_STM					TFIID-dominated				1609.49	0.526	426.195	148.051	0.836243	131.895	59.9629	174.515	6.1	0.937	75.0357	0.231	1					0	0	0	1	0.25	Constitutive			0	0	0
20021	chr13	+	477844	477844	Ubp8HS	477994	477994	478042	477898	YMR105W-A	zz-YMR105W-A	02_STM					TFIID-dominated				242.607	0.072	353.43	98.7008	0.189077	167.067	37.4768	166.582	0.175	0.096	152.957	0.412	1					0	0	0	1	0.25	Constitutive			0	0	0
20026	chr1	+	185869	185869	Cup9	186251	186251	186261	185977	YAR029W	zz-YAR029W	02_STM					TFIID-dominated				59.1724	0.027	83.16	69.6711	0.0653315	61.5512	74.9536	47.5949	0.275	0.189	72.1498	0.222	1					0	0	0	1	0.25	Constitutive			0	0	0
20027	chr11	-	393593	393593	Azf1	393443	393443	393354	393555	YKL023C-A	MIN9	02_STM	TFIID	fragile			TFIID-dominated				3840.29	0.876	867.983	232.237	1.272	167.067	97.4397	349.03	1.6	0.782	20.2019	0.084	1	0	1			0	0	0	2	0.333333	Constitutive			0	0	0
20031	chr16	+	900107	899956	Reb1	900106	900126	900171	899922	YPR182W	SMX3	02_STM	TFIID	stable	TAF1-enriched	TATA_like	TFIID-dominated				1319.54	0.409	784.823	194.499	0.521872	268.187	67.4583	134.852	0.955	0.653	464.644	0.763	1	0	0	0	0	0	0	0	1	0.125	Constitutive			0	0	0
20033	chr1	+	20905	20905	Cup9	21496	21496	21551	21092	YAL064W	zz-YAL064W	02_STM		fragile			TFIID-dominated				29.5862	0.006	62.37	60.9622	0.0373323	87.9302	112.43	309.367	0	0	0	0	1		1			0	0	0	2	0.4	Inducible	Poised		0	0	0
20035	chr2	+	680134	680134	Ubp8HS	680284	680284		679909	YBR230W-A	COQ21	02_STM		stable			TFIID-dominated				497.048	0.116	660.083	49.3504	0.774755	184.654	52.4675	190.38	1.13	0.702	92.3517	0.282	1		0			0	0	0	1	0.2	Constitutive			0	0	0
20038	chr12	-	170490	170490	Nrg2	170351	170351	170381	170490	YLR012C	zz-YLR012C	02_STM		stable			TFIID-dominated				17.7517	0	57.1725	34.8356	0.0391989	61.5512	44.9722	39.6624	0.01	0.007	0	0	1		0			0	0	0	1	0.2	Constitutive			0	0	0
20044	chr9	-	394623	394623	Cin5	394627	394627	394612	394686	YIR020C	zz-YIR020C	02_STM					TFIID-dominated				17.7517	0	72.765	84.186	0.0162202	70.3442	59.9629	126.92	0.24	0.153	75.0357	0.231	1					0	0	0	1	0.25	Constitutive			0	0	0
20053	chr3	-	157778	157927	Ubp8HS	157777	157835	157802	157888	YCR022C	zz-YCR022C	02_STM			TAF1-enriched	TATA_like	TFIID-dominated				798.827	0.196	613.305	121.924	0.503986	109.913	142.412	301.435	0.035	0.02	34.6319	0.126	1			0	0	0	0	0	1	0.166667	Constitutive			0	0	0
20055	chr12	+	489318	489318	Fkh1	489503	489503		489128	YLR162W	zz-YLR162W	02_STM					SAGA-dominated				396.455	0.095	176.715	377.385	0.0808101	167.067	172.393	428.354	27.455	0.983	11.544	0.064	1					0	0	0	1	0.25	Constitutive			0	0	0
20056	chr13	-	432167	432167	Cin5	432195	432195	432080	432188	YMR082C	zz-YMR082C	02_STM					TFIID-dominated				29.5862	0.006	88.3575	31.9326	0.0712707	96.7233	52.4675	285.57	0.02	0.011	0	0	1					0	0	0	1	0.25	Constitutive			0	0	0
20060	chr9	-	380614	380614	Nrg2	380454	380454	380478	380603	YIR013C	GAT4	02_STM		stable			TFIID-dominated				65.0896	0.03	57.1725	78.38	0.0638797	83.5337	74.9536	31.73	0.015	0.008	0	0	1		0			0	0	0	1	0.2	Constitutive			0	0	0
20067	chr10	-	181997	181997	Sok2	181815	181782	181749	181874	YJL127C-B	MCO6	02_STM	TFIID		TAF1-enriched	TATA_like	TFIID-dominated				2147.96	0.688	1502.08	136.439	1.211	189.05	179.889	142.785	1.7	0.794	747.471	0.874	1	0		0	0	0	0	0	1	0.142857	Constitutive			0	0	0
20068	chr4	+	135028	134877	Hap3	135027	135007	135011	134850	YDL181W	INH1	02_STM	TFIID	fragile	TAF1-depleted	TATA_like	TFIID-dominated				674.565	0.16	2053.01	98.7008	0.525726	316.549	44.9722	190.38	2.29	0.845	49.0618	0.164	1	0	1	0	0	0	0	0	2	0.25	Constitutive			0	0	0
20076	chr14	-	349806	349955	Yrr1	349805	349797	349760	350034	YNL149C	PGA2	02_STM	TFIID	fragile	TAF1-enriched	TATA_like	TFIID-dominated				2994.12	0.821	1112.27	185.79	1.23967	237.412	44.9722	214.177	1.99	0.822	868.683	0.898	1	0	1	0	0	0	0	0	2	0.25	Constitutive			0	0	0
20082	chr5	-	463043	463043	Spt7HS	462893	462893		463023	YER145C-A	zz-YER145C-A	02_STM					TFIID-dominated				213.021	0.066	135.135	43.5445	0.376309	57.1547	74.9536	341.097	1.57	0.779	155.843	0.419	1					0	0	0	1	0.25	Constitutive			0	0	0
20084	chr12	-	36833	36833	Cin5	36431	36431	36426	36701	YLL052C	AQY2	02_STM		stable	TAF1-enriched	TATA_box	SAGA-dominated				201.186	0.065	93.555	101.604	0.152316	127.499	97.4397	245.907	0.12	0.06	132.756	0.377	1		0	0	1	0	0	0	2	0.285714	Constitutive			0	0	0
20085	chr8	+	17224	17224	Rlm1	17322	17322	17404	17308	YHL041W	zz-YHL041W	02_STM					TFIID-dominated				130.179	0.051	103.95	87.0889	0.114983	70.3442	104.935	182.447	0.005	0.005	0	0	1					0	0	0	1	0.25	Constitutive			0	0	0
20088	chr4	+	654968	654817	Rap1	654967	654982	655017	654877	YDR100W	TVP15	02_STM	TFIID	fragile	TAF1-enriched	TATA_like	TFIID-dominated				792.91	0.194	1226.61	95.7978	0.636685	224.222	89.9443	158.65	1.93	0.817	178.931	0.465	1	0	1	0	0	0	0	0	2	0.25	Constitutive			0	0	0
20089	chr14	+	692155	692155	Ubp8HS	692305	692305	692387	692307	YNR034W-A	EGO4	02_STM					TFIID-dominated				372.786	0.091	1122.66	58.0593	0.493906	219.826	52.4675	214.177	2.375	0.85	398.267	0.722	1					0	0	0	1	0.25	Constitutive			0	0	0
20090	chr13	+	164289	164289	Cyc8	164738	164744	164806	164536	YML055W	SPC2	02_STM	TFIID	fragile	TAF1-enriched	TATA_like	TFIID-dominated				1242.62	0.377	556.133	101.604	0.940774	136.292	127.421	39.6624	1.545	0.776	193.361	0.489	1	0	1	0	0	0	0	0	2	0.25	Constitutive			0	0	0
20094	chr7	-	560080	560229	Sum1	560079	560051	560044	560201	YGR037C	ACB1	02_STM	TFIID	fragile	TAF1-depleted	TATA_box	TFIID-dominated				7964.6	0.949	3737	319.326	1.91861	597.926	37.4768	404.557	9.76	0.955	793.647	0.885	1	0	1	0	1	0	0	0	3	0.375	Inducible	Induced	RP-like	0	0	0
20097	chr5	-	80323	80323	Ubp8HS	80173	80173	80151	80312	YEL039C	CYC7	02_STM		fragile			TFIID-dominated				213.021	0.066	1039.5	81.283	0.201594	202.24	22.4861	87.2574	1.1	0.693	25.9739	0.101	1		1			0	0	0	2	0.4	Inducible	Poised		0	0	0
20101	chr2	+	331635	331635	Yap7	331785	331785	331808	331666	YBR047W	FMP23	02_STM	TFIID	fragile			TFIID-dominated				372.786	0.091	436.59	127.73	0.224503	140.688	74.9536	174.515	0.245	0.158	49.0618	0.164	1	0	1			0	0	0	2	0.333333	Constitutive			0	0	0
20107	chr12	-	822689	822838	Yrr1	822688	822731	822730	822921	YLR346C	CIS1	02_STM	CR	fragile	TAF1-depleted	TATA_box	SAGA-dominated				1745.58	0.574	1205.82	177.081	0.758274	268.187	142.412	206.245	0.24	0.153	34.6319	0.126	1	1	1	0	1	0	0	0	4	0.5	Inducible	Poised		0	0	0
20108	chr15	-	103965	104114	Mcm1	103964	103950	103893	104033	YOL114C	PTH4	02_STM			TAF1-enriched	TATA_like	TFIID-dominated				1485.23	0.476	1434.51	72.5741	1.57423	233.015	44.9722	285.57	0.15	0.078	106.782	0.318	1			0	0	0	0	0	1	0.166667	Constitutive			0	0	0
20116	chr7	-	640433	640582	Mbp1	640432	640411	640353	640593	YGR078C	PAC10	02_STM	TFIID	fragile	TAF1-enriched	TATA_box	TFIID-dominated				2568.08	0.765	540.54	229.334	0.861384	92.3268	37.4768	55.5274	0.95	0.651	204.905	0.509	1	0	1	0	1	0	0	0	3	0.375	Inducible	Poised		0	0	0
20122	chr8	-	98868	99017	Cbf1	98867	98858	98734	98955	YHL006C	SHU1	02_STM		fragile	TAF1-enriched	TATA_like	TFIID-dominated				1201.2	0.358	509.355	159.663	0.578718	145.085	67.4583	198.312	0.22	0.136	72.1498	0.222	1		1	0	0	0	0	0	2	0.285714	Constitutive			0	0	0
20126	chr7	-	374890	375039	Reb1	374889	374860	374819	374953	YGL070C	RPB9	02_STM	TFIID	stable	TAF1-enriched	TATA_like	TFIID-dominated				2858.03	0.806	1335.76	209.013	1.05184	263.791	29.9814	87.2574	1.225	0.723	222.221	0.535	1	0	0	0	0	0	0	0	1	0.125	Constitutive			0	0	0
20127	chr16	-	888757	888906	Spt7HS	888756	888747	888699	888841	YPR174C	zz-YPR174C	02_STM	TFIID		TAF1-enriched	TATA_like	TFIID-dominated				2059.2	0.663	1611.23	104.507	1.51569	338.531	44.9722	301.435	0.595	0.486	1823.95	0.972	1	0		0	0	0	0	0	1	0.142857	Constitutive			0	0	0
20130	chr4	-	1429028	1429177	Spt7HS	1429027	1429049	1428983	1429148	YDR487C	RIB3	02_STM	CR	fragile	TAF1-depleted	TATA_box	TFIID-dominated				1834.34	0.606	545.738	133.536	1.05667	92.3268	97.4397	134.852	3.54	0.901	300.143	0.639	1	1	1	0	1	0	0	0	4	0.5	Inducible	Induced	RP-like	0	0	0
20137	chr13	+	350073	349922	Reb1	350072	350129	350149	349909	YMR040W	YET2	02_STM			TAF1-enriched	TATA_like	TFIID-dominated				1266.29	0.388	1133.06	136.439	0.71392	285.773	52.4675	380.76	0.21	0.124	349.205	0.681	1			0	0	0	0	0	1	0.166667	Constitutive			0	0	0
20140	chr10	+	21767	21767	Sok2	21896	21896	21925	21781	YJL218W	zz-YJL218W	02_STM		fragile			TFIID-dominated				224.855	0.069	176.715	78.38	0.220675	83.5337	67.4583	388.692	0.15	0.079	31.7459	0.118	1		1			0	0	0	2	0.4	Inducible	Poised		0	0	0
20142	chr15	-	446919	446919	Yrr1	446768	446788	446751	446937	YOR064C	YNG1	02_STM	TFIID	fragile	TAF1-enriched	TATA_like	TFIID-dominated				1414.22	0.447	862.785	127.73	0.851685	167.067	127.421	349.03	0.475	0.395	57.7198	0.184	1	0	1	0	0	0	0	0	2	0.25	Constitutive			0	0	0
20149	chr4	+	539758	539607	Reb1	539757	539773	539845	539691	YDR041W	RSM10	02_STM	TFIID	fragile	TAF1-enriched	TATA_like	TFIID-dominated				2195.29	0.699	1148.65	168.372	1.00295	334.135	97.4397	174.515	1.525	0.772	819.621	0.89	1	0	1	0	0	0	0	0	2	0.25	Constitutive			0	0	0
20150	chr2	+	512949	512798	Urc2	512948	512965	512967	512832	YBR137W	zz-YBR137W	02_STM	TFIID	stable	TAF1-depleted	TATA_like	TFIID-dominated				893.503	0.227	1268.19	121.924	0.563718	219.826	67.4583	261.772	0.865	0.621	60.6058	0.192	1	0	0	0	0	0	0	0	1	0.125	Constitutive			0	0	0
20151	chr5	+	80402	80251	Ubp8HS	80401	80376	80472	80312	YEL038W	UTR4	02_STM	TFIID	fragile	TAF1-enriched	TATA_like	TFIID-dominated				1710.08	0.563	1086.28	121.924	1.0789	162.671	44.9722	111.055	1.335	0.744	112.554	0.331	1	0	1	0	0	0	0	0	2	0.25	Constitutive			0	0	0
20152	chr7	+	375019	374868	Reb1	375018	375039	375086	374953	YGL068W	MNP1	02_STM	TFIID	stable	TAF1-depleted	TATA_like	TFIID-dominated				2289.97	0.718	2068.61	226.431	0.777948	395.686	52.4675	341.097	3.44	0.898	406.925	0.73	1	0	0	0	0	0	0	0	1	0.125	Constitutive			0	0	0
20153	chr10	-	545443	545592	Rap1	545442	545451	545402	545568	YJR058C	APS2	02_STM	TFIID	fragile	TAF1-enriched	TATA_like	TFIID-dominated				1976.36	0.642	1876.3	171.275	0.887623	263.791	59.9629	301.435	1.12	0.7	199.133	0.499	1	0	1	0	0	0	0	0	2	0.25	Constitutive			0	0	0
20156	chr11	+	178401	178250	Reb1	178400	178414	178455	178297	YKL142W	MRP8	02_STM	TFIID	fragile	TAF1-enriched	TATA_like	TFIID-dominated				3875.79	0.878	4547.81	246.752	1.20825	580.34	82.449	174.515	3.575	0.901	357.863	0.691	1	0	1	0	0	0	0	0	2	0.25	Constitutive			0	0	0
20159	chr2	-	625088	625088	Sok2	625048	625048	625005	625164	YBR201C-A	MIN7	02_STM	TFIID	fragile	TAF1-enriched	TATA_box	TFIID-dominated				224.855	0.069	244.283	78.38	0.220675	127.499	127.421	214.177	0.38	0.299	34.6319	0.126	1	0	1	0	1	0	0	0	3	0.375	Inducible	Poised		0	0	0
20162	chr8	-	123674	123823	Cad1	123673	123660	123623	123767	YHR008C	SOD2	02_STM	CR	fragile	TAF1-depleted	TATA_box	SAGA-dominated				2360.98	0.732	2863.82	182.887	0.993039	290.17	134.917	237.975	5.19	0.93	634.918	0.842	1	1	1	0	1	0	0	0	4	0.5	Inducible	Induced	RP-like	0	0	0
20163	chr13	-	348306	348455	Yap7	348305	348294	348232	348352	YMR038C	CCS1	02_STM	CR	fragile	TAF1-enriched	TATA_like	TFIID-dominated				2733.76	0.789	784.823	136.439	1.54127	109.913	97.4397	198.312	2.445	0.855	929.289	0.908	1	1	1	0	0	0	0	0	3	0.375	Inducible	Induced	RP-like	0	0	0
20170	chr10	+	150838	150687	Tbf1	150837	150858	150879	150695	YJL140W	RPB4	02_STM	TFIID	fragile	TAF1-enriched	TATA_like	TFIID-dominated				6378.78	0.936	3425.15	264.17	1.85743	435.255	142.412	111.055	2.24	0.842	343.433	0.676	1	0	1	0	0	0	0	0	2	0.25	Constitutive			0	0	0
20178	chr12	+	828624	828473	Spt7HS	828623	828623	828639	828467	YLR350W	ORM2	02_STM	TFIID	fragile	TAF1-depleted	TATA_box	TFIID-dominated				3218.98	0.84	2827.44	194.499	1.27309	347.324	59.9629	269.705	1.345	0.746	487.732	0.774	1	0	1	0	1	0	0	0	3	0.375	Inducible	Poised		0	0	0
20179	chr14	+	517184	517033	Mcm1	517183	517146		516771	YNL056W	OCA2	02_STM	TFIID	stable	TAF1-enriched	TATA_like	TFIID-dominated				1431.97	0.454	634.095	84.186	1.30843	153.878	14.9907	47.5949	1.355	0.748	138.528	0.387	1	0	0	0	0	0	0	0	1	0.125	Constitutive			0	0	0
20183	chr16	-	591251	591251	Cin5	591114	591114	591150	591525	YPR015C	zz-YPR015C	02_STM		fragile	TAF1-enriched	TATA_box	TFIID-dominated				301.779	0.082	322.245	84.186	0.275744	105.516	59.9629	190.38	0.1	0.053	20.2019	0.084	1		1	0	1	0	0	0	3	0.428571	Inducible	Poised		0	0	0
20184	chr2	-	101332	101332	Put3	101225	101217	101157	101335	YBL064C	PRX1	02_STM	CR	fragile	TAF1-depleted	TATA_box	SAGA-dominated				1461.56	0.467	4256.75	78.38	1.43439	452.841	52.4675	126.92	2.36	0.849	565.654	0.814	1	1	1	0	1	0	0	0	4	0.5	Inducible	Poised		0	0	0
20188	chr8	+	423685	423534	Stb5	423684	423710	423748	423592	YHR163W	SOL3	02_STM	TFIID	fragile	TAF1-enriched	TATA_box	TFIID-dominated				2195.29	0.699	2525.99	188.693	0.894941	400.083	97.4397	285.57	1.88	0.812	903.315	0.905	1	0	1	0	1	0	0	0	3	0.375	Inducible	Induced	RP-like	0	0	0
20189	chr4	-	330528	330677	Reb1	330527	330517	330460	330633	YDL072C	YET3	02_STM	TFIID	fragile	TAF1-enriched	TATA_like	TFIID-dominated				3059.21	0.826	3419.96	220.625	1.06662	391.29	104.935	166.582	3.28	0.893	1373.73	0.952	1	0	1	0	0	0	0	0	2	0.25	Constitutive			0	0	0
20193	chr4	-	1411184	1411333	Spt7HS	1411183	1411185	1411115	1411228	YDR476C	zz-YDR476C	02_STM	TFIID	stable	TAF1-enriched	TATA_box	TFIID-dominated				1745.58	0.574	1356.55	275.782	0.486892	342.928	67.4583	142.785	0.795	0.597	580.084	0.821	1	0	0	0	1	0	0	0	2	0.25	Constitutive			0	0	0
20195	chr10	-	639051	639200	Mac1	639050	639042	638978	639163	YJR113C	RSM7	02_STM	TFIID	fragile	TAF1-enriched	TATA_like	TFIID-dominated				1739.67	0.571	930.353	185.79	0.72028	233.015	44.9722	158.65	1.24	0.726	632.032	0.841	1	0	1	0	0	0	0	0	2	0.25	Constitutive			0	0	0
20196	chr9	-	314948	314948	Nrg2	314860	314890	314851	314985	YIL020C	HIS6	02_STM	TFIID	fragile	TAF1-depleted	TATA_like	TFIID-dominated				1313.63	0.406	441.788	150.954	0.669397	145.085	59.9629	39.6624	0.455	0.381	14.43	0.071	1	0	1	0	0	0	0	0	2	0.25	Constitutive			0	0	0
20200	chr14	+	642626	642475	Mbp1	642625	642609	642668	642485	YNR009W	NRM1	02_STM	CR	fragile	TAF1-enriched	TATA_box	TFIID-dominated				2136.12	0.684	493.763	191.596	0.857625	206.636	74.9536	126.92	0.755	0.577	539.68	0.802	1	1	1	0	1	0	0	0	4	0.5	Inducible	Poised		0	0	0
20204	chr10	+	22958	22958	Mac1	22952	22952	23044	22885	YJL217W	REE1	02_STM	TFIID	fragile	TAF1-depleted	TATA_like	TFIID-dominated				431.958	0.101	353.43	52.2534	0.635893	65.9477	67.4583	380.76	1.185	0.715	17.3159	0.078	1	0	1	0	0	0	0	0	2	0.25	Constitutive			0	0	0
20205	chr9	+	382408	382408	Rap1	382558	382558	382609	382365	YIR016W	zz-YIR016W	02_STM	TFIID	fragile			TFIID-dominated				230.772	0.07	1237.01	46.4474	0.382189	171.464	157.403	309.367	1.625	0.784	253.967	0.579	1	0	1			0	0	0	2	0.333333	Constitutive			0	0	0
20207	chr13	+	901624	901473	Rpn4	901623	901633	901706	901492	YMR314W	PRE5	02_STM	TFIID	fragile	TAF1-enriched	TATA_like	TFIID-dominated				4248.58	0.894	2640.33	313.52	1.0424	452.841	97.4397	198.312	3.315	0.894	386.723	0.713	1	0	1	0	0	0	0	0	2	0.25	Constitutive			0	0	0
20212	chr1	-	69608	69757	Snt2	69607	69610	69535	69732	YAL039C	CYC3	02_STM	TFIID	fragile	TAF1-enriched	TATA_like	TFIID-dominated				982.261	0.263	259.875	87.0889	0.867602	101.12	37.4768	87.2574	0.82	0.605	987.009	0.917	1	0	1	0	0	0	0	0	2	0.25	Constitutive			0	0	0
20216	chr2	-	426945	427094	Cbf1	426944	426913	426813	426997	YBR089C-A	NHP6B	02_STM	TFIID	fragile			TFIID-dominated				1899.43	0.626	2141.37	142.245	1.02717	347.324	52.4675	349.03	3.025	0.885	1359.3	0.95	1	0	1			0	0	0	2	0.333333	Constitutive			0	0	0
20221	chr12	-	36833	36833	Cin5	36350	36350	36264	36620	YLL053C	zz-YLL053C	02_STM					SAGA-dominated				76.9241	0.037	25.9875	69.6711	0.084931	83.5337	97.4397	245.907	0.16	0.086	427.127	0.74	1					0	0	0	1	0.25	Constitutive			0	0	0
20222	chr4	-	1090186	1090335	Reb1	1090185	1090140	1090072	1090239	YDR313C	PIB1	02_STM	TFIID	fragile	TAF1-enriched	TATA_like	TFIID-dominated				1378.72	0.433	1491.68	87.0889	1.21778	294.566	74.9536	277.637	0.465	0.386	695.524	0.864	1	0	1	0	0	0	0	0	2	0.25	Constitutive			0	0	0
20225	chr4	-	1345510	1345510	Mcm1	1345242	1345217	1345261	1345486	YDR441C	APT2	02_STM	TFIID	fragile	TAF1-enriched	TATA_box	TFIID-dominated				4609.53	0.904	732.848	287.393	1.23378	250.601	134.917	388.692	0.695	0.548	132.756	0.377	1	0	1	0	1	0	0	0	3	0.375	Inducible	Induced	RP-like	0	0	0
20227	chr11	-	393426	393575	Azf1	393425	393413	393354	393555	YKL024C	URA6	02_STM	TFIID	fragile	TAF1-enriched	TATA_like	TFIID-dominated				4556.27	0.903	971.933	275.782	1.27087	184.654	74.9536	142.785	2.295	0.845	77.9217	0.24	1	0	1	0	0	0	0	0	2	0.25	Constitutive			0	0	0
20228	chr12	-	286650	286799	Swi5	286649	286644	286579	286704	YLR078C	BOS1	02_STM	TFIID	stable			TFIID-dominated				2118.37	0.679	1013.51	133.536	1.22028	145.085	67.4583	206.245	0.955	0.653	121.212	0.354	1	0	0			0	0	0	1	0.166667	Constitutive			0	0	0
20229	chr14	+	381370	381219	Ino2	381369	381336	381311	381066	YNL129W	NRK1	02_STM	TFIID	stable	TAF1-enriched	TATA_like	TFIID-dominated				597.641	0.139	436.59	113.216	0.40606	180.257	52.4675	158.65	0.81	0.602	236.651	0.558	1	0	0	0	0	0	0	0	1	0.125	Constitutive			0	0	0
20231	chr4	+	432294	432143	Rsc3	432293	432283	432333	432183	YDL010W	GRX6	02_STM	TFIID	fragile	TAF1-depleted	TATA_like	TFIID-dominated				2165.71	0.692	1871.1	121.924	1.36636	325.342	59.9629	190.38	1.035	0.678	95.2377	0.289	1	0	1	0	0	0	0	0	2	0.25	Constitutive			0	0	0
20233	chr12	+	903528	903528	Rap1	903637	903654	903728	903545	YLR390W-A	CCW14	02_STM	CR	stable	TAF1-depleted	TATA_like	TFIID-dominated				6970.51	0.944	2952.18	357.065	1.50167	307.756	127.421	285.57	10.61	0.958	2092.34	0.979	1	1	0	0	0	0	0	0	2	0.25	Constitutive			0	0	0
20237	chr13	-	625541	625541	Sok2	625291	625278	625215	625394	YMR182C	RGM1	02_STM	TFIID	stable	TAF1-depleted	TATA_like	SAGA-dominated				1994.11	0.647	841.995	101.604	1.50972	228.619	119.926	333.165	0.6	0.489	360.749	0.693	1	0	0	0	0	0	0	0	1	0.125	Constitutive			0	0	0
20240	chr12	-	541723	541872	Swi5	541722	541779	541733	541868	YLR194C	NCW2	02_STM	CR	stable	TAF1-enriched	TATA_box	SAGA-dominated				946.758	0.248	379.418	107.41	0.678035	92.3268	142.412	261.772	0.785	0.593	516.592	0.791	1	1	0	0	1	0	0	0	3	0.375	Inducible	Poised		0	0	0
20242	chr12	-	827930	828079	Spt7HS	827929	827868		828248	YLR348C	DIC1	02_STM		stable	TAF1-depleted	TATA_box	TFIID-dominated				1852.1	0.611	1205.82	98.7008	1.44344	228.619	59.9629	301.435	1.185	0.715	1223.66	0.938	1		0	0	1	0	0	0	2	0.285714	Constitutive			0	0	0
20244	chr15	+	842711	842711	Sok2	842794	842715	842850	842744	YOR278W	HEM4	02_STM	TFIID	stable	TAF1-enriched	TATA_like	TFIID-dominated				1289.96	0.397	602.91	209.013	0.474742	175.86	134.917	222.11	0.535	0.443	620.488	0.838	1	0	0	0	0	0	0	0	1	0.125	Constitutive			0	0	0
20245	chr14	-	479533	479533	Sok2	479422	479422		479512	YNL079C	TPM1	02_STM	TFIID	fragile	TAF1-enriched	TATA_like	TFIID-dominated				414.207	0.098	249.48	46.4474	0.685981	65.9477	134.917	388.692	9.21	0.952	158.729	0.425	1	0	1	0	0	0	0	0	2	0.25	Constitutive			0	0	0
20246	chr2	+	136152	136152	Stp4	136563	136563	136551	136345	YBL043W	ECM13	02_STM		stable			SAGA-dominated				153.848	0.056	109.148	60.9622	0.194128	70.3442	52.4675	166.582	0.04	0.022	43.2899	0.148	1		0			0	0	0	1	0.2	Constitutive			0	0	0
20250	chr11	+	393675	393524	Azf1	393674	393688	393755	393555	YKL023W	SKA1	02_STM	TFIID	fragile			TFIID-dominated				733.737	0.176	935.55	119.022	0.474211	254.998	97.4397	182.447	0.595	0.486	89.4657	0.274	1	0	1			0	0	0	2	0.333333	Constitutive			0	0	0
20252	chr14	-	634052	634052	War1	633902	633902	633824	634077	YNR002C	ATO2	02_STM		fragile			TFIID-dominated				76.9241	0.037	311.85	84.186	0.0702877	83.5337	82.449	198.312	0.22	0.136	173.159	0.454	1		1			0	0	0	2	0.4	Inducible	Poised		0	0	0
20253	chr12	+	723426	723426	Ume6	723735	723742	723777	723586	YLR297W	zz-YLR297W	02_STM	CR	fragile	TAF1-depleted	TATA_box	SAGA-dominated				633.144	0.148	301.455	46.4474	1.04857	43.9651	82.449	404.557	0.385	0.304	51.9478	0.169	1	1	1	0	1	0	0	0	4	0.5	Inducible	Poised		0	0	0
20254	chr14	+	240095	240095	Cin5	240269	240297	240317	240127	YNL217W	PPN2	02_STM	CR	stable	TAF1-enriched	TATA_like	TFIID-dominated				3071.05	0.828	774.428	179.984	1.31253	171.464	74.9536	380.76	1.93	0.816	2513.7	0.986	1	1	0	0	0	0	0	0	2	0.25	Constitutive			0	0	0
20258	chr7	-	970151	970300	Spt7HS	970150	970129	970119	970257	YGR239C	PEX21	02_STM	CR	fragile	TAF1-enriched	TATA_like	SAGA-dominated				585.806	0.136	311.85	78.38	0.574917	87.9302	89.9443	253.84	0.28	0.193	46.1758	0.155	1	1	1	0	0	0	0	0	3	0.375	Inducible	Poised		0	0	0
20261	chr2	-	311513	311662	Mcm1	311512	311501	311437	311626	YBR037C	SCO1	02_STM	TFIID	fragile	TAF1-enriched	TATA_like	TFIID-dominated				1532.56	0.498	1262.99	78.38	1.50408	162.671	67.4583	206.245	0.805	0.601	404.039	0.726	1	0	1	0	0	0	0	0	2	0.25	Constitutive			0	0	0
20266	chr16	+	921148	921148	Cin5	921758	921758	921852	921355	YPR192W	AQY1	02_STM		stable			SAGA-dominated				71.0068	0.033	98.7525	49.3504	0.110679	83.5337	59.9629	142.785	0.15	0.079	0	0	1		0			0	0	0	1	0.2	Constitutive			0	0	0
20271	chr13	+	793547	793547	Ubp8HS	793697	793697	793733	793514	YMR262W	zz-YMR262W	02_STM	TFIID	stable	TAF1-enriched	TATA_like	TFIID-dominated				1130.19	0.329	2182.95	72.5741	1.19792	369.307	29.9814	95.1899	0.475	0.395	455.986	0.758	1	0	0	0	0	0	0	0	1	0.125	Constitutive			0	0	0
20272	chr15	-	304603	304603	Reb1	304453	304453	304316	304493	YOL012C	HTZ1	02_STM	TFIID	fragile	TAF1-enriched	TATA_like	TFIID-dominated				1207.12	0.362	306.653	107.41	0.864495	153.878	179.889	396.624	3.065	0.886	25.9739	0.101	1	0	1	0	0	0	0	0	2	0.25	Constitutive			0	0	0
20273	chr11	-	230131	230131	Tup1	229942	229950	229869	230073	YKL110C	KTI12	02_STM	TFIID		TAF1-enriched	TATA_like	TFIID-dominated				2579.92	0.767	472.973	182.887	1.08513	158.274	104.935	325.232	0.7	0.551	233.765	0.553	1	0		0	0	0	0	0	1	0.142857	Constitutive			0	0	0
20275	chr14	+	675942	675942	Mcm1	676081	676105	676160	675974	YNR028W	CPR8	02_STM	TFIID	fragile			TFIID-dominated				863.917	0.218	472.973	34.8356	1.90768	48.3616	134.917	277.637	0.92	0.642	54.8338	0.178	1	0	1			0	0	0	2	0.333333	Constitutive			0	0	0
20278	chr16	-	455021	455170	Reb1	455020	455010	454934	455127	YPL055C	LGE1	02_STM	TFIID	fragile	TAF1-enriched	TATA_like	TFIID-dominated				2420.15	0.742	1174.64	200.305	0.929412	285.773	37.4768	126.92	0.59	0.485	1901.87	0.975	1	0	1	0	0	0	0	0	2	0.25	Constitutive			0	0	0
20279	chr11	+	611357	611357	Rlm1	611434	611378	611484	611341	YKR091W	SRL3	02_STM	CR	stable	TAF1-depleted	TATA_like	SAGA-dominated				1000.01	0.273	1138.25	84.186	0.91374	167.067	67.4583	134.852	0.445	0.367	43.2899	0.148	1	1	0	0	0	0	0	0	2	0.25	Constitutive			0	0	0
20281	chr11	-	93942	93942	Mcm1	93779	93779		93907	YKL186C	MTR2	02_STM	TFIID	fragile	TAF1-enriched	TATA_like	TFIID-dominated				266.276	0.076	98.7525	40.6415	0.503986	57.1547	187.384	404.557	1.415	0.757	23.0879	0.092	1	0	1	0	0	0	0	0	2	0.25	Constitutive			0	0	0
20284	chr2	+	235889	235889	Med4	236052	236052		235677	YBL002W	HTB2	02_STM	CR	fragile	TAF1-depleted	TATA_box	TFIID-dominated				8088.86	0.95	4433.47	348.356	1.78616	606.719	157.403	166.582	10.77	0.958	8.65797	0.056	1	1	1	0	1	0	0	0	4	0.5	Inducible	Induced	RP-like	0	0	0
20285	chr4	-	366123	366123	Stb5	365973	365973	365889	366148	YDL049C	KNH1	02_STM		fragile	TAF1-depleted	TATA_like	TFIID-dominated				822.496	0.203	306.653	110.313	0.573542	167.067	89.9443	269.705	0.175	0.096	202.019	0.504	1		1	0	0	0	0	0	2	0.285714	Constitutive			0	0	0
20289	chr7	+	909054	908903	Ubp8HS	909053	909077	909109	908880	YGR205W	TDA10	02_STM	TFIID	stable	TAF1-enriched	TATA_like	TFIID-dominated				970.427	0.259	1377.34	98.7008	0.756308	158.274	59.9629	118.987	1.065	0.685	380.951	0.709	1	0	0	0	0	0	0	0	1	0.125	Constitutive			0	0	0
20291	chr4	-	1502543	1502543	Cad1	1502393	1502393	1502447	1502668	YDR533C	HSP31	02_STM	CR	stable	TAF1-depleted	TATA_box	SAGA-dominated				130.179	0.051	213.098	110.313	0.0907764	83.5337	209.87	333.165	0.65	0.525	37.5179	0.133	1	1	0	0	1	0	0	0	3	0.375	Inducible	Poised		0	0	0
20292	chr14	-	516811	516960	Mcm1	516810	516775		516897	YNL058C	zz-YNL058C	02_STM	CR	stable	TAF1-enriched	TATA_like	TFIID-dominated				1349.13	0.42	935.55	121.924	0.851176	48.3616	59.9629	87.2574	1.185	0.715	222.221	0.535	1	1	0	0	0	0	0	0	2	0.25	Constitutive			0	0	0
20293	chr4	-	432072	432221	Rsc3	432071	432064	432032	432183	YDL012C	zz-YDL012C	02_STM	TFIID	stable	TAF1-enriched	TATA_box	TFIID-dominated				1497.06	0.481	1065.49	153.857	0.748477	224.222	37.4768	444.219	1.58	0.78	3050.49	0.992	1	0	0	0	1	0	0	0	2	0.25	Constitutive			0	0	0
20297	chr3	-	133623	133623	Pdr1	133240	133240	133287	133533	YCR010C	ADY2	02_STM					TFIID-dominated				29.5862	0.006	41.58	60.9622	0.0373323	48.3616	29.9814	356.962	0.03	0.017	34.6319	0.126	1					0	0	0	1	0.25	Constitutive			0	0	0
20299	chr9	-	384574	384574	Pdr1	384424	384424		384535	YIR017C	MET28	02_STM	CR	fragile	TAF1-enriched	TATA_box	TFIID-dominated				124.262	0.05	109.148	43.5445	0.219514	87.9302	194.879	198.312	0.215	0.133	17.3159	0.078	1	1	1	0	1	0	0	0	4	0.5	Inducible	Poised		0	0	0
20301	chr9	+	314948	314948	Nrg2	315040	315074	315119	314985	YIL019W	FAF1	02_STM	TFIID	fragile	TAF1-enriched	TATA_like	TFIID-dominated				1431.97	0.454	77.9625	87.0889	1.26482	43.9651	44.9722	79.3249	0.27	0.183	23.0879	0.092	1	0	1	0	0	0	0	0	2	0.25	Constitutive			0	0	0
20303	chr16	-	329238	329238	Fkh1	328911	328918	328863	329238	YPL117C	IDI1	02_STM	TFIID	fragile	TAF1-depleted	TATA_like	TFIID-dominated				4473.43	0.9	800.415	191.596	1.79602	140.688	89.9443	198.312	2	0.822	164.501	0.437	1	0	1	0	0	0	0	0	2	0.25	Constitutive			0	0	0
20305	chr8	+	54772	54621	Spt7HS	54771	54795	54881	54734	YHL025W	SNF6	02_STM	TFIID	fragile	TAF1-enriched	TATA_like	TFIID-dominated				1692.33	0.557	732.848	142.245	0.915174	184.654	134.917	452.152	0.99	0.664	380.951	0.709	1	0	1	0	0	0	0	0	2	0.25	Constitutive			0	0	0
20310	chr4	+	461623	461472	Rsc3	461622	461651	461674	461496	YDR007W	TRP1	02_STM		fragile	TAF1-depleted	TATA_box	TFIID-dominated				1467.47	0.47	1029.11	113.216	0.997059	206.636	112.43	261.772	1.075	0.687	173.159	0.454	1		1	0	1	0	0	0	3	0.428571	Inducible	Poised		0	0	0
20311	chr4	-	811718	811867	Reb1	811717	811675	811640	811794	YDR173C	ARG82	02_STM	CR	fragile	TAF1-enriched	TATA_like	TFIID-dominated				2899.45	0.811	2541.58	281.588	0.79206	404.479	44.9722	79.3249	0.235	0.147	395.381	0.72	1	1	1	0	0	0	0	0	3	0.375	Inducible	Poised		0	0	0
20315	chr14	-	771993	771993	Tup1	771664	771664	771688	771842	YNR071C	zz-YNR071C	02_STM					TFIID-dominated				41.4207	0.015	72.765	84.186	0.0378472	65.9477	67.4583	158.65	0.055	0.03	0	0	1					0	0	0	1	0.25	Constitutive			0	0	0
20317	chr12	-	874978	874978	Rsc3	874828	874828	874752	875046	YLR377C	FBP1	02_STM					TFIID-dominated				59.1724	0.027	31.185	52.2534	0.0871087	65.9477	112.43	55.5274	0.065	0.035	23.0879	0.092	1					0	0	0	1	0.25	Constitutive			0	0	0
20320	chr7	+	589729	589578	Mcm1	589728	589758	589802	589621	YGR048W	UFD1	02_STM	TFIID	fragile	TAF1-depleted	TATA_like	TFIID-dominated				2289.97	0.718	1683.99	142.245	1.23837	290.17	74.9536	190.38	0.65	0.524	369.407	0.698	1	0	1	0	0	0	0	0	2	0.25	Constitutive			0	0	0
20321	chr14	-	342174	342323	Hap1	342173	342181	342118	342271	YNL156C	NSG2	02_STM	TFIID	stable	TAF1-depleted	TATA_like	TFIID-dominated				3544.43	0.861	2806.65	148.051	1.84158	298.963	59.9629	55.5274	1.42	0.758	115.44	0.338	1	0	0	0	0	0	0	0	1	0.125	Constitutive			0	0	0
20324	chr14	-	122365	122365	Stb5	122215	122215	122235	122420	YNL274C	GOR1	02_STM		stable			SAGA-dominated				396.455	0.095	2468.81	69.6711	0.437721	294.566	89.9443	230.042	0.495	0.414	323.231	0.659	1		0			0	0	0	1	0.2	Constitutive			0	0	0
20326	chr4	-	10212	10212	Sfl1	9826	9826		10201	YDL246C	SOR2	02_STM		fragile			TFIID-dominated				171.6	0.059	83.16	55.1563	0.23932	26.3791	29.9814	111.055	0	0	0	0	1		1			0	0	0	2	0.4	Inducible	Poised		0	0	0
20327	chr10	+	735586	735586	Sko1	735974	735974		735599	YJR159W	SOR1	02_STM		stable			TFIID-dominated				165.683	0.058	98.7525	55.1563	0.231067	52.7581	67.4583	95.1899	0	0	0	0	1		0			0	0	0	1	0.2	Constitutive			0	0	0
20329	chr7	+	208904	208753	Sko1	208903	208909	208962	208788	YGL157W	ARI1	02_STM	CR	fragile	TAF1-depleted	TATA_box	SAGA-dominated				1704.16	0.561	1299.38	113.216	1.15788	145.085	74.9536	103.122	0.94	0.647	216.449	0.527	1	1	1	0	1	0	0	0	4	0.5	Inducible	Poised		0	0	0
20330	chr12	+	341753	341602	Ubp8HS	341752	341719	341835	341599	YLR100W	ERG27	02_STM	TFIID	stable	TAF1-enriched	TATA_like	TFIID-dominated				2366.89	0.734	1003.12	179.984	1.01158	211.033	52.4675	214.177	1.495	0.77	989.895	0.918	1	0	0	0	0	0	0	0	1	0.125	Constitutive			0	0	0
20335	chr7	-	584011	584160	Spt7HS	584010	584011	584023	584204	YGR044C	RME1	02_STM	CR	stable			SAGA-dominated				1295.87	0.399	862.785	110.313	0.903638	136.292	44.9722	111.055	1.265	0.732	63.4918	0.201	1	1	0			0	0	0	2	0.333333	Constitutive			0	0	0
20341	chr13	+	902722	902571	Yrr1	902721	902713	902766	902607	YMR315W	zz-YMR315W	02_STM	TFIID	fragile	TAF1-depleted	TATA_box	SAGA-dominated				1621.32	0.53	3866.94	177.081	0.704295	448.444	97.4397	253.84	2.475	0.857	343.433	0.676	1	0	1	0	1	0	0	0	3	0.375	Inducible	Induced	RP-like	0	0	0
20342	chr10	+	160462	160311	Rap1	160461	160442	160498	160259	YJL133W	MRS3	02_STM	TFIID	fragile	TAF1-depleted	TATA_like	TFIID-dominated				8526.74	0.953	2900.21	348.356	1.88285	400.083	142.412	142.785	0.615	0.502	37.5179	0.133	1	0	1	0	0	0	0	0	2	0.25	Constitutive			0	0	0
20343	chr4	+	1183193	1183042	Spt7HS	1183192	1183235	1183291	1183136	YDR353W	TRR1	02_STM	CR	stable	TAF1-enriched	TATA_like	TFIID-dominated				5585.87	0.926	2853.43	235.14	1.82735	435.255	149.907	301.435	5.335	0.93	441.556	0.749	1	1	0	0	0	0	0	0	2	0.25	Constitutive			0	0	0
20344	chr13	-	349695	349844	Reb1	349694	349694	349668	349909	YMR039C	SUB1	02_STM	TFIID	fragile	TAF1-depleted	TATA_like	TFIID-dominated				2165.71	0.692	1117.46	177.081	0.940774	408.876	59.9629	325.232	2.03	0.824	1056.27	0.924	1	0	1	0	0	0	0	0	2	0.25	Constitutive			0	0	0
20345	chr11	-	581200	581200	Mig2	580848	580902	580954	581088	YKR075C	zz-YKR075C	02_STM		fragile	TAF1-depleted	TATA_box	SAGA-dominated				1662.74	0.546	119.543	75.4771	1.6946	57.1547	59.9629	230.042	0.33	0.25	95.2377	0.289	1		1	0	1	0	0	0	3	0.428571	Inducible	Poised		0	0	0
20347	chr5	+	107140	106989	Hap2	107139	107160	107195	107040	YEL024W	RIP1	02_STM	TFIID	fragile	TAF1-enriched	TATA_like	TFIID-dominated				1467.47	0.47	2276.51	81.283	1.38876	237.412	82.449	111.055	1.535	0.774	187.589	0.481	1	0	1	0	0	0	0	0	2	0.25	Constitutive			0	0	0
20352	chr7	-	492129	492129	Spt7HS	491979	491979	491903	492039	YGL004C	RPN14	02_STM	TFIID	stable	TAF1-enriched	TATA_like	TFIID-dominated				544.386	0.127	930.353	110.313	0.37961	228.619	142.412	253.84	0.425	0.348	77.9217	0.24	1	0	0	0	0	0	0	0	1	0.125	Constitutive			0	0	0
20353	chr15	+	514598	514598	Ume6	515168	515168	515168	514793	YOR101W	RAS1	02_STM	TFIID	fragile	TAF1-enriched	TATA_like	TFIID-dominated				3988.22	0.884	280.665	272.879	1.12426	158.274	59.9629	333.165	0.965	0.657	152.957	0.412	1	0	1	0	0	0	0	0	2	0.25	Constitutive			0	0	0
20354	chr8	-	522066	522066	Mig2	521808	521808	521844	522029	YHR210C	zz-YHR210C	02_STM		fragile	TAF1-depleted	TATA_like	TFIID-dominated				491.131	0.114	436.59	78.38	0.482001	131.895	7.49536	158.65	0.1	0.053	138.528	0.387	1		1	0	0	0	0	0	2	0.285714	Constitutive			0	0	0
20355	chr14	-	373668	373817	Hal9	373667	373645	373529	373756	YNL134C	zz-YNL134C	02_STM	CR	stable	TAF1-depleted	TATA_like	SAGA-dominated				1443.81	0.46	3170.48	124.827	0.889724	435.255	52.4675	309.367	2.49	0.858	178.931	0.465	1	1	0	0	0	0	0	0	2	0.25	Constitutive			0	0	0
20356	chr9	+	384583	384432	Met4	384582	384603	384646	384384	YIR018W	YAP5	02_STM	TFIID	fragile	TAF1-enriched	TATA_like	TFIID-dominated				1905.35	0.626	971.933	293.199	0.499883	298.963	187.384	230.042	0.245	0.158	531.022	0.798	1	0	1	0	0	0	0	0	2	0.25	Constitutive			0	0	0
20359	chr15	+	480464	480464	Sut1	480551	480551	480572	480464	YOR084W	LPX1	02_STM	TFIID				SAGA-dominated				65.0896	0.03	41.58	40.6415	0.123197	87.9302	14.9907	126.92	0.645	0.522	112.554	0.331	1	0				0	0	0	1	0.2	Constitutive			0	0	0
20363	chr11	+	590015	590015	Bas1	590210	590233	590290	590042	YKR080W	MTD1	02_STM	TFIID	fragile	TAF1-depleted	TATA_like	SAGA-dominated				3650.94	0.866	1777.55	209.013	1.34365	237.412	187.384	230.042	4.575	0.924	233.765	0.553	1	0	1	0	0	0	0	0	2	0.25	Constitutive			0	0	0
20366	chr7	-	856687	856687	Cin5	856569	856522	856493	856631	YGR180C	RNR4	02_STM	CR	fragile	TAF1-depleted	TATA_box	TFIID-dominated				2721.93	0.787	602.91	159.663	1.31138	167.067	44.9722	372.827	10.31	0.957	972.579	0.915	1	1	1	0	1	0	0	0	4	0.5	Inducible	Induced	RP-like	0	0	0
20368	chr16	-	610087	610236	Spt7HS	610086	610074	610035	610186	YPR023C	EAF3	02_STM	TFIID	fragile	TAF1-enriched	TATA_like	TFIID-dominated				2408.32	0.74	1356.55	211.916	0.874189	219.826	59.9629	134.852	1.08	0.688	571.426	0.817	1	0	1	0	0	0	0	0	2	0.25	Constitutive			0	0	0
20371	chr12	+	576525	576525	Hap5	576666	576614	576722	576531	YLR220W	CCC1	02_STM	TFIID	fragile	TAF1-enriched	TATA_box	TFIID-dominated				1165.7	0.346	873.18	113.216	0.792019	123.102	187.384	364.895	1.005	0.67	75.0357	0.231	1	0	1	0	1	0	0	0	3	0.375	Inducible	Poised		0	0	0
20379	chr4	+	546230	546230	Sok2	546479	546412	546457	546082	YDR044W	HEM13	02_STM	TFIID	fragile	TAF1-depleted	TATA_box	TFIID-dominated				1520.73	0.492	259.875	145.148	0.80593	65.9477	104.935	158.65	4.345	0.919	265.511	0.595	1	0	1	0	1	0	0	0	3	0.375	Inducible	Induced	RP-like	0	0	0
20383	chr2	-	331580	331729	Yap7	331579	331558	331523	331666	YBR046C	ZTA1	02_STM	CR	fragile	TAF1-enriched	TATA_like	TFIID-dominated				1349.13	0.42	2053.01	75.4771	1.37498	285.773	59.9629	142.785	1	0.669	248.195	0.573	1	1	1	0	0	0	0	0	3	0.375	Inducible	Poised		0	0	0
20384	chr13	+	307030	307030	Stp4	307419	307419	307391	307210	YMR017W	SPO20	02_STM		stable			TFIID-dominated				41.4207	0.015	57.1725	43.5445	0.0731713	52.7581	142.412	118.987	0.01	0.007	0	0	1		0			0	0	0	1	0.2	Constitutive			0	0	0
20385	chr4	+	998614	998463	Spt7HS	998613	998640	998685	998508	YDR265W	PEX10	02_STM	TFIID	stable	TAF1-enriched	TATA_like	TFIID-dominated				1047.35	0.296	1096.67	284.49	0.283192	316.549	104.935	190.38	0.385	0.304	95.2377	0.289	1	0	0	0	0	0	0	0	1	0.125	Constitutive			0	0	0
20388	chr4	+	230711	230711	Cin5	230869	230896	230945	230801	YDL129W	zz-YDL129W	02_STM	TFIID	fragile	TAF1-enriched	TATA_like	TFIID-dominated				1142.03	0.335	145.53	101.604	0.864616	39.5686	202.375	79.3249	0.135	0.069	352.091	0.684	1	0	1	0	0	0	0	0	2	0.25	Constitutive			0	0	0
20390	chr13	-	912273	912422	Cad1	912272	912311	912204	912364	YMR318C	ADH6	02_STM	CR	stable	TAF1-enriched	TATA_like	TFIID-dominated				1946.77	0.636	951.143	179.984	0.832028	272.584	82.449	317.3	2.885	0.879	681.094	0.858	1	1	0	0	0	0	0	0	2	0.25	Constitutive			0	0	0
20394	chr9	+	258582	258431	Cha4	258581	258537	258636	258467	YIL050W	PCL7	02_STM	TFIID	fragile	TAF1-enriched	TATA_box	TFIID-dominated				2071.03	0.666	1153.85	159.663	0.99779	246.205	89.9443	277.637	0.565	0.467	176.045	0.46	1	0	1	0	1	0	0	0	3	0.375	Inducible	Poised		0	0	0
20396	chr12	-	341009	341158	Pdr1	341008	341020		341069	YLR099C	ICT1	02_STM	TFIID	stable	TAF1-enriched	TATA_box	TFIID-dominated				2402.4	0.74	1709.98	159.663	1.15744	202.24	104.935	245.907	0.535	0.443	398.267	0.722	1	0	0	0	1	0	0	0	2	0.25	Constitutive			0	0	0
20400	chr14	+	210027	210027	Hms2	210177	210177	210211	210018	YNL234W	zz-YNL234W	02_STM	TFIID	fragile	TAF1-enriched	TATA_like	TFIID-dominated				502.965	0.117	233.888	84.186	0.459573	87.9302	74.9536	325.232	0.13	0.066	199.133	0.5	1	0	1	0	0	0	0	0	2	0.25	Constitutive			0	0	0
20402	chr15	+	882679	882679	Put3	882829	882829	882943	882456	YOR303W	CPA1	02_STM	CR	fragile			SAGA-dominated				420.124	0.099	389.813	142.245	0.227194	136.292	97.4397	111.055	0.935	0.646	441.556	0.749	1	1	1			0	0	0	3	0.5	Inducible	Poised		0	0	0
[truncated: 4,450 more rows]
[truncated: 1 more columns]
