# Supplementary material for: An integrated SAGA and TFIID PIC assembly pathway selective for poised and induced promoters
Source: Genes Dev. 2022 Sep 1;36(17-18):985–1001. doi: 10.1101/gad.350026.122 (PMC9732905; doi:10.1101/gad.350026.122)
Supplement: Supplemental Material [file supp_gad.350026.122_Supplemental_Table_S2.xlsx]

## Sheet: Barchart
Enriched meta-assemblages							Fraction of gene class members having a called occupancy for the indicated target
					Bar KEY
01_RP	M02a-150	M03a-150	M04-150	H02aNotM02ab
				RSC
			SWR
ISO1		ISO2
ISO3
	ISO4
ISO5
HAT		HAT
NUA		NUA
TAF		TAF
TFIID
NC2
	MET
	SBF	SBF
		MDT
		MDM		MDM
	MDH	MDH		MDH
	SWI	SWI		SWI
	TUP_b	TUP_b		TUP_b
	RPD	RPD		RPD
	NRD
SET	SET
SPL
	THO
		original column order					1	2	3	4	5	6	7	8	9	10	11	12	13	14	15	16	17	18	19	20	21	22	23	24	25	26	27	28	29	30	31	32	33	34	35	36	37	38	39	40	41	42	43
From Rossi et al 2021		Target					Bye1	Rad3	Ssl2	Sua7	Tfa1	Tfa2	Tfb4	Tfg1	Ino2	Ino4	Matalpha2	Dat1	Ifh1	Rtr1	Acs2	Cca1	Chd1	Cka1	Dst1	Fun30	Hst1	Lys20	Nab2	Scc2	Top1	Fhl1	Hmo1	Reb1	Nrm1	Pho23	Rpd3	Rxt1	Rxt2	Rxt3	Sap30	Sin3	Gcn4	Ume6	Rsc30	CTDSer2	Rpb2	Rpb3	Rpb4
		GO term					Pre-Initiation complex	Pre-Initiation complex	Pre-Initiation complex	Pre-Initiation complex	Pre-Initiation complex	Pre-Initiation complex	Pre-Initiation complex	Pre-Initiation complex	Pre-Initiation complex	Pre-Initiation complex	Pre-Initiation complex	Not clustered	Not clustered	Not clustered	Not clustered	Not clustered	Not clustered	Not clustered	Not clustered	Not clustered	Not clustered	Not clustered	Not clustered	Not clustered	Not clustered	Not clustered	Not clustered	Not clustered	Chromatin regulation	Chromatin regulation	Chromatin regulation	Chromatin regulation	Chromatin regulation	Chromatin regulation	Chromatin regulation	Chromatin regulation	Chromatin regulation	Chromatin regulation	RNA Polymerase II elongation	RNA Polymerase II elongation	RNA Polymerase II elongation	RNA Polymerase II elongation	RNA Polymerase II elongation
		40 Kmeans					0	0	0	0	0	0	0	0	0	0	0	1	1	1	1	1	1	1	1	1	1	1	1	1	1	1	1	1	2	2	2	2	2	2	2	2	2	2	3	3	3	3	3
		40 Kmeans-based Abbreviation Abbreviation					TFIIE	TFIIE	TFIIE	TFIIE	TFIIE	TFIIE	TFIIE	TFIIE	TFIIE	TFIIE	TFIIE	ISO1	ISO1	ISO1	ISO1	ISO1	ISO1	ISO1	ISO1	ISO1	ISO1	ISO1	ISO1	ISO1	ISO1	ISO1	ISO1	ISO1	RPD	RPD	RPD	RPD	RPD	RPD	RPD	RPD	RPD	RPD	POL2	POL2	POL2	POL2	POL2
		Protein Classification					Other	Other	Other	Other	Other	Other	Other	Other	TF	TF	TF	Cofactor	Cofactor	Other	Other	Other	Other	Other	Other	Other	Other	Other	Other	Other	Other	TF	TF	TF	Cofactor	Cofactor	Cofactor	Cofactor	Cofactor	Cofactor	Cofactor	Cofactor	TF	TF	Cofactor	Other	Other	Other	Other
		Total # of bound features			Bar KEY		683	5750	6837	8441	5643	7375	7243	6340	81	58	48	665	562	255	569	405	151	326	510	292	545	471	154	163	288	542	253	1869	382	77	138	279	257	243	75	90	112	568	4	1461	2467	2422	2201
	Fraction of gene class members having a called occupancy (Rossi et al 2021) for the indicated target					01_RP	0.233577	1	1	1	1	1	1	1	0.00729927	0	0	0.532847	0.912409	0.335766	0.481752	0.49635	0.364964	0.423358	0.759124	0.182482	0.744526	0.671533	0.131387	0.0583942	0.394161	0.927007	0.627737	0.452555	0.080292	0.00729927	0.0145985	0.0510949	0.109489	0.0218978	0	0	0	0.0510949	0	0.963504	1	0.992701	0.985401
						M02a-150	0.0733333	0.993333	0.993333	0.993333	0.986667	0.993333	0.986667	1	0.02	0.02	0.0266667	0.313333	0.153333	0.1	0.153333	0.206667	0.0733333	0.206667	0.286667	0.0733333	0.326667	0.2	0.0333333	0.0266667	0.106667	0.16	0.0266667	0.28	0.173333	0.06	0.1	0.18	0.153333	0.133333	0.06	0.0733333	0.06	0.16	0	0.7	0.786667	0.813333	0.76
						M03a-150	0.0466667	0.9	0.886667	0.973333	0.826667	0.913333	0.933333	0.893333	0.0266667	0	0.0266667	0.18	0.313333	0.0733333	0.113333	0.08	0.00666667	0.08	0.106667	0.0666667	0.0866667	0.0866667	0.02	0.02	0.0333333	0.34	0.18	0.44	0.153333	0.0266667	0.06	0.126667	0.126667	0.106667	0.0266667	0.04	0.04	0.0866667	0	0.266667	0.56	0.466667	0.42
						M04-150	0.133333	0.646667	0.8	0.993333	0.64	0.88	0.9	0.773333	0.00666667	0.00666667	0.00666667	0.02	0.0133333	0	0	0	0	0	0	0	0.00666667	0	0	0	0.00666667	0.02	0.00666667	0.18	0.0133333	0	0.00666667	0	0	0	0	0	0.00666667	0.0133333	0	0.1	0.18	0.233333	0.22
						H02aNotM02ab	0.0138889	0.569444	0.694444	0.888889	0.583333	0.791667	0.736111	0.638889	0.0138889	0	0	0.111111	0.0694444	0.0416667	0.0277778	0.0138889	0	0.0416667	0.0694444	0.0416667	0.0694444	0.0416667	0	0	0.0277778	0.0972222	0.0138889	0.25	0.0416667	0.0138889	0.0416667	0.0555556	0.0694444	0.0416667	0.0138889	0.0277778	0.0138889	0.222222	0	0.25	0.402778	0.444444	0.277778
						Target	Bye1	Rad3	Ssl2	Sua7	Tfa1	Tfa2	Tfb4	Tfg1	Ino2	Ino4	Matalpha2	Dat1	Ifh1	Rtr1	Acs2	Cca1	Chd1	Cka1	Dst1	Fun30	Hst1	Lys20	Nab2	Scc2	Top1	Fhl1	Hmo1	Reb1	Nrm1	Pho23	Rpd3	Rxt1	Rxt2	Rxt3	Sap30	Sin3	Gcn4	Ume6	Rsc30	CTDSer2	Rpb2	Rpb3	Rpb4
							Fraction of gene class members having a called occupancy for the indicated target
[truncated: 341 more columns]
