# Supplementary material for: An integrated SAGA and TFIID PIC assembly pathway selective for poised and induced promoters
Source: Genes Dev. 2022 Sep 1;36(17-18):985–1001. doi: 10.1101/gad.350026.122 (PMC9732905; doi:10.1101/gad.350026.122)
Supplement: Supplemental Material [file supp_gad.350026.122_Supplemental_Table_S3.xlsx]

## Sheet: Sheet1
				Average occupancy around reference point
AnalysisID	Complex	Dataset		RP	M02a	M03a	M04	H02aNotM02ab		RP	M02a	M03a	M04	H02aNotM02ab		Threshold	0.6		RP	M02a	M03a	M04	H02aNotM02ab		RP	M02a	M03a	M04	H02aNotM02ab
CM705	NuA4	18477_Esa1	UAS	30	12	30	6.2	19		1	0.4	1	0.206667	0.633333			NuA4		NuA4		NuA4		NuA4		-0.170937	-0.255655	0.501042	-0.0543532	1	Correlations with H02aNotM02ab
																									-0.863766	1	-0.699745	0.304622	-0.255655	Correlations with M02a
CM706	Mediator	17861_Sin4	UAS	5.6	35	47	5.6	36		0.119149	0.744681	1	0.119149	0.765957			Mediator			Mediator	Mediator		Mediator		1	-0.863766	0.503742	-0.20587	-0.170937	Correlations with RP
CM706	ssTF (TUP)	14464_Skn7	UAS	5.1	23	17	5.1	11		0.221739	1	0.73913	0.221739	0.478261			ssTF (TUP)			ssTF (TUP)	ssTF (TUP)
CM706	RPD3-L	12933_Rxt1	UAS	6.1	25	20	6.1	12		0.244	1	0.8	0.244	0.48			RPD3-L			RPD3-L	RPD3-L
CM707	SAGA	11960_Spt7	UAS	50	32	64.3052	6.28111	29.5546		0.777542	0.497627	1	0.0976766	0.459599			SAGA		SAGA		SAGA
CM707	SAGA	11852_Sgf11	UAS	68	41	70.1109	6.98085	31.5532		0.969891	0.584787	1	0.0995687	0.450047			SAGA		SAGA		SAGA
CM707	SWI/SNF	12102_Swi3	UAS	17	59	60.8482	6.61888	33.5569		0.279384	0.969626	1	0.108777	0.551485			SWI/SNF			SWI/SNF	SWI/SNF
CM707	TUP	15773_Tup1	UAS	12	44	27	6.4	19		0.272727	1	0.613636	0.145455	0.431818			TUP			TUP	TUP
