# Supplementary material for: An integrated SAGA and TFIID PIC assembly pathway selective for poised and induced promoters
Source: Genes Dev. 2022 Sep 1;36(17-18):985–1001. doi: 10.1101/gad.350026.122 (PMC9732905; doi:10.1101/gad.350026.122)
Supplement: Supplemental Material [file supp_gad.350026.122_Supplemental_Table_S4_.xlsx]

## Sheet: CompositeData
Supplemental Table S4											GEO Experiment		GSE212654	GSE212654	GSE212654	GSE212654	GSE212654	GSE212654	GSE212654	GSE212654	GSE212654	GSE212654	GSE212654	GSE212654	GSE212654	GSE212654	GSE212654	GSE212654	GSE212654	GSE212654	GSE212654	GSE212654	GSE212654	GSE212654	GSE212654	GSE212654	GSE212654	GSE212654	GSE212654	GSE212654	GSE212654	GSE212654	GSE212654	GSE212654	GSE212654	GSE212654	GSE212654	GSE212654	GSE212654
Mittal et. al 2022 Genes Devel											GEO Sample		GSM6542557	GSM6542558	GSM6542559	GSM6542560	GSM6542561	GSM6542562	GSM6542563	GSM6542564	GSM6542565	GSM6542566	GSM6542567	GSM6542568	GSM6542569	GSM6542570	GSM6542571	GSM6542572	GSM6542573	GSM6542574	GSM6542575	GSM6542576	GSM6542577	GSM6542578	GSM6542579	GSM6542580	GSM6542581	GSM6542582	GSM6542583	GSM6542584	GSM6542585	GSM6542586	GSM6542607	GSM6542611	GSM6542613	GSM6542615	GSM6542617	GSM6542618	GSM6542619
											PEGR ID		23416	23417	23418	23420	23421	23422	23423	23425	23426	23427	23428	23430	23431	23432	23433	23436	23437	23438	23440	23441	23442	23443	23445	23446	23447	23448	23450	23451	23452	23453	26380	26385	26393	26397	26400	26401	26404
											Targ|		H2B	H3K9ac	H2BK123ub	H3	H2B	H3K9ac	H2BK123ub	H3	H2B	H3K9ac	H2BK123ub	H3	H2B	H3K9ac	H2BK123ub	H2B	H3K9ac	H2BK123ub	H3	H2B	H3K9ac	H2BK123ub	H3	H2B	H3K9ac	H2BK123ub	H3	H2B	H3K9ac	H2BK123ub	H3K9ac	H3	H3	H3K9ac	H3K9ac	H3	H3K9ac
											PEGR Alt Target label
											Ab|		ab1790	07-352	5546S	ab1791	ab1790	07-352	5546S	ab1791	ab1790	07-352	5546S	ab1791	ab1790	07-352	5546S	ab1790	07-352	5546S	ab1791	ab1790	07-352	5546S	ab1791	ab1790	07-352	5546S	ab1791	ab1790	07-352	5546S	07-352	ab1791	ab1791	07-352	07-352	ab1791	07-352
											Strain|		BY4741	BY4741	BY4741	BY4741	BY4741	BY4741	BY4741	BY4741	BY4741	BY4741	BY4741	BY4741	BY4741	BY4741	BY4741	BY4741	BY4741	BY4741	BY4741	BY4741	BY4741	BY4741	BY4741	BY4741	BY4741	BY4741	BY4741	BY4741	BY4741	BY4741	AB001	AB001	AB001	AB001	AB001	AB001	AB001
											Mut|		WT	WT	WT	WT	WT	WT	WT	gcn5D	gcn5D	gcn5D	gcn5D	gcn5D	gcn5D	gcn5D	gcn5D	sgf73D	sgf73D	sgf73D	sgf73D	sgf73D	sgf73D	sgf73D	spt20D	spt20D	spt20D	spt20D	spt20D	spt20D	spt20D	spt20D	WT	WT	Spt20-Dtag	Spt20-Dtag	Gcn5-Dtag	Gcn5-Dtag	Tra1-Dtag
											Media|		YPD	YPD	YPD	YPD	YPD	YPD	YPD	YPD	YPD	YPD	YPD	YPD	YPD	YPD	YPD	YPD	YPD	YPD	YPD	YPD	YPD	YPD	YPD	YPD	YPD	YPD	YPD	YPD	YPD	YPD	YPD	YPD	YPD	YPD	YPD	YPD	YPD
											Cond|		25˚C	25˚C	25˚C	37˚C	37˚C	37˚C	37˚C	25˚C	25˚C	25˚C	25˚C	37˚C	37˚C	37˚C	37˚C	25˚C	25˚C	25˚C	37˚C	37˚C	37˚C	37˚C	25˚C	25˚C	25˚C	25˚C	37˚C	37˚C	37˚C	37˚C	25˚C	25˚C	25˚C	25˚C	25˚C	25˚C	25˚C
											Detailed Cond.|		25˚C	25˚C	25˚C	37˚C,6'	37˚C,6'	37˚C,6'	37˚C,6'	25˚C	25˚C	25˚C	25˚C	37˚C,6'	37˚C,6'	37˚C,6'	37˚C,6'	25˚C	25˚C	25˚C	37˚C,6'	37˚C,6'	37˚C,6'	37˚C,6'	25˚C	25˚C	25˚C	25˚C	37˚C,6'	37˚C,6'	37˚C,6'	37˚C,6'	25˚C--AR30	25˚C--AR30	25˚C--AR30	25˚C--AR30	25˚C--AR30	25˚C--AR30	25˚C--AR30
											Assay		ChIP-exo (XO)	ChIP-exo (XO)	ChIP-exo (XO)	ChIP-exo (XO)	ChIP-exo (XO)	ChIP-exo (XO)	ChIP-exo (XO)	ChIP-exo (XO)	ChIP-exo (XO)	ChIP-exo (XO)	ChIP-exo (XO)	ChIP-exo (XO)	ChIP-exo (XO)	ChIP-exo (XO)	ChIP-exo (XO)	ChIP-exo (XO)	ChIP-exo (XO)	ChIP-exo (XO)	ChIP-exo (XO)	ChIP-exo (XO)	ChIP-exo (XO)	ChIP-exo (XO)	ChIP-exo (XO)	ChIP-exo (XO)	ChIP-exo (XO)	ChIP-exo (XO)	ChIP-exo (XO)	ChIP-exo (XO)	ChIP-exo (XO)	ChIP-exo (XO)	ChIP-exo (XO)	ChIP-exo (XO)	ChIP-exo (XO)	ChIP-exo (XO)	ChIP-exo (XO)	ChIP-exo (XO)	ChIP-exo (XO)
											Normalization		NFR	NFR	NFR	NFR	NFR	NFR	NFR	NFR	NFR	NFR	NFR	NFR	NFR	NFR	NFR	NFR	NFR	NFR	NFR	NFR	NFR	NFR	NFR	NFR	NFR	NFR	NFR	NFR	NFR	NFR	NFR	NFR	NFR	NFR	NFR	NFR	NFR
GENOPIPE DELETION ID											TotalHits		66	66	340	135	110	85	639	70	57	15	387	78	76	108	631	83	56	337	96	87	98	574	71	67	52	520	78	63	145	535	72	125	93	68	43	97	54
											DelRank		n/a	n/a	n/a	n/a	n/a	n/a	n/a	3	3	3	5	3	3	3	5	3	4	4	7	5	4	5	5	4	4	6	5	6	4	6	n/a	n/a	n/a	n/a	n/a	n/a	n/a
											DelDetected		n/a	n/a	n/a	n/a	n/a	n/a	n/a	GCN5	GCN5	GCN5	GCN5	GCN5	GCN5	GCN5	GCN5	SGF73	SGF73	SGF73	SGF73	SGF73	SGF73	SGF73	SPT20	SPT20	SPT20	SPT20	SPT20	SPT20	SPT20	SPT20	n/a	n/a	n/a	n/a	n/a	n/a	n/a
											DelScore (TAPex=-99 tags detected at deletion site; more negative means more confidence)		n/a	n/a	n/a	n/a	n/a	n/a	n/a	-99	-99	-99	-99	-99	-99	-99	-99	-99	-8.79504	-9.54076	-6.51698	-6.70898	-8.94437	-9.18208	-99	-99	-99	-99	-99	-99	-99	-99	n/a	n/a	n/a	n/a	n/a	n/a	n/a
											OtherDelDetected		LEU2_URA3_YLL066W-B_MET17_YLR111W_API2	LEU2_URA3_MET17_YNL338W_YHR032C-A_YHR217C	YAL068W-A_YAR035C-A_YBR221W-A_LEU2_YCR025C_YDR010C	LEU2_URA3_MET17_YLR111W_YAL004W_YFL015W-A	LEU2_URA3_MET17_YFL015W-A_BRP1_YLR111W	LEU2_URA3_MET17_YNL338W_YLR111W_YLL066W-B	PAU8_LEU2_URA3_BRP1_YHR217C_YIL012W	LEU2_URA3_GCN5_MET17_YNL338W_YLR111W	LEU2_URA3_GCN5_MET17_YLR111W_BRP1	LEU2_URA3_GCN5_MET17_YNL338W_YDR544C	YAL067W-A_LEU2_URA3_YFL015W-A_GCN5_PAU16	LEU2_URA3_GCN5_YLL066W-B_MET17_YPL062W	LEU2_URA3_GCN5_YLL066W-B_MET17_YFL015W-A	LEU2_URA3_GCN5_MET17_YFL015W-A_YNL338W	YAR070C_LEU2_URA3_YER138W-A_GCN5_YHR213W-B	LEU2_URA3_SGF73_MET17_YLR111W_BRP1	LEU2_URA3_MET17_SGF73_YNL338W_YLL066W-B	LEU2_URA3_MET17_SGF73_YLR111W_YLR406C-A	LEU2_URA3_MET17_YML100W-A_BRP1_YLR111W	LEU2_URA3_MET17_BRP1_SGF73_YFL015W-A	LEU2_URA3_MET17_SGF73_YLL066W-B_YNL338W	LEU2_URA3_YLL066W-B_MET17_SGF73_YDR544C	LEU2_URA3_YLL066W-B_MET17_SPT20_YLR111W	LEU2_URA3_MET17_SPT20_BRP1_YLR111W	LEU2_URA3_MET17_SPT20_YHR032W-A_YNL338W	LEU2_URA3_YLL066W-B_YLR111W_MET17_SPT20	LEU2_URA3_YLL066W-B_MET17_SPT20_YLR111W	LEU2_URA3_YLL066W-B_YLR111W_MET17_SPT20	LEU2_URA3_MET17_SPT20_YFL015W-A_YLR111W	LEU2_URA3_YLR111W_MET17_YNL338W_SPT20	YAR047C_YBR012C_LEU2_COS12_YGL262W_PAU11	YAR047C_YBR012C_YBR013C_LEU2_COS12_YGL262W	YAR047C_YBR012C_YBR013C_LEU2_COS12_YGL262W	YAR047C_YBR013C_LEU2_COS12_YGL262W_YMR321C	YAR047C_YBR012C_LEU2_YCR038W-A_COS12_YGL262W	YAR047C_YBR012C_YBR013C_LEU2_YGL262W_YMR321C	YAR047C_YBR012C_YBR013C_LEU2_COS12_YGL262W
GENOPIPE EPITOPE ID											TAPex| TagCount		92	102	3	86	156	280	12	40	93	237	26	131	118	168	30	69	184	50	44	126	190	48	234	94	152	48	168	111	168	38	1268	264	467	1000	870	291	1234
											TAPex| LinkedGeneCount		1	Extended-Tap could not be localized to the genome	Extended-Tap could not be localized to the genome	1	Extended-Tap could not be localized to the genome	Extended-Tap could not be localized to the genome	Extended-Tap could not be localized to the genome	Extended-Tap could not be localized to the genome	1	2	Extended-Tap could not be localized to the genome	3	Extended-Tap could not be localized to the genome	Extended-Tap could not be localized to the genome	Extended-Tap could not be localized to the genome	Extended-Tap could not be localized to the genome	2	Extended-Tap could not be localized to the genome	Extended-Tap could not be localized to the genome	Extended-Tap could not be localized to the genome	1	Extended-Tap could not be localized to the genome	Extended-Tap could not be localized to the genome	Extended-Tap could not be localized to the genome	Extended-Tap could not be localized to the genome	Extended-Tap could not be localized to the genome	Extended-Tap could not be localized to the genome	Extended-Tap could not be localized to the genome	Extended-Tap could not be localized to the genome	Extended-Tap could not be localized to the genome	Extended-Tap could not be localized to the genome	7	3	5	6	4	Extended-Tap could not be localized to the genome
											TAPex| Match		n/a	n/a	n/a	n/a	n/a	n/a	n/a	n/a	n/a	n/a	n/a	n/a	n/a	n/a	n/a	n/a	n/a	n/a	n/a	n/a	n/a	n/a	n/a	n/a	n/a	n/a	n/a	n/a	n/a	n/a	n/a	n/a	n/a	n/a	n/a	n/a	n/a
											TAPex| MatchTagCount		n/a	n/a	n/a	n/a	n/a	n/a	n/a	n/a	n/a	n/a	n/a	n/a	n/a	n/a	n/a	n/a	n/a	n/a	n/a	n/a	n/a	n/a	n/a	n/a	n/a	n/a	n/a	n/a	n/a	n/a	n/a	n/a	n/a	n/a	n/a	n/a	n/a
											TAPex| MatchP-value		n/a	n/a	n/a	n/a	n/a	n/a	n/a	n/a	n/a	n/a	n/a	n/a	n/a	n/a	n/a	n/a	n/a	n/a	n/a	n/a	n/a	n/a	n/a	n/a	n/a	n/a	n/a	n/a	n/a	n/a	n/a	n/a	n/a	n/a	n/a	n/a	n/a
											FRB| TagCount		0	0	0	0	0	0	0	0	0	0	0	0	0	0	0	0	0	0	0	0	0	0	0	0	0	0	0	0	0	0	2	0	496	669	263	390	2082
											FRB| LinkedGeneCount		n/a	n/a	n/a	n/a	n/a	n/a	n/a	n/a	n/a	n/a	n/a	n/a	n/a	n/a	n/a	n/a	n/a	n/a	n/a	n/a	n/a	n/a	n/a	n/a	n/a	n/a	n/a	n/a	n/a	n/a	0	n/a	2	2	2	1	0
											FRB| Match		n/a	n/a	n/a	n/a	n/a	n/a	n/a	n/a	n/a	n/a	n/a	n/a	n/a	n/a	n/a	n/a	n/a	n/a	n/a	n/a	n/a	n/a	n/a	n/a	n/a	n/a	n/a	n/a	n/a	n/a	n/a	n/a	SPT20|chr15:45760-47574	SPT20|chr15:45760-47574	GCN5-Promoter|chr7:996619-996869	GCN5-Promoter|chr7:996619-996869	n/a
											FRB| MatchTagCount		n/a	n/a	n/a	n/a	n/a	n/a	n/a	n/a	n/a	n/a	n/a	n/a	n/a	n/a	n/a	n/a	n/a	n/a	n/a	n/a	n/a	n/a	n/a	n/a	n/a	n/a	n/a	n/a	n/a	n/a	n/a	n/a	10	7	8	22	n/a
											FRB| MatchP-value		n/a	n/a	n/a	n/a	n/a	n/a	n/a	n/a	n/a	n/a	n/a	n/a	n/a	n/a	n/a	n/a	n/a	n/a	n/a	n/a	n/a	n/a	n/a	n/a	n/a	n/a	n/a	n/a	n/a	n/a	n/a	n/a	1.36334e-09	2.36483e-05	2.68246e-14	1.0545e-47	n/a
GENOPIPE STRAIN ID											Strain|		BY4741	BY4741	BY4741	BY4741	BY4741	BY4741	BY4741	BY4741	BY4741	BY4741	BY4741	BY4741	BY4741	BY4741	BY4741	BY4741	BY4741	BY4741	BY4741	BY4741	BY4741	BY4741	BY4741	BY4741	BY4741	BY4741	BY4741	BY4741	BY4741	BY4741	W303	W303	W303	W303	W303	W303	W303
											Pval|		3.46085	4.24848	4.95389	3.57998	3.54735	3.5711	3.84694	3.88701	3.12708	3.15904	4.10901	3.28082	3.07149	2.3762	3.41305	3.35876	3.19632	4.14528	3.0989	3.57225	3.51322	4.23971	3.1212	3.20036	3.26175	4.28007	3.49343	3.64872	3.72253	4.31097	4.69805	4.80754	4.07415	3.90535	4.1557	4.26344	4.59243
											Ref Pt		+1 nuc	+1 nuc	+1 nuc	+1 nuc	+1 nuc	+1 nuc	+1 nuc	+1 nuc	+1 nuc	+1 nuc	+1 nuc	+1 nuc	+1 nuc	+1 nuc	+1 nuc	+1 nuc	+1 nuc	+1 nuc	+1 nuc	+1 nuc	+1 nuc	+1 nuc	+1 nuc	+1 nuc	+1 nuc	+1 nuc	+1 nuc	+1 nuc	+1 nuc	+1 nuc	+1 nuc	+1 nuc	+1 nuc	+1 nuc	+1 nuc	+1 nuc	+1 nuc
CM01	25˚C_TBP_Spt20-Dtag										Replicate
CM01	0	1	2	3	4	5	6	7	8	9	Composite graph color
CM02	37˚C_TBP_Spt20-Dtag										Replicate
CM02	0	1	2	3	4	5	6	7	8	9	Composite graph color
CM04	25˚C_Spt7_WT										Replicate
CM04	0	1	2	3	4	5	6	7	8	9	Composite graph color
CM05	37˚C_Spt7_WT										Replicate
CM05	0	1	2	3	4	5	6	7	8	9	Composite graph color
CM16	25˚C_Sua7_WT										Replicate
CM16	0	1	2	3	4	5	6	7	8	9	Composite graph color
CM18	37˚C_Sgf73_Hsf1-Dtag										Replicate
CM18	0	1	2	3	4	5	6	7	8	9	Composite graph color
CM19	37˚C_Hsf1_Tra1-Dtag										Replicate
CM19	0	1	2	3	4	5	6	7	8	9	Composite graph color
CM20	25˚C_Pol2_Spt20-Dtag_AR30										Replicate
CM20	0	1	2	3	4	5	6	7	8	9	Composite graph color
CM21	25˚C_Pol2_spt20D										Replicate
CM21	0	1	2	3	4	5	6	7	8	9	Composite graph color
CM22	25˚C_Pol2_Spt20-Dtag_AR0										Replicate
CM22	0	1	2	3	4	5	6	7	8	9	Composite graph color
CM25	37˚C_Pol2_spt20D										Replicate
CM25	0	1	2	3	4	5	6	7	8	9	Composite graph color
CM27	37˚C_Pol2_Spt20-Dtag										Replicate
CM27	0	1	2	3	4	5	6	7	8	9	Composite graph color
CM28	25˚C_TBP_spt20D										Replicate
CM28	0	1	2	3	4	5	6	7	8	9	Composite graph color
CM29	37˚C_TBP_spt20D										Replicate
CM29	0	1	2	3	4	5	6	7	8	9	Composite graph color
CM30	25˚C_TBP_Spt20-Dtag_AR0										Replicate
CM30	0	1	2	3	4	5	6	7	8	9	Composite graph color
CM31	25˚C_Gcn5_Spt20-Dtag										Replicate
CM31	0	1	2	3	4	5	6	7	8	9	Composite graph color
CM32	37˚C_Gcn5_Spt20-Dtag										Replicate
CM32	0	1	2	3	4	5	6	7	8	9	Composite graph color
CM33	25˚C_Sua7_WT										Replicate
CM33	0	1	2	3	4	5	6	7	8	9	Composite graph color
CM36	25˚C_TBP_WT_AR-timecourse										Replicate
CM36	0	1	2	3	4	5	6	7	8	9	Composite graph color
CM37	25˚C_TBP_Spt20-Dtag_AR-timecourse										Replicate
CM37	0	1	2	3	4	5	6	7	8	9	Composite graph color
CM38	25˚C_TBP_Spt7-Dtag_AR-timecourse										Replicate
CM38	0	1	2	3	4	5	6	7	8	9	Composite graph color
CM39	25˚C_TBP_WT_Cohort-variance										Replicate
CM39	0	1	2	3	4	5	6	7	8	9	Composite graph color
CM41	37˚C_TBP_WT_Cohort-variance										Replicate
CM41	0	1	2	3	4	5	6	7	8	9	Composite graph color
CM43	25˚C_Taf1_Spt20-Dtag										Replicate
CM43	0	1	2	3	4	5	6	7	8	9	Composite graph color
CM44	37˚C_Taf1_Spt20-Dtag										Replicate
CM44	0	1	2	3	4	5	6	7	8	9	Composite graph color
CM45	25˚C_Hsf1_Tra1-Dtag										Replicate
CM45	0	1	2	3	4	5	6	7	8	9	Composite graph color
CM46	37˚C_Hsf1_Tra1-Dtag										Replicate
CM46	0	1	2	3	4	5	6	7	8	9	Composite graph color
CM47	25˚C_TBP_Tra1-Dtag										Replicate
CM47	0	1	2	3	4	5	6	7	8	9	Composite graph color
CM48	37˚C_TBP_Tra1-Dtag										Replicate
CM48	0	1	2	3	4	5	6	7	8	9	Composite graph color
CM101	25˚C_H3K9ac_Spt20-Dtag										Replicate																																R1			R1	R1		R1
CM101	0	1	2	3	4	5	6	7	8	9	Composite graph color																																1			5	9		6
CM102	25˚C_H3K9ac_spt20D										Replicate			R1								R1							R1								R1
CM102	0	1	2	3	4	5	6	7	8	9	Composite graph color			1								9							3								5
CM103	25˚C_H3K14ac_gcn5D										Replicate
CM103	0	1	2	3	4	5	6	7	8	9	Composite graph color
CM104	25˚C_H3_Spt20-Dtag										Replicate																																	R1	R1			R1
CM104	0	1	2	3	4	5	6	7	8	9	Composite graph color																																	1	5			9
CM105	25˚C_H3_spt20D										Replicate									R1															R1
CM105	0	1	2	3	4	5	6	7	8	9	Composite graph color									9															5
CM106	25˚C_H3_gcn5D										Replicate									R1
CM106	0	1	2	3	4	5	6	7	8	9	Composite graph color									9
CM107	37˚C_H3K9ac_Spt20-Dtag										Replicate
CM107	0	1	2	3	4	5	6	7	8	9	Composite graph color
CM108	37˚C_H3K9ac_spt20D										Replicate							R1								R1							R1								R1
CM108	0	1	2	3	4	5	6	7	8	9	Composite graph color							1								9							3								5
CM109	37˚C_H3K14ac_gcn5D										Replicate
CM109	0	1	2	3	4	5	6	7	8	9	Composite graph color
CM110	37˚C_H3_Spt20-Dtag										Replicate
CM110	0	1	2	3	4	5	6	7	8	9	Composite graph color
CM111	37˚C_H3_spt20D										Replicate					R1								R1							R1								R1
CM111	0	1	2	3	4	5	6	7	8	9	Composite graph color					1								9							3								5
CM112	37˚C_H3_gcn5D										Replicate					R1								R1
CM112	0	1	2	3	4	5	6	7	8	9	Composite graph color					1								9
CM113	25˚C_H2BK123ub_spt20D										Replicate				R1								R1							R1								R1
CM113	0	1	2	3	4	5	6	7	8	9	Composite graph color				1								9							3								5
CM114	37˚C_H2BK123ub_spt20D										Replicate								R1								R1							R1								R1
CM114	0	1	2	3	4	5	6	7	8	9	Composite graph color								1								9							3								5
CM115	25˚C_H2B_spt20D										Replicate		R1								R1							R1								R1
CM115	0	1	2	3	4	5	6	7	8	9	Composite graph color		1								9							3								5
CM116	37˚C_H2B_spt20D										Replicate						R1								R1							R1								R1
CM116	0	1	2	3	4	5	6	7	8	9	Composite graph color						1								9							3								5
CM70	Med_Kin28as										Replicate
CM70	0	1	2	3	4	5	6	7	8	9	Composite graph color
CM701	NUC+1										Replicate
CM701	0	1	2	3	4	5	6	7	8	9	Composite graph color
CM702	ELO1										Replicate
CM702	0	1	2	3	4	5	6	7	8	9	Composite graph color
CM703	ELO2										Replicate
CM703	0	1	2	3	4	5	6	7	8	9	Composite graph color
CM704	GTF										Replicate
CM704	0	1	2	3	4	5	6	7	8	9	Composite graph color
CM705	TF1-RP										Replicate
CM705	0	1	2	3	4	5	6	7	8	9	Composite graph color
CM706	TF2-M02a										Replicate
CM706	0	1	2	3	4	5	6	7	8	9	Composite graph color
CM707	TF3-M03a										Replicate
CM707	0	1	2	3	4	5	6	7	8	9	Composite graph color
CM708	Mediator										Replicate
CM708	0	1	2	3	4	5	6	7	8	9	Composite graph color
CM500	25˚C_Nascent_mRNA										Replicate
CM500	0	1	2	3	4	5	6	7	8	9	Composite graph color
CM501	25˚C_Total_mRNA										Replicate
CM501	0	1	2	3	4	5	6	7	8	9	Composite graph color
CM502	37˚C_Nascent_mRNA										Replicate
CM502	0	1	2	3	4	5	6	7	8	9	Composite graph color
CM503	37˚C_Total_mRNA										Replicate
CM503	0	1	2	3	4	5	6	7	8	9	Composite graph color
[truncated: 354 more columns]
